# Supplementary material for: A pro B cell population forms the apex of the leukemic hierarchy in Hoxa9/Meis1-dependent AML
Source: Leukemia. 2022 Dec 14;37(1):79–90. doi: 10.1038/s41375-022-01775-y (PMC9883166; doi:10.1038/s41375-022-01775-y)
Supplement: Supplementary file 3 — Table S2 [file 41375_2022_1775_MOESM3_ESM.csv]

	p_val	avg_log2FC	pct.1	pct.2	p_val_adj	cluster	gene
Cpa3	2.05442643105907e-99	2.04364270747006	0.626	0.173	3.14614863652386e-95	0	Cpa3
Hmgb2	2.87083179069416e-54	-1.89833094980119	0.43	0.752	4.39639180426903e-50	0	Hmgb2
Rps27	4.69325997394538e-50	0.459765469290525	0.997	0.987	7.18725832409996e-46	0	Rps27
Ly6c2	3.47669807369674e-48	-1.34435461350101	0.503	0.815	5.32421543005918e-44	0	Ly6c2
Rps24	2.43375480581528e-47	0.472658946165721	1	0.987	3.72705210962552e-43	0	Rps24
Rps15a	7.27700208884343e-43	0.473140205088324	0.997	0.966	1.11440009988548e-38	0	Rps15a
Rpl39	8.34668676680408e-37	0.394546595658395	1	0.982	1.27821161146838e-32	0	Rpl39
Hp	8.47493251946553e-36	-1.48052060142213	0.22	0.583	1.29785116603095e-31	0	Hp
Rpl32	3.58346355300805e-35	0.418899400444091	1	0.98	5.48771608507652e-31	0	Rpl32
Rps7	4.9468683515747e-35	0.478729530292248	0.984	0.944	7.5756341936015e-31	0	Rps7
Eef1a1	2.04368751583533e-33	0.427499429169046	0.997	0.963	3.12970306175022e-29	0	Eef1a1
Plac8	5.40473149347788e-33	0.591777466817877	0.981	0.851	8.27680580911203e-29	0	Plac8
Rps3a1	7.7916404863745e-33	0.409910906376297	0.995	0.973	1.19321182408339e-28	0	Rps3a1
Tmsb4x	7.99894879701825e-30	-0.868313624779989	0.984	0.98	1.22495901877537e-25	0	Tmsb4x
Lgals3	5.66328550907492e-29	-2.49430827005438	0.059	0.34	8.67275542859733e-25	0	Lgals3
Rps28	4.85437945091987e-28	0.339053170672896	1	0.982	7.43399669113868e-24	0	Rps28
Pclaf	7.04176847518652e-27	-1.48725839726605	0.005	0.257	1.07837642429006e-22	0	Pclaf
Rps29	1.94083757122304e-26	0.277051020164221	1	0.994	2.97219865657096e-22	0	Rps29
Rpl23	2.46341951817672e-26	0.342517143072156	0.997	0.977	3.77248065013583e-22	0	Rpl23
Slpi	3.22968441036345e-26	-1.03641222995739	0.352	0.658	4.94593870603059e-22	0	Slpi
Rps13	7.85292008182234e-26	0.423852184102373	0.987	0.941	1.20259618133027e-21	0	Rps13
Rpl37	1.16829339818846e-25	0.335992206839328	1	0.986	1.7891245099858e-21	0	Rpl37
Rpl18a	1.22043800715387e-25	0.363827714738359	0.997	0.978	1.86897876415543e-21	0	Rpl18a
Cebpb	2.49359107551125e-25	-1.31335055579863	0.226	0.539	3.81868537303793e-21	0	Cebpb
Actb	2.91348183806009e-25	-0.697935806231039	0.989	0.998	4.46170608680522e-21	0	Actb
Rps26	3.95080731519164e-25	0.390487500642076	0.992	0.965	6.05026632248448e-21	0	Rps26
H2afz	6.5539422019776e-25	-0.88436727610707	0.551	0.731	1.00367070881085e-20	0	H2afz
Rps19	1.01201588431886e-23	0.34505601098385	0.997	0.976	1.5498011252459e-19	0	Rps19
Rpl27a	9.8226333412807e-23	0.320893435787864	1	0.982	1.50423806988373e-18	0	Rpl27a
Rpl21	1.07535943816025e-22	0.375758530338441	0.989	0.962	1.64680544359861e-18	0	Rpl21
Top2a	2.74980806582711e-22	-1.2595921368719	0.019	0.243	4.21105607200763e-18	0	Top2a
Rpl30	5.41777812249699e-22	0.393164012297596	0.973	0.944	8.2967854167919e-18	0	Rpl30
Rpl12	1.26188142887382e-21	0.416522628537573	0.944	0.886	1.93244522017737e-17	0	Rpl12
Birc5	1.31934355753675e-21	-1.14470769389229	0.003	0.209	2.02044272401177e-17	0	Birc5
S100a11	3.76571122248624e-21	-0.895512584844735	0.527	0.757	5.76681016611543e-17	0	S100a11
Elane	5.00269676760305e-21	-2.706744550535	0.059	0.285	7.66112982990731e-17	0	Elane
Rps20	7.29176463839505e-21	0.358037040755243	0.997	0.964	1.11666083672382e-16	0	Rps20
Hist1h2ae	8.10642525667246e-21	-1.89230332905301	0.056	0.278	1.24141796380682e-16	0	Hist1h2ae
Crip1	2.71710773648899e-20	-1.43361682358268	0.438	0.69	4.16097878765924e-16	0	Crip1
Txn1	3.77472338416985e-20	-0.710139205942531	0.309	0.6	5.78061139051772e-16	0	Txn1
Rpl36a	4.79108756015896e-20	0.424848331050838	0.965	0.854	7.33707148962744e-16	0	Rpl36a
Vim	7.34183689187971e-20	-0.972905413079857	0.218	0.494	1.12432890162246e-15	0	Vim
Tuba1b	1.81366677577081e-19	-1.03679230961094	0.29	0.526	2.77744930041542e-15	0	Tuba1b
Rpl34	1.9482747316989e-19	0.321953773554413	0.984	0.959	2.9835879241237e-15	0	Rpl34
Rpl36	2.56953887948824e-19	0.301622974229096	1	0.983	3.93499184004829e-15	0	Rpl36
Oosp1	5.46434104441728e-19	0.911949199276844	0.159	0.046	8.36809187542062e-15	0	Oosp1
Rpl3	6.04805891965504e-19	0.453199532227793	0.952	0.898	9.26199742955974e-15	0	Rpl3
Rps27a	7.3197112383424e-19	0.290607608676915	1	0.976	1.12094057903976e-14	0	Rps27a
Tubb4b	9.37646844832515e-19	-1.02421149520448	0.11	0.348	1.43591237817651e-14	0	Tubb4b
Cdk1	1.92482351566797e-18	-0.918412562328759	0.005	0.186	2.94767473189393e-14	0	Cdk1
Dut	4.60594112390867e-18	-0.930182587320121	0.142	0.382	7.05353823715374e-14	0	Dut
Ramp1	5.37774641152829e-18	0.631184056880489	0.804	0.689	8.23548085461442e-14	0	Ramp1
Rps3	7.3606095766819e-18	0.330525450617958	0.984	0.961	1.12720375057307e-13	0	Rps3
Hist1h2ap	9.89519935905967e-18	-1.13994794835439	0.035	0.23	1.5153508298464e-13	0	Hist1h2ap
H2afy	1.04082734939147e-17	0.549562713919567	0.852	0.752	1.5939230028581e-13	0	H2afy
Cyba	1.17364212831188e-17	-0.706063133447909	0.661	0.832	1.79731555529681e-13	0	Cyba
Rpl9	1.53440171992489e-17	0.361237949994452	0.968	0.947	2.34978279389298e-13	0	Rpl9
Rps11	2.34288666779388e-17	0.326526970174329	1	0.978	3.58789664305955e-13	0	Rps11
Clec4a2	2.57456211450586e-17	-1.26442287678872	0.003	0.171	3.94268442215427e-13	0	Clec4a2
Cmtm7	3.52507996378895e-17	0.499111018945543	0.892	0.779	5.39830745654639e-13	0	Cmtm7
Dstn	4.08707496872152e-17	-0.887000341063304	0.169	0.414	6.25894660710014e-13	0	Dstn
Gsr	6.96078812648842e-17	-0.8072210460516	0.185	0.44	1.06597509369044e-12	0	Gsr
Ctss	8.56707275277917e-17	-1.44193893223208	0.019	0.193	1.3119615213606e-12	0	Ctss
Chil3	3.06860220322646e-16	-3.56262530111339	0.013	0.177	4.699257414021e-12	0	Chil3
H2-K1	6.18370194650658e-16	0.519608315944744	0.833	0.756	9.46972116088018e-12	0	H2-K1
Selenoh	7.63499906460159e-16	-0.57118324562808	0.164	0.42	1.16922375675309e-11	0	Selenoh
Rpl18	1.53510291478931e-15	0.288619711404455	0.981	0.967	2.35085660370835e-11	0	Rpl18
Gm42031	1.56427418773984e-15	-0.82980831364097	0.048	0.234	2.3955294911048e-11	0	Gm42031
Actg1	2.06305883555349e-15	-0.694975742080798	0.659	0.805	3.15936830076662e-11	0	Actg1
Lig1	2.16433487447587e-15	-0.792491509940037	0.022	0.188	3.31446242677234e-11	0	Lig1
Gmnn	2.20570849780923e-15	-0.673585336786123	0.046	0.233	3.37782199354506e-11	0	Gmnn
Ube2c	2.47714778634321e-15	-1.33508052759475	0.013	0.172	3.79350412000599e-11	0	Ube2c
Rps4x	3.61597927003764e-15	0.312793802165404	0.984	0.958	5.53751065413564e-11	0	Rps4x
Rpl35	3.73526510920052e-15	0.29972168109173	0.992	0.952	5.72018498822968e-11	0	Rpl35
Tyms	4.16539458999366e-15	-0.728161250517035	0.013	0.172	6.37888527511629e-11	0	Tyms
Cotl1	4.79911843419546e-15	-0.782964709579521	0.194	0.431	7.34936997012693e-11	0	Cotl1
Rrm2	4.85585850432768e-15	-0.730417936856906	0.005	0.156	7.43626171352741e-11	0	Rrm2
Lamp1	4.94937515166055e-15	-0.646125300124635	0.349	0.616	7.57947310725296e-11	0	Lamp1
Lmnb1	8.31776962320913e-15	-0.693283398668307	0.016	0.174	1.27378324009825e-10	0	Lmnb1
Anxa2	1.09725221957221e-14	-0.880877050642769	0.296	0.526	1.68033204905289e-10	0	Anxa2
Rpl10	1.49333141011584e-14	0.302311094530578	0.97	0.948	2.2868877214514e-10	0	Rpl10
Cenpw	1.99886550375419e-14	-0.636806393813353	0.04	0.214	3.06106263244916e-10	0	Cenpw
Sox4	2.03875160100046e-14	0.883119041001276	0.36	0.216	3.12214420177211e-10	0	Sox4
Ifitm3	2.22561155668271e-14	-2.2025522859434	0.097	0.273	3.4083015379039e-10	0	Ifitm3
Dek	6.19855797177179e-14	-0.6430610366484	0.142	0.364	9.49247167797133e-10	0	Dek
Ccnb2	8.23980280554002e-14	-0.784587636238233	0.003	0.138	1.2618434016404e-09	0	Ccnb2
Spc24	8.79391852275232e-14	-0.677458781358308	0.016	0.164	1.34670068257429e-09	0	Spc24
Rps21	9.48466045482457e-14	0.301608588847873	0.989	0.953	1.45248090205183e-09	0	Rps21
Cybb	9.69930874795175e-14	-1.29991611188491	0.003	0.137	1.48535214166133e-09	0	Cybb
Sephs2	1.20851789025839e-13	-0.742793377511984	0.059	0.235	1.8507242971417e-09	0	Sephs2
Lcn2	1.28621985898285e-13	-2.13360141575231	0.008	0.146	1.96971709204633e-09	0	Lcn2
Pglyrp1	1.50531431478823e-13	-1.42436961419543	0.035	0.189	2.30523834166669e-09	0	Pglyrp1
Fn1	1.53183572802531e-13	-1.7876904425731	0.003	0.135	2.34585323389795e-09	0	Fn1
Lst1	1.85275172920783e-13	-0.778369988504225	0.487	0.704	2.83730399810887e-09	0	Lst1
Prdx5	2.37949489744089e-13	-0.847422432453636	0.522	0.724	3.64395848594098e-09	0	Prdx5
Eef1b2	2.53630457115296e-13	0.433892237104779	0.855	0.774	3.88409682026364e-09	0	Eef1b2
S100a4	4.5015914908762e-13	-1.86002072738145	0.083	0.243	6.89373720912782e-09	0	S100a4
Lyz2	4.75015494924765e-13	-3.34327047038588	0.438	0.608	7.27438728927785e-09	0	Lyz2
Rpl38	5.20010853070784e-13	0.2510125783871	0.997	0.984	7.96344620392598e-09	0	Rpl38
Tmpo	5.89573674791946e-13	-0.626167001080408	0.04	0.199	9.02873125576386e-09	0	Tmpo
Mgst1	5.97626024496528e-13	-1.00949672344875	0.003	0.13	9.15204493913984e-09	0	Mgst1
Ifitm6	6.84448044666737e-13	-1.63617948414833	0.005	0.133	1.04816373560264e-08	0	Ifitm6
Slfn2	7.26095754091241e-13	-1.02293202160421	0.011	0.145	1.11194303781533e-08	0	Slfn2
H2afx	7.88379965690611e-13	-0.712471720856523	0.142	0.342	1.2073250794586e-08	0	H2afx
Tubb5	8.72008803223505e-13	-0.816458652157067	0.489	0.627	1.33539428125648e-08	0	Tubb5
Rpl10a	9.10847436207245e-13	0.309288139751235	0.973	0.932	1.39487176380777e-08	0	Rpl10a
Lockd	9.9492162869045e-13	-0.62688305596033	0.013	0.149	1.52362298217656e-08	0	Lockd
1810037I17Rik	1.03918143813171e-12	-0.575347848757833	0.18	0.402	1.5914024543549e-08	0	1810037I17Rik
Pcna	1.46548371484169e-12	-0.644706215471226	0.051	0.213	2.24424176090856e-08	0	Pcna
Psap	1.58484981544575e-12	-1.03057569148561	0.255	0.455	2.42703900737362e-08	0	Psap
Cenpa	2.1838379047653e-12	-0.907711830660919	0.027	0.167	3.34432936735758e-08	0	Cenpa
Cdca8	2.33769347042772e-12	-0.640195444304017	0.03	0.174	3.57994378061301e-08	0	Cdca8
Mki67	3.22674023054392e-12	-0.727402345995147	0.008	0.133	4.94142998905496e-08	0	Mki67
Pkm	3.23717626508569e-12	-0.503630046592987	0.503	0.714	4.95741173235223e-08	0	Pkm
Rpl15	3.78728461380553e-12	0.28759163898335	0.968	0.928	5.79984765758179e-08	0	Rpl15
Eno1	4.42822368999081e-12	-0.611978930996754	0.234	0.46	6.78138175885193e-08	0	Eno1
Gapdh	5.64921379641981e-12	-0.329725703545306	0.906	0.92	8.65120600783729e-08	0	Gapdh
Nasp	5.65460647633571e-12	-0.489445761313305	0.038	0.186	8.65946435786051e-08	0	Nasp
Cks1b	5.72353702015772e-12	-0.560395159000166	0.145	0.347	8.76502459266953e-08	0	Cks1b
Cdca3	7.02043250443422e-12	-0.576427953307014	0.013	0.141	1.07510903372906e-07	0	Cdca3
Alyref	7.75820948394972e-12	-0.517774312704967	0.355	0.574	1.18809220037206e-07	0	Alyref
Ctsb	1.0194345149399e-11	-0.68635198648597	0.21	0.42	1.56116201617896e-07	0	Ctsb
Rpa3	1.09413035597789e-11	-0.480874183309414	0.051	0.205	1.67555122714455e-07	0	Rpa3
Tipin	1.15901217820959e-11	-0.511112819065299	0.032	0.173	1.77491124971017e-07	0	Tipin
Tuba4a	1.21798624582023e-11	-0.513685139199421	0.196	0.413	1.8652241368491e-07	0	Tuba4a
Nusap1	1.36919626418602e-11	-0.604049939642522	0.003	0.117	2.09678715897447e-07	0	Nusap1
Ran	1.3697957447854e-11	-0.584050225837628	0.349	0.547	2.09770520356436e-07	0	Ran
Lsm6	1.62051449746486e-11	-0.573961804169507	0.277	0.489	2.48165590141768e-07	0	Lsm6
Rpl24	1.63279180409976e-11	0.276943668852272	0.978	0.947	2.50045736879837e-07	0	Rpl24
Tespa1	1.84854165986316e-11	0.765755079499256	0.266	0.148	2.83085669791445e-07	0	Tespa1
Itm2b	1.88151651877068e-11	0.391426484815264	0.866	0.823	2.88135439684542e-07	0	Itm2b
Sem1	2.06348630583532e-11	-0.39924107509952	0.769	0.856	3.16002292875621e-07	0	Sem1
Rnaseh2c	2.55438873788467e-11	-0.499321414468406	0.169	0.374	3.91179091319658e-07	0	Rnaseh2c
Mcm5	2.95582683812967e-11	-0.52811201630217	0.032	0.169	4.52655321991178e-07	0	Mcm5
Rpl29	3.37041140267148e-11	0.292588683398717	0.962	0.918	5.16144802205111e-07	0	Rpl29
Hnrnpd	3.80533071855487e-11	-0.456641101537111	0.091	0.264	5.82748346239493e-07	0	Hnrnpd
Rps18	4.11206347377047e-11	0.283643093171393	0.992	0.961	6.2972140037321e-07	0	Rps18
Hmgn2	4.31599010892464e-11	-0.62900517557744	0.392	0.575	6.60950725280719e-07	0	Hmgn2
Ptprcap	4.47180373663211e-11	0.817553742506347	0.218	0.11	6.84812024227841e-07	0	Ptprcap
Msrb1	6.15087303404646e-11	-0.631806028823583	0.392	0.624	9.41944696433875e-07	0	Msrb1
Smc2	6.89303180246646e-11	-0.511815907718055	0.027	0.155	1.05559889022971e-06	0	Smc2
Ctsh	7.15976916535858e-11	-0.680445344838519	0.153	0.334	1.09644704998301e-06	0	Ctsh
Il12a	7.73068324173903e-11	0.779221941348088	0.199	0.098	1.18387683163992e-06	0	Il12a
Nucks1	7.81237274800177e-11	-0.476093528930755	0.113	0.292	1.19638676262899e-06	0	Nucks1
Btg1	8.54954835073914e-11	-0.765492471975185	0.261	0.461	1.30927783443219e-06	0	Btg1
Anxa1	8.56725063140335e-11	-0.692915131092536	0.113	0.282	1.31198876169311e-06	0	Anxa1
Rps5	8.7618911860395e-11	0.264067548804449	0.981	0.952	1.34179601623009e-06	0	Rps5
Coro1a	1.42928587214183e-10	-0.550107489269235	0.68	0.85	2.188808384598e-06	0	Coro1a
Mcemp1	1.47052702458931e-10	-0.914302371876156	0.008	0.116	2.25196508545607e-06	0	Mcemp1
Gda	1.69287719869812e-10	-0.770188750204008	0.048	0.183	2.5924721420863e-06	0	Gda
Tacc3	1.69573468380076e-10	-0.48145177040389	0.003	0.106	2.59684809477249e-06	0	Tacc3
Hnrnpab	2.05407169123322e-10	-0.474247159724598	0.169	0.37	3.14560538795456e-06	0	Hnrnpab
Capg	2.05725493326944e-10	-0.900726681244242	0.113	0.268	3.15048020480881e-06	0	Capg
Rpl22	2.11675609512903e-10	0.31874563015667	0.949	0.901	3.2416002840806e-06	0	Rpl22
Ezh2	2.18069013194828e-10	-0.500174803800619	0.011	0.121	3.3395088680656e-06	0	Ezh2
Lat2	2.8780857507608e-10	0.576365729923777	0.457	0.346	4.40750051871508e-06	0	Lat2
Pgd	2.99341183381451e-10	-0.587553132836984	0.153	0.337	4.58411088230355e-06	0	Pgd
Arpp19	5.60817610154387e-10	-0.457606939526424	0.234	0.45	8.58836088190429e-06	0	Arpp19
Rpl17	5.72418096051039e-10	0.289243576346107	0.925	0.897	8.76601072292561e-06	0	Rpl17
Igfbp4	6.09293452211596e-10	0.768114923022522	0.339	0.23	9.33071992716839e-06	0	Igfbp4
Tuba1c	6.40989393661605e-10	-0.544950451738225	0.059	0.197	9.81611157453382e-06	0	Tuba1c
Sat1	6.5941038272533e-10	-0.725379009661043	0.14	0.306	1.00982106010557e-05	0	Sat1
Nt5dc2	7.32149754660067e-10	-0.490723283107791	0.059	0.197	1.12121413428643e-05	0	Nt5dc2
Pld4	8.07502607151674e-10	-0.78443127425364	0.126	0.28	1.23660949259207e-05	0	Pld4
Calm1	9.68525810386598e-10	-0.450943226873417	0.315	0.535	1.48320042602604e-05	0	Calm1
Fth1	1.18442895435604e-09	0.256800924807697	0.922	0.876	1.81383450070084e-05	0	Fth1
Hopx	1.18446161750415e-09	-0.76877027278089	0.024	0.134	1.81388452104586e-05	0	Hopx
Atad2	1.30525284913421e-09	-0.488331272077427	0.016	0.123	1.99886421316412e-05	0	Atad2
Dnajc9	1.47784140697482e-09	-0.417880965719932	0.062	0.2	2.26316633064123e-05	0	Dnajc9
Lsp1	1.55803825387321e-09	-1.02122888155192	0.188	0.341	2.38597978198143e-05	0	Lsp1
Tmem176b	1.72846836111281e-09	0.668129072357121	0.156	0.071	2.64697644820816e-05	0	Tmem176b
Aurkb	1.88188645252642e-09	-0.429845526156158	0.008	0.106	2.88192091339896e-05	0	Aurkb
Ppia	1.95202112845615e-09	-0.293271615116136	0.968	0.922	2.98932515611774e-05	0	Ppia
Ndufb3	2.08639062659883e-09	-0.420401418009945	0.255	0.465	3.19509860557346e-05	0	Ndufb3
Pnp	2.23261961714212e-09	-0.522584241848083	0.126	0.289	3.41903368169144e-05	0	Pnp
Snx3	2.7715871358259e-09	-0.414366868992696	0.142	0.317	4.24440853980378e-05	0	Snx3
Tpm3	2.79324048590311e-09	-0.410257930117816	0.288	0.504	4.27756848011202e-05	0	Tpm3
Cdc20	2.87106774975971e-09	-0.514528520981173	0.011	0.109	4.39675315198201e-05	0	Cdc20
S100a6	2.95610172124763e-09	-1.5872069937571	0.274	0.399	4.52697417591863e-05	0	S100a6
Klf2	3.20027166301782e-09	-0.738957623325756	0.07	0.199	4.90089602474549e-05	0	Klf2
Aprt	4.31687418599132e-09	-0.39579549447405	0.497	0.705	6.61086112842711e-05	0	Aprt
Anxa5	5.6026960307615e-09	-0.538078259805634	0.118	0.271	8.57996870150817e-05	0	Anxa5
Pgp	5.65009799848661e-09	-0.480541213314468	0.046	0.166	8.65256007488239e-05	0	Pgp
Dnmt1	5.86187731611348e-09	-0.487818479347709	0.054	0.179	8.97687892189619e-05	0	Dnmt1
Rplp2	7.60737205856395e-09	0.253523089586146	0.995	0.952	0.000116499295704848	0	Rplp2
Nxt1	7.64876633705008e-09	-0.375655358266051	0.062	0.192	0.000117133207685585	0	Nxt1
Exosc8	8.6453127738347e-09	-0.397990927812228	0.065	0.196	0.000132394319818505	0	Exosc8
Ccdc34	8.80392157200307e-09	-0.404429084886107	0.038	0.151	0.000134823254953655	0	Ccdc34
Slbp	9.00421961433743e-09	-0.401884693702806	0.067	0.198	0.000137890619173963	0	Slbp
Rack1	9.34027430750242e-09	0.297814269190504	0.922	0.862	0.000143036960745092	0	Rack1
Sdf2l1	9.70269045134367e-09	-0.432372356705659	0.204	0.395	0.000148587001571877	0	Sdf2l1
Alox5ap	1.03986935984106e-08	-0.626613263328318	0.401	0.593	0.000159245593766061	0	Alox5ap
Hist1h1b	1.04487958551027e-08	-0.461219482581789	0.016	0.113	0.000160012859725043	0	Hist1h1b
Pgk1	1.06088884077655e-08	-0.443046445837608	0.191	0.375	0.000162464517076521	0	Pgk1
1110008P14Rik	1.08950649871376e-08	-0.516223602708994	0.035	0.145	0.000166847025213025	0	1110008P14Rik
Klf13	1.18347171347789e-08	-0.626413771100178	0.07	0.196	0.000181236858202004	0	Klf13
Uqcrq	1.22288345058692e-08	-0.404621889602277	0.433	0.617	0.000187272371622881	0	Uqcrq
Jpt1	1.24434070464766e-08	-0.43400654402642	0.215	0.401	0.000190558335509742	0	Jpt1
Prdx4	1.25809273194516e-08	-0.432088289678941	0.032	0.14	0.000192664320970082	0	Prdx4
Ldha	1.32198536720563e-08	-0.416873439393027	0.304	0.5	0.00020244883913387	0	Ldha
Selplg	1.38925742572384e-08	-0.542963944468129	0.202	0.377	0.000212750882175349	0	Selplg
Lgals1	1.46711027345599e-08	0.308515111784338	0.93	0.841	0.000224673267277051	0	Lgals1
Lta4h	1.53633982977433e-08	-0.451343258508944	0.11	0.259	0.000235275081531641	0	Lta4h
Grn	1.6646646322652e-08	-0.510354020841757	0.183	0.354	0.000254926741785092	0	Grn
Adgrg3	1.86075330616386e-08	0.746379849862822	0.298	0.202	0.000284955761305934	0	Adgrg3
Pmf1	1.9124261377089e-08	-0.337545430950277	0.051	0.171	0.000292868938728741	0	Pmf1
Rpl7	2.28902256158983e-08	0.30950370501521	0.933	0.884	0.000350540915081866	0	Rpl7
Ccnd3	2.36361109432756e-08	-0.516448031419781	0.07	0.193	0.000361963402985323	0	Ccnd3
Cd34	2.68680685803995e-08	0.651096240354565	0.218	0.126	0.000411457602240238	0	Cd34
Smc1a	2.97216085783525e-08	-0.397501824952517	0.04	0.15	0.00045515671376889	0	Smc1a
Hells	3.09879035392251e-08	-0.448645283843349	0.013	0.103	0.000474548754799693	0	Hells
Psmc1	3.2497478547039e-08	-0.343869975095662	0.081	0.212	0.000497666386469356	0	Psmc1
Sh3bgrl3	3.50341346693093e-08	-0.296766883038064	0.871	0.936	0.000536512738325802	0	Sh3bgrl3
Hist1h4i	3.75734368185733e-08	-0.400701124550221	0.078	0.208	0.000575399611439632	0	Hist1h4i
Hspa8	3.76700657162693e-08	-0.390712461033564	0.731	0.818	0.000576879386378948	0	Hspa8
Cd47	3.80976247968698e-08	0.367727951331937	0.734	0.703	0.000583427026139264	0	Cd47
Rps14	4.06601662539596e-08	0.254470454007715	0.965	0.932	0.000622669786013137	0	Rps14
Ube2s	4.4119953859577e-08	-0.502515704376652	0.237	0.406	0.000675652973405562	0	Ube2s
Atp5k	4.69591118111271e-08	-0.389143605935117	0.441	0.627	0.000719131838275601	0	Atp5k
Mcm7	5.29145072800657e-08	-0.384615429687232	0.121	0.271	0.000810332764486926	0	Mcm7
Lsm3	5.8714302925467e-08	-0.288534585266646	0.132	0.29	0.000899150835000602	0	Lsm3
Smc4	6.05596995045423e-08	-0.320006344461933	0.046	0.156	0.00092741123821256	0	Smc4
Rrm1	6.14739383625136e-08	-0.378071893147034	0.019	0.11	0.000941411892083534	0	Rrm1
Supt16	6.26257527559778e-08	-0.440499541131928	0.102	0.238	0.000959050777705044	0	Supt16
Ndufa5	6.26347640250725e-08	-0.336566091025404	0.194	0.372	0.00095918877627996	0	Ndufa5
Itgb2	6.49631321249641e-08	-0.722357390937535	0.046	0.15	0.000994845405361701	0	Itgb2
Hpf1	6.99123246405388e-08	-0.369157970405137	0.048	0.159	0.00107063733954521	0	Hpf1
Arhgdib	7.23650593354011e-08	-0.367400927879284	0.653	0.811	0.00110819851866233	0	Arhgdib
Mrpl28	7.78256080851948e-08	-0.367659664031124	0.099	0.236	0.00119182136221667	0	Mrpl28
Rhog	7.79402569788794e-08	-0.456251767287307	0.159	0.312	0.00119357709537456	0	Rhog
Sssca1	8.5701011648349e-08	-0.354552463970424	0.048	0.158	0.00131242529238282	0	Sssca1
Ncf4	8.88315069881546e-08	-0.507635222132071	0.199	0.361	0.0013603656980166	0	Ncf4
Stmn1	9.62770542840521e-08	-0.555164399094981	0.438	0.567	0.00147438680930597	0	Stmn1
Pirb	1.06476377106142e-07	-0.812836745378402	0.019	0.105	0.00163057923900345	0	Pirb
Mcm3	1.30025479975819e-07	-0.326712797945863	0.043	0.148	0.0019912102003497	0	Mcm3
Nrm	1.31893490845099e-07	-0.407374927791848	0.032	0.128	0.00201981691880185	0	Nrm
Ndufa4	1.67794203987007e-07	0.479884720769308	0.769	0.705	0.00256960043985702	0	Ndufa4
Pnkp	1.72727416203878e-07	-0.450419850427583	0.07	0.186	0.00264514765174619	0	Pnkp
Vsir	1.79834588346896e-07	-0.607601704909041	0.027	0.116	0.00275398688594437	0	Vsir
Notch2	1.85586025421891e-07	-0.606930809054064	0.116	0.246	0.00284206439331084	0	Notch2
Ap2s1	1.87083396661964e-07	-0.433740146791235	0.172	0.327	0.00286499513648131	0	Ap2s1
Snx14	2.00230416745276e-07	0.65915987131729	0.245	0.156	0.00306632860203716	0	Snx14
Snrpa1	2.06881812666608e-07	-0.348964168014028	0.075	0.195	0.00316818807917644	0	Snrpa1
Rer1	2.26215379024241e-07	-0.382524501392331	0.113	0.248	0.00346426231437723	0	Rer1
Smc6	2.27682497020329e-07	-0.379450287692113	0.048	0.152	0.00348672975936932	0	Smc6
Cd1d1	2.30545494837677e-07	0.625643214740507	0.124	0.057	0.00353057370794418	0	Cd1d1
Rpa2	2.30769282036813e-07	-0.334608437928582	0.043	0.145	0.00353400078511176	0	Rpa2
Cenpx	2.34344035836536e-07	-0.315373692122561	0.194	0.363	0.00358874456480071	0	Cenpx
Tmem14c	2.37113616685587e-07	-0.311778273760711	0.253	0.441	0.00363115792592308	0	Tmem14c
Haus4	2.80489186511664e-07	-0.2906242210683	0.022	0.108	0.00429541140223962	0	Haus4
Ctsg	2.92629484347655e-07	0.250296624405694	0.962	0.783	0.00448132792329999	0	Ctsg
C1galt1c1	3.13397508995038e-07	-0.520414827656652	0.07	0.18	0.00479936945275002	0	C1galt1c1
Rfc5	3.3613361025802e-07	-0.277986006736722	0.022	0.107	0.00514755010749132	0	Rfc5
Cox5b	3.39860197127888e-07	-0.301250326115137	0.578	0.735	0.00520461905881647	0	Cox5b
P4hb	3.63534439850494e-07	-0.585531012015362	0.245	0.409	0.00556716641187047	0	P4hb
Sae1	3.69165390928618e-07	-0.268795924356097	0.073	0.19	0.00565339879668086	0	Sae1
U2af1	3.81075423753461e-07	-0.335176711312835	0.185	0.347	0.0058357890393605	0	U2af1
Clec12a	3.86177287769648e-07	0.426925876506184	0.707	0.673	0.00591391898490439	0	Clec12a
Ppa1	3.88554119026375e-07	-0.320868606729855	0.022	0.106	0.00595031777876991	0	Ppa1
D8Ertd738e	3.94477473127596e-07	-0.340331895123558	0.242	0.42	0.006041028023476	0	D8Ertd738e
Bola3	3.96330544397398e-07	-0.263902859642212	0.094	0.223	0.00606940595690175	0	Bola3
Dtymk	4.65307307689752e-07	-0.303948052078874	0.191	0.355	0.00712571610996086	0	Dtymk
Fen1	4.65992410987106e-07	-0.321742739896857	0.019	0.1	0.00713620778185654	0	Fen1
F10	4.69669000571852e-07	-0.503631877746886	0.137	0.269	0.00719251107475734	0	F10
Cox6b1	4.7586749852625e-07	-0.349704744710477	0.465	0.645	0.00728743487243099	0	Cox6b1
Cldn15	4.77296090321808e-07	-0.365462787607519	0.043	0.14	0.00730931232718817	0	Cldn15
Rnaseh2b	5.76038612630892e-07	-0.26309938756016	0.03	0.118	0.00882145531382948	0	Rnaseh2b
Ltb4r1	5.95503085807797e-07	-0.514688962365418	0.043	0.137	0.0091195342560606	0	Ltb4r1
Cebpe	6.03088400309023e-07	-0.574074546367138	0.048	0.144	0.00923569576233238	0	Cebpe
Lamtor1	6.37934229151982e-07	-0.330049959155646	0.091	0.213	0.00976932478523345	0	Lamtor1
Ssna1	6.87288486439449e-07	-0.26821548270355	0.151	0.299	0.0105251358813337	0	Ssna1
Cd177	7.03005251931138e-07	-0.639825313323518	0.03	0.113	0.0107658224280735	0	Cd177
Ppp4c	7.10141027197054e-07	-0.324492854178842	0.094	0.216	0.0108750996904957	0	Ppp4c
Arpc1b	7.15669169661522e-07	-0.37246874110937	0.613	0.777	0.0109597576641965	0	Arpc1b
Ubl4a	7.56915137720886e-07	-0.306615343994679	0.062	0.168	0.0115913984190576	0	Ubl4a
Fut8	7.8962599063019e-07	0.680398946267105	0.277	0.193	0.0120923324205107	0	Fut8
Fam49b	8.56318029651867e-07	-0.304637994890718	0.29	0.477	0.0131136543060887	0	Fam49b
Cib1	8.60336915774153e-07	-0.434527617846192	0.073	0.179	0.0131751995281654	0	Cib1
Med21	8.73520581874787e-07	-0.317001639689607	0.137	0.278	0.0133770941908305	0	Med21
Sh2d5	9.56579657588152e-07	0.595993140467955	0.113	0.052	0.014649060876305	0	Sh2d5
Igsf6	9.61859174388255e-07	-0.424574727752153	0.065	0.167	0.0147299113965817	0	Igsf6
Vrk1	9.85700445676748e-07	-0.310539701626977	0.065	0.17	0.0150950166250937	0	Vrk1
Lyar	1.02262126942684e-06	-0.270356269873234	0.065	0.171	0.0156604221200027	0	Lyar
Rgcc	1.02511565476263e-06	-0.398902874224649	0.065	0.168	0.0156986211370349	0	Rgcc
Syce2	1.03685853652134e-06	-0.313634277023821	0.083	0.199	0.0158784516282878	0	Syce2
Cox5a	1.05357561949022e-06	-0.321516519139084	0.325	0.508	0.0161344570368732	0	Cox5a
Hspa14	1.13974371329137e-06	-0.257802378919068	0.038	0.128	0.0174540352253441	0	Hspa14
Cdca7	1.15633608117432e-06	-0.312771451038177	0.051	0.149	0.0177081307471035	0	Cdca7
Reep5	1.23971179984319e-06	-0.368990377076755	0.296	0.475	0.0189849465027986	0	Reep5
1700020L24Rik	1.26918831773745e-06	-0.340659075573577	0.07	0.176	0.0194363498978313	0	1700020L24Rik
Calm3	1.28640924555417e-06	-0.300165177430986	0.239	0.412	0.0197000711864166	0	Calm3
Atp6v0b	1.32717332978337e-06	-0.383616034463466	0.298	0.477	0.0203243323723025	0	Atp6v0b
Lsm4	1.39478808534725e-06	-0.275862772490865	0.212	0.379	0.0213597847390078	0	Lsm4
Plp2	1.46545642418755e-06	-0.492745310722143	0.056	0.151	0.0224419996800081	0	Plp2
Scand1	1.48406566081137e-06	-0.423433032036166	0.401	0.583	0.0227269815296654	0	Scand1
Arpc2	1.57647508456355e-06	-0.309903205985573	0.446	0.656	0.0241421394450063	0	Arpc2
Timm10b	1.60563409804151e-06	-0.341974171419256	0.29	0.475	0.0245886805774076	0	Timm10b
Flna	1.87004289575532e-06	-0.471037964224026	0.121	0.238	0.028637836905597	0	Flna
Slirp	1.91108432058412e-06	-0.257680733699231	0.089	0.204	0.0292663452854253	0	Slirp
Mrpl52	2.01514022432977e-06	-0.35589639461838	0.226	0.385	0.030859857395386	0	Mrpl52
Smarca5	2.11896796213536e-06	-0.332596993149465	0.105	0.225	0.032449875372141	0	Smarca5
Svip	2.30964503708443e-06	-0.365371722486132	0.116	0.237	0.035369904097911	0	Svip
Hjurp	2.34069221506449e-06	-0.345040426543267	0.024	0.102	0.0358453605814976	0	Hjurp
Cdkn2d	2.35388313158792e-06	-0.430760816775845	0.078	0.181	0.0360473662771374	0	Cdkn2d
Mrpl33	2.37484811348725e-06	-0.317277415934177	0.581	0.738	0.0363684240099438	0	Mrpl33
Gstm1	2.41108343249818e-06	-0.296825023885875	0.263	0.433	0.0369233316852772	0	Gstm1
Ywhah	2.47672895397986e-06	-0.293966039782921	0.137	0.271	0.0379286272012475	0	Ywhah
Mpo	2.49841970720904e-06	-1.04080670094273	0.296	0.405	0.0382607993961992	0	Mpo
Fam241a	2.52271019485891e-06	-0.387485937673443	0.056	0.151	0.0386327839240694	0	Fam241a
Wfdc17	2.61477923988268e-06	-0.879327488421877	0.191	0.308	0.0400427292795634	0	Wfdc17
Cst3	2.76678817287693e-06	-0.461023857668586	0.648	0.792	0.0423705940794373	0	Cst3
Galns	2.86433386740472e-06	-0.364999141412486	0.027	0.104	0.0438644088454359	0	Galns
Cxcr4	2.86831611440766e-06	-0.277005529135664	0.36	0.535	0.0439253929760389	0	Cxcr4
Prelid1	2.90862825655747e-06	-0.285734043763183	0.258	0.426	0.0445427331209211	0	Prelid1
Gtf2f2	3.10486102219103e-06	-0.334991493736157	0.086	0.194	0.0475478416938335	0	Gtf2f2
Lamtor5	3.37780897836423e-06	-0.351953564513165	0.126	0.249	0.0517277666946698	0	Lamtor5
Ndufb6	3.38824196822776e-06	-0.252382113461992	0.105	0.225	0.0518875375014399	0	Ndufb6
Nap1l1	3.56781414837296e-06	-0.257124949732554	0.204	0.359	0.0546375058681834	0	Nap1l1
Etfb	3.60916038370395e-06	-0.300453574324376	0.304	0.477	0.0552706821160423	0	Etfb
Actr3	3.65605954974134e-06	-0.371694340809904	0.215	0.367	0.0559888959447388	0	Actr3
Adgrg1	3.7010816102315e-06	0.624903364466256	0.124	0.063	0.0566783637790852	0	Adgrg1
F13a1	3.7939857369319e-06	-0.411544742434128	0.261	0.417	0.0581010975753752	0	F13a1
Atp6v1e1	3.8804651541953e-06	-0.36356227024267	0.207	0.352	0.0594254433713469	0	Atp6v1e1
Ptges3	4.05843195019372e-06	-0.257741107216851	0.25	0.42	0.0621508268852667	0	Ptges3
Atp2b1	4.17038393666364e-06	-0.467654688411911	0.03	0.106	0.0638652596060669	0	Atp2b1
Ccdc12	4.18355137529785e-06	-0.322501285301223	0.218	0.373	0.0640669057613112	0	Ccdc12
Cks2	4.18956516756225e-06	-0.393122565865691	0.29	0.441	0.0641590009760483	0	Cks2
Nop56	4.24077835159034e-06	-0.267865560722181	0.124	0.248	0.0649432796762545	0	Nop56
Sf3b5	4.58772162304601e-06	-0.282459764443221	0.258	0.423	0.0702563689353266	0	Sf3b5
Hint1	4.69171873077843e-06	-0.285946905129783	0.61	0.717	0.0718489806431409	0	Hint1
Bola2	4.74364282068268e-06	-0.328870683126772	0.358	0.535	0.0726441461559345	0	Bola2
Lrrc59	4.90407027924616e-06	-0.279762283360779	0.078	0.182	0.0751009322563758	0	Lrrc59
Rhoa	5.14305753596828e-06	-0.331714965917794	0.43	0.61	0.0787607831058183	0	Rhoa
Cstb	5.2754645150038e-06	-0.296860679859226	0.124	0.245	0.0807884635827682	0	Cstb
Lamp2	5.3012352426195e-06	-0.383048708682626	0.07	0.166	0.0811831165054751	0	Lamp2
Eif4e2	5.95548040594783e-06	-0.279923179958026	0.113	0.231	0.091202226936685	0	Eif4e2
Commd1	6.06171065590153e-06	-0.278650447115597	0.094	0.203	0.092829036984476	0	Commd1
Fam96a	6.19365309390289e-06	-0.316683783938704	0.175	0.313	0.0948496034800289	0	Fam96a
Gm5617	6.56092398154634e-06	-0.35026753921728	0.038	0.117	0.100473989853401	0	Gm5617
Nme1	6.71804165813443e-06	-0.302824684874663	0.349	0.516	0.102880089952671	0	Nme1
Ndufc1	6.90717029895292e-06	-0.285057230212758	0.325	0.508	0.105776405958165	0	Ndufc1
Anp32b	6.94717648869591e-06	-0.307194670085416	0.398	0.557	0.106389060747889	0	Anp32b
Tspo	7.09707093808871e-06	-0.312635865031146	0.527	0.688	0.108684544345891	0	Tspo
Ccr2	7.45753997856387e-06	-0.689301316853088	0.065	0.151	0.114204767231727	0	Ccr2
Hnrnpf	7.51112136753007e-06	-0.336967177545727	0.387	0.561	0.115025312622356	0	Hnrnpf
Uchl5	7.72460395935728e-06	-0.279481170843612	0.07	0.167	0.118294585033597	0	Uchl5
Nsa2	7.77578379548407e-06	0.272471386086296	0.772	0.799	0.119078353044043	0	Nsa2
Irf8	8.19777139332596e-06	-0.307284909290372	0.231	0.379	0.125540671117394	0	Irf8
Atg101	8.26237706768687e-06	-0.35310425716308	0.067	0.161	0.126530042414557	0	Atg101
Snrnp25	8.30550678077384e-06	-0.288690108001089	0.051	0.138	0.127190530840771	0	Snrnp25
Spns1	8.70201924283743e-06	0.523040697279151	0.401	0.34	0.133262722684812	0	Spns1
H2afv	8.77204983272724e-06	-0.376374171341066	0.274	0.428	0.134335171138385	0	H2afv
Naa38	8.84415347047167e-06	-0.253245182233024	0.18	0.324	0.135439366246803	0	Naa38
Ndufb7	9.20446700817344e-06	-0.267048026285932	0.347	0.526	0.140957207763168	0	Ndufb7
Rbm3	9.28440741618009e-06	-0.263100628668347	0.554	0.684	0.142181415171382	0	Rbm3
Gm11808	9.40759747401005e-06	0.296122873469236	0.734	0.717	0.14406794771699	0	Gm11808
Med30	9.94658021736721e-06	-0.266629351439632	0.032	0.107	0.152321929448761	0	Med30
Sf3a3	1.04187558954636e-05	-0.300289152311202	0.03	0.103	0.15955282778313	0	Sf3a3
Fabp5	1.05401249732097e-05	-0.252623092942182	0.105	0.216	0.161411473839734	0	Fabp5
Jun	1.14027419270459e-05	-0.50036201364473	0.288	0.432	0.174621589870781	0	Jun
Mrpl11	1.21186006148498e-05	-0.260944895113918	0.054	0.14	0.18558424981581	0	Mrpl11
Trappc5	1.21897234144638e-05	-0.333716614587791	0.059	0.147	0.186673424369099	0	Trappc5
Csf2ra	1.23025562497098e-05	-0.391502982326873	0.116	0.223	0.188401346408055	0	Csf2ra
Adssl1	1.28839945112591e-05	-0.311104405831287	0.102	0.209	0.197305491945422	0	Adssl1
Cox6a1	1.31650174155921e-05	-0.270621773768504	0.245	0.402	0.201609076702377	0	Cox6a1
Adap1	1.35257473264563e-05	-0.363538758633272	0.032	0.105	0.207133294557351	0	Adap1
Mcee	1.35418046872314e-05	-0.305504923216696	0.116	0.227	0.207379196980262	0	Mcee
Ndufv3	1.36652388508325e-05	-0.258672339319074	0.255	0.412	0.209269467761649	0	Ndufv3
Srp19	1.41479198939596e-05	-0.266198648385216	0.145	0.271	0.216661245256097	0	Srp19
Myc	1.45608178178507e-05	0.70822062264699	0.22	0.153	0.222984364062566	0	Myc
Rnps1	1.51935485802901e-05	-0.256237831165406	0.054	0.139	0.232674002958563	0	Rnps1
Ranbp1	1.66391425371607e-05	-0.320910551991554	0.323	0.471	0.254811828814079	0	Ranbp1
Fam212a	1.71765014396058e-05	0.613640519203499	0.134	0.076	0.263040943046124	0	Fam212a
Selenom	1.79825111735843e-05	-0.360615393342652	0.129	0.24	0.27538417611227	0	Selenom
Myo1f	1.83533722350475e-05	-0.428836900632427	0.038	0.111	0.281063542407518	0	Myo1f
Clec2d	1.849727755147e-05	0.587610063720501	0.282	0.207	0.283267308423211	0	Clec2d
Gtf2a2	1.89882336201328e-05	-0.255095479909785	0.073	0.166	0.290785809658713	0	Gtf2a2
Hpcal1	1.91648432662228e-05	-0.400828013477669	0.032	0.102	0.293490409778936	0	Hpcal1
Chmp2a	1.93697984453547e-05	-0.283522204634605	0.22	0.364	0.296629093392162	0	Chmp2a
Prdx1	1.95997146027404e-05	-0.343929687160958	0.503	0.631	0.300150029426366	0	Prdx1
Tmem256	2.24960463400271e-05	-0.279139862969121	0.355	0.536	0.344504453651176	0	Tmem256
Rfc2	2.35414986221251e-05	-0.2628995096385	0.137	0.254	0.360514509899224	0	Rfc2
Epn1	2.36838974722198e-05	-0.307366256863494	0.075	0.166	0.362695205889574	0	Epn1
Cox7a2	2.41778047283711e-05	-0.285134008888522	0.522	0.67	0.370258901610275	0	Cox7a2
Pomp	2.51911656231682e-05	-0.313604655366944	0.36	0.516	0.385777510353198	0	Pomp
Stx7	2.54821981494256e-05	-0.330877563144998	0.067	0.154	0.390234382460303	0	Stx7
Cfp	2.62352438695317e-05	-0.326339518200613	0.121	0.227	0.401766524618008	0	Cfp
Zcchc17	2.6587735527886e-05	-0.271914350248999	0.046	0.123	0.407164581874047	0	Zcchc17
Dbi	2.67387559065691e-05	-0.279450933600878	0.425	0.595	0.409477307953199	0	Dbi
Rac2	2.73880969250633e-05	-0.281777600603276	0.602	0.761	0.419421316310419	0	Rac2
Bub3	2.80112846349827e-05	-0.266590764358042	0.183	0.315	0.428964812900125	0	Bub3
Tomm34	2.85042469491444e-05	-0.271965087468974	0.035	0.106	0.436514037779197	0	Tomm34
Ap1s2	2.93023276048113e-05	-0.40816307330167	0.105	0.202	0.44873584494008	0	Ap1s2
Gm26917	3.00525638563342e-05	-0.266360365648867	0.121	0.23	0.460224962895902	0	Gm26917
Sf3b2	3.21777522270496e-05	-0.276939170292316	0.126	0.237	0.492770097605037	0	Sf3b2
2210016F16Rik	3.30604653394772e-05	-0.27350698814382	0.035	0.105	0.506287966208753	0	2210016F16Rik
Mrpl14	3.49021281872876e-05	-0.273779077843613	0.11	0.215	0.534491191060123	0	Mrpl14
Dusp1	3.51684323528033e-05	-0.570559421186542	0.065	0.144	0.53856937305083	0	Dusp1
Ndufa3	3.52377806285005e-05	-0.285676493629308	0.352	0.512	0.539631372544857	0	Ndufa3
H1f0	3.60706582257684e-05	-0.34026326362722	0.051	0.127	0.552386060069418	0	H1f0
Napsa	3.82639803441887e-05	-0.347854949208831	0.414	0.583	0.585974594990906	0	Napsa
Sirpa	4.44793623280563e-05	-0.45880336760752	0.035	0.101	0.681156954691855	0	Sirpa
Uba1	4.49806101057201e-05	-0.318962931118534	0.051	0.127	0.688833063158998	0	Uba1
Churc1	4.58776416608622e-05	-0.25655257193991	0.118	0.223	0.702570204394443	0	Churc1
Pdcd4	4.62264426031052e-05	0.296504174495766	0.78	0.727	0.707911742023954	0	Pdcd4
Atp6v1b2	4.68884997156684e-05	-0.309536978054683	0.102	0.199	0.718050484645746	0	Atp6v1b2
Soat1	4.72681512902869e-05	-0.367655611365267	0.038	0.106	0.723864468859453	0	Soat1
Psmd12	4.82475309556323e-05	-0.293791975924257	0.054	0.131	0.738862689054553	0	Psmd12
Glipr1	4.92146823466086e-05	0.353160907867239	0.573	0.534	0.753673645455964	0	Glipr1
Lbp	5.02261099625635e-05	-0.294039934266231	0.086	0.178	0.769162647966697	0	Lbp
Eid1	5.03224575169259e-05	-0.296854910220873	0.038	0.106	0.770638114414203	0	Eid1
Apbb1ip	5.34150724328745e-05	-0.317692143379419	0.046	0.118	0.81799841923704	0	Apbb1ip
Ankrd11	5.46371650985613e-05	-0.274611499992544	0.081	0.168	0.836713546319367	0	Ankrd11
Sod1	5.58653471888675e-05	-0.317001843528493	0.116	0.217	0.855521926850317	0	Sod1
Hsp90aa1	5.64489844436669e-05	-0.291251940486717	0.352	0.503	0.864459747770314	0	Hsp90aa1
Lims1	5.85790067321534e-05	-0.38172765684572	0.035	0.101	0.897078909096197	0	Lims1
Mospd3	6.10650849145993e-05	-0.287422664897384	0.035	0.102	0.935150710382174	0	Mospd3
Edf1	6.20845044101812e-05	-0.258659429993907	0.315	0.479	0.950762100537515	0	Edf1
H2-T23	6.48895533038934e-05	0.471903080341317	0.347	0.277	0.993718619295824	0	H2-T23
Ms4a3	7.32310916537079e-05	-0.303330485594467	0.183	0.296	1	0	Ms4a3
Pstpip1	7.32515480584701e-05	-0.345614365117783	0.054	0.128	1	0	Pstpip1
Ckap4	7.62239717017412e-05	-0.344106668573994	0.081	0.166	1	0	Ckap4
Med10	8.54848049122779e-05	-0.259264704104555	0.054	0.128	1	0	Med10
9330020H09Rik	8.83650015920335e-05	0.428626040471137	0.105	0.056	1	0	9330020H09Rik
Cdk6	8.85248628138781e-05	0.471388717685872	0.516	0.509	1	0	Cdk6
Arpc5	8.95776533326711e-05	-0.302836830545521	0.255	0.391	1	0	Arpc5
Sun2	9.2730962253323e-05	-0.381003212059352	0.056	0.13	1	0	Sun2
Cd27	9.90821908443612e-05	0.559392490864381	0.175	0.115	1	0	Cd27
Iscu	0.000115768528041586	-0.275184491660409	0.091	0.179	1	0	Iscu
Eef1d	0.000117229928541331	-0.257149652252726	0.325	0.481	1	0	Eef1d
Mpeg1	0.000130199634024595	-0.382355067932337	0.059	0.13	1	0	Mpeg1
Dctn1	0.000131922905675693	-0.259827139893701	0.038	0.102	1	0	Dctn1
Wdr1	0.000137487792545734	-0.265872211047757	0.078	0.159	1	0	Wdr1
Adgre5	0.000140708324802527	-0.369174250564287	0.038	0.1	1	0	Adgre5
Emb	0.00014160594249128	-0.306293072601116	0.325	0.471	1	0	Emb
Lbr	0.000144313308244699	-0.278452786459761	0.148	0.254	1	0	Lbr
Mcl1	0.000147336883940038	-0.339752595621748	0.121	0.213	1	0	Mcl1
Gsk3a	0.000147745344456476	-0.27266394123478	0.043	0.109	1	0	Gsk3a
Fos	0.000148466312576079	-0.436712372706616	0.25	0.369	1	0	Fos
Mpp6	0.000151724511927806	-0.257753383245337	0.043	0.109	1	0	Mpp6
Arpc1a	0.000156347370246562	0.798484769586356	0.301	0.241	1	0	Arpc1a
Mtpn	0.000160927999636027	-0.261399877773125	0.089	0.174	1	0	Mtpn
Ahnak	0.000175450241151284	-0.684147427985393	0.086	0.158	1	0	Ahnak
AI413582	0.000175672237947008	-0.299276561493328	0.054	0.123	1	0	AI413582
Smim14	0.000210241383618822	0.534785571477493	0.374	0.336	1	0	Smim14
Ppp1r18	0.00021035518147591	-0.286346682633884	0.073	0.148	1	0	Ppp1r18
Tmx4	0.000237220935536506	-0.261003839623636	0.059	0.13	1	0	Tmx4
Snx20	0.000237271473012815	-0.332556515456006	0.051	0.117	1	0	Snx20
Capza2	0.000246264166672389	-0.254012591094656	0.212	0.335	1	0	Capza2
Trappc9	0.00025563723977325	0.445074551322175	0.102	0.056	1	0	Trappc9
Epb41l4aos	0.000290816381224868	0.487619796399068	0.202	0.147	1	0	Epb41l4aos
Glrx	0.000335600178326144	-0.274248945391898	0.043	0.104	1	0	Glrx
Csk	0.000366081503024266	-0.273801499799893	0.102	0.184	1	0	Csk
S100a10	0.000373554227943793	-0.425844031185291	0.379	0.498	1	0	S100a10
Ift57	0.000416866944316842	0.462726215499099	0.159	0.106	1	0	Ift57
Ptpre	0.000418145662256722	0.572036247715458	0.25	0.194	1	0	Ptpre
Arhgdia	0.000470505233374492	-0.298279996037232	0.323	0.461	1	0	Arhgdia
Rpl22l1	0.000520783447379013	0.269377120786523	0.745	0.736	1	0	Rpl22l1
Bri3	0.000528933144938349	-0.293529703832247	0.161	0.257	1	0	Bri3
Ncln	0.000529270809134721	-0.259032854094764	0.065	0.132	1	0	Ncln
Snhg20	0.000532163549389095	0.466889757486854	0.175	0.12	1	0	Snhg20
Atp5g1	0.000545924606179031	-0.270710884466519	0.53	0.65	1	0	Atp5g1
Dcaf8	0.000578410034078761	-0.287103311596855	0.046	0.104	1	0	Dcaf8
Dennd5b	0.000584579768742611	0.845196931040003	0.175	0.121	1	0	Dennd5b
Gapt	0.000606445398558209	-0.257043132948811	0.062	0.127	1	0	Gapt
Hmgb1	0.000641025655828134	-0.281141485781697	0.78	0.76	1	0	Hmgb1
Neat1	0.000662806232848634	-0.33915724071679	0.121	0.202	1	0	Neat1
Emp3	0.000683890900660451	-0.293594795184926	0.519	0.652	1	0	Emp3
Flt3	0.000689703430007521	0.474822439409514	0.142	0.093	1	0	Flt3
Arf5	0.000705220242284638	-0.275469662398946	0.384	0.532	1	0	Arf5
Ifi27	0.000815154591299353	0.535862666630183	0.167	0.117	1	0	Ifi27
Unc119	0.000821900128329464	-0.329018276059232	0.113	0.19	1	0	Unc119
Ccl9	0.000828990739880416	0.366546156675186	0.288	0.229	1	0	Ccl9
Sirt3	0.000858401163737	0.512816078812699	0.204	0.157	1	0	Sirt3
Ms4a6c	0.000942695934863124	0.340311687201041	0.535	0.515	1	0	Ms4a6c
Pkn1	0.000963263264170443	-0.303522684153873	0.065	0.127	1	0	Pkn1
Serpinb1a	0.00101813353513197	0.463211391524327	0.39	0.365	1	0	Serpinb1a
mt-Nd1	0.00121710802964882	-0.282409449469328	0.554	0.684	1	0	mt-Nd1
Ninj1	0.00123158214262543	0.52715736503183	0.376	0.354	1	0	Ninj1
Tifab	0.00128020774879415	-0.250437818135565	0.164	0.254	1	0	Tifab
Tes	0.00128738818724849	0.413096084367227	0.102	0.061	1	0	Tes
Kit	0.00147045589943061	0.586411719031475	0.14	0.094	1	0	Kit
Pecam1	0.00151574316469933	0.464858796230933	0.145	0.099	1	0	Pecam1
Dapp1	0.00152588325309487	0.556229303859269	0.242	0.195	1	0	Dapp1
Iqgap1	0.00153831379228629	-0.256049483438692	0.118	0.195	1	0	Iqgap1
Cpsf4	0.00156264194721424	0.456615035359901	0.169	0.121	1	0	Cpsf4
Ucp2	0.00157182601091294	-0.256821439642839	0.489	0.643	1	0	Ucp2
Myo1g	0.00172374571021681	-0.311398204305261	0.081	0.143	1	0	Myo1g
Fmnl1	0.00205224784004693	-0.336309155683435	0.054	0.106	1	0	Fmnl1
Spns3	0.00218674906724287	0.49427534686298	0.124	0.082	1	0	Spns3
Kcnn4	0.00230078626900948	0.380052070805046	0.124	0.082	1	0	Kcnn4
AC149090.1	0.00239856447459225	0.543416654253092	0.194	0.148	1	0	AC149090.1
Cst7	0.00253747883052009	0.597012404588468	0.22	0.179	1	0	Cst7
Spint2	0.00274187679986485	0.531806414683048	0.239	0.2	1	0	Spint2
Itm2c	0.00298021553198483	0.561247746708565	0.242	0.203	1	0	Itm2c
Mtdh	0.00300792327201628	0.445338270836907	0.32	0.289	1	0	Mtdh
Dusp2	0.00320982268448106	0.560467626193387	0.156	0.113	1	0	Dusp2
Kcng2	0.0032914383234855	0.466606774626454	0.102	0.065	1	0	Kcng2
Cebpa	0.00332463010386539	0.589480322586104	0.21	0.168	1	0	Cebpa
Saraf	0.00336446956524658	0.395968768970248	0.134	0.093	1	0	Saraf
Prtn3	0.00337189205753649	-0.53764452089481	0.769	0.747	1	0	Prtn3
Runx1	0.00346090629374892	0.48561641067593	0.223	0.18	1	0	Runx1
Pebp1	0.00359622530621145	0.304365607283351	0.497	0.49	1	0	Pebp1
Rsrp1	0.00383308350490229	0.276945040299571	0.481	0.468	1	0	Rsrp1
Grcc10	0.00421466922600982	0.452102230298061	0.285	0.25	1	0	Grcc10
Irf5	0.00496211878408697	-0.339383249354507	0.056	0.103	1	0	Irf5
Laptm5	0.00528227252226831	-0.288262579995374	0.379	0.494	1	0	Laptm5
BC035044	0.00549532359368048	0.523977711334626	0.261	0.229	1	0	BC035044
Samhd1	0.00620001098080944	-0.410136957726456	0.075	0.124	1	0	Samhd1
Rpl23a	0.00631245790290753	0.258768426595595	0.661	0.669	1	0	Rpl23a
Tspan32	0.00676829019040283	0.5377597731321	0.212	0.176	1	0	Tspan32
Bmyc	0.00764426360892196	0.47191244244219	0.142	0.104	1	0	Bmyc
Snhg12	0.00775527970838286	0.45451466876827	0.194	0.157	1	0	Snhg12
Ikbkb	0.00851524478349921	-0.268688332975753	0.081	0.131	1	0	Ikbkb
Ptprc	0.00863644218807001	-0.252461229770543	0.116	0.175	1	0	Ptprc
Fabp5.1	2.50018194106372e-74	1.1087705360866	0.576	0.155	3.82877862454498e-70	1	Fabp5
Dut.1	3.05835373566188e-69	1.17299079424696	0.784	0.299	4.68356291079261e-65	1	Dut
Ung	7.11493403626964e-64	0.902920987553277	0.28	0.039	1.08958099831433e-59	1	Ung
Stmn1.1	1.11402425793428e-60	1.00456514461608	0.957	0.5	1.70601674860056e-56	1	Stmn1
Mif	1.51566639195735e-55	0.967966726424122	0.945	0.562	2.32109151264348e-51	1	Mif
Ranbp1.1	8.02593824144851e-55	0.897292375874633	0.873	0.4	1.22909218229543e-50	1	Ranbp1
Mcm7.1	1.23582692619298e-51	0.925061228793169	0.591	0.21	1.89254535477192e-47	1	Mcm7
Syce2.1	3.84029090091569e-49	0.969062482672883	0.473	0.148	5.88102148566229e-45	1	Syce2
Ptma	5.70434999744538e-49	0.594638475862648	1	0.92	8.73564158608786e-45	1	Ptma
Lig1.1	2.04309071882062e-47	0.823905368860665	0.45	0.132	3.1287891268019e-43	1	Lig1
Mcm6	7.83896380732014e-47	0.931323289775003	0.545	0.19	1.20045891745301e-42	1	Mcm6
Ppia.1	1.03890318325134e-46	0.570137478780765	1	0.919	1.5909763348311e-42	1	Ppia
Nme1.1	1.23662060521959e-46	0.878937712360468	0.865	0.45	1.89376079483328e-42	1	Nme1
Dctpp1	4.18984234214787e-46	0.904980913388275	0.66	0.27	6.41632456276526e-42	1	Dctpp1
Ran.1	1.72749695823189e-45	0.852493662407759	0.893	0.476	2.64548884183631e-41	1	Ran
Srm	1.57342025928933e-44	0.829544183891943	0.588	0.221	2.40953578507568e-40	1	Srm
Cdca7.1	1.64445540829814e-44	0.759094920808426	0.386	0.105	2.51831901226778e-40	1	Cdca7
Dtymk.1	2.13851748086572e-42	0.849160262223228	0.674	0.292	3.27492567019776e-38	1	Dtymk
Siva1	2.20538601654872e-42	0.804463724788826	0.689	0.296	3.3773281457427e-38	1	Siva1
Malat1	6.29470299106832e-42	-0.894164136225227	0.997	0.996	9.63970816052202e-38	1	Malat1
Hells.1	1.87725333514756e-41	0.736284550583117	0.291	0.067	2.87482575744497e-37	1	Hells
C1qbp	2.20242889602871e-40	0.766066448728044	0.68	0.291	3.37279961137837e-36	1	C1qbp
Set	8.10734722989053e-40	0.763665553465579	0.902	0.516	1.24155915478544e-35	1	Set
Mcm3.1	6.02736025233515e-39	0.71365807668414	0.366	0.106	9.23029949042604e-35	1	Mcm3
Npm1	9.41207480713729e-39	0.731569293069751	0.954	0.629	1.441365135965e-34	1	Npm1
Tipin.1	1.70392571681764e-37	0.77241951807622	0.392	0.126	2.60939184273454e-33	1	Tipin
Hspe1	2.33152360523004e-37	0.759025115369239	0.879	0.492	3.57049524904929e-33	1	Hspe1
Rpl41	1.16690902822956e-36	0.378453765374271	1	0.984	1.78700448583075e-32	1	Rpl41
Atpif1	1.18321461464239e-36	0.695768421896174	0.951	0.615	1.81197486086336e-32	1	Atpif1
Gmnn.1	2.53097486600109e-36	0.804764679829114	0.47	0.177	3.87593490979406e-32	1	Gmnn
Hint1.1	1.08765978391518e-35	0.633532016479992	0.983	0.669	1.66564219308771e-31	1	Hint1
Alyref.1	1.21355014664062e-35	0.668982361015517	0.919	0.501	1.85843069456545e-31	1	Alyref
Rps2	3.26400595612889e-35	0.481461119516442	1	0.921	4.99849872121579e-31	1	Rps2
Snu13	8.16057841205956e-35	0.743289781856967	0.755	0.371	1.2497109780228e-30	1	Snu13
Ncl	7.58065245707717e-34	0.732570557213572	0.778	0.396	1.1609011172768e-29	1	Ncl
Atp5g1.1	8.22475621101196e-33	0.664717555359529	0.942	0.596	1.25953916615437e-28	1	Atp5g1
Snrpd1	2.0481170360784e-32	0.71240618401671	0.801	0.419	3.13648642905047e-28	1	Snrpd1
Dhfr	2.60401360303946e-32	0.596261665277296	0.187	0.037	3.98778643169462e-28	1	Dhfr
Dnajc9.1	1.12162424374702e-31	0.762172325639876	0.412	0.154	1.71765536687418e-27	1	Dnajc9
Apex1	1.3345072074572e-31	0.661093597236232	0.447	0.169	2.04366433749995e-27	1	Apex1
Nhp2	1.52174415108039e-31	0.726928409285855	0.611	0.278	2.33039899296451e-27	1	Nhp2
Phgdh	2.38564359437375e-31	0.670675470565923	0.349	0.113	3.65337460042397e-27	1	Phgdh
Hsp90aa1.1	1.14542629843689e-30	0.635932315640253	0.818	0.443	1.75410583342626e-26	1	Hsp90aa1
Serbp1	3.05715132560689e-30	0.644606592685595	0.934	0.632	4.68172154003439e-26	1	Serbp1
Ldha.1	7.28838375970361e-30	0.700868023658221	0.775	0.439	1.11614308896101e-25	1	Ldha
Eif5a	7.79958754404288e-30	0.545334118130814	0.988	0.752	1.19442883649473e-25	1	Eif5a
Ccne2	2.05028722170428e-29	0.713045760733485	0.207	0.049	3.13980985131794e-25	1	Ccne2
Cycs	2.07150585695486e-29	0.603629444265948	0.942	0.653	3.17230406934068e-25	1	Cycs
Lsm6.1	2.81933533452201e-29	0.690740355371717	0.781	0.423	4.317530131287e-25	1	Lsm6
Cdk4	5.00913702671356e-29	0.640918586648139	0.726	0.366	7.67099244270915e-25	1	Cdk4
Nop58	2.2651798460575e-28	0.598614504730929	0.458	0.181	3.46889641625245e-24	1	Nop58
Pcna.1	3.09210664163743e-28	0.686815621847586	0.424	0.164	4.73525211100355e-24	1	Pcna
Nop10	3.64459654808098e-28	0.640943164707326	0.862	0.527	5.58133515373121e-24	1	Nop10
Hspa8.1	1.03307875050192e-27	0.600954347182484	0.986	0.785	1.58205679851864e-23	1	Hspa8
Snrpf	1.34342761170778e-27	0.598838954082864	0.916	0.596	2.0573250445693e-23	1	Snrpf
Erh	1.55439969821556e-27	0.661996487578994	0.625	0.304	2.38040769784731e-23	1	Erh
Hspd1	2.38532081611621e-27	0.643493536483762	0.458	0.189	3.65288029780036e-23	1	Hspd1
E2f1	3.67922356845093e-27	0.590647306720403	0.225	0.059	5.63436297272575e-23	1	E2f1
Fdps	4.69473551213803e-27	0.6767049328931	0.427	0.173	7.18951796328817e-23	1	Fdps
U2af1.1	1.13894315066105e-26	0.62602160610597	0.602	0.293	1.74417754092233e-22	1	U2af1
Gar1	1.17455285751869e-26	0.593027348881749	0.372	0.139	1.79871024600413e-22	1	Gar1
Tyms.1	1.71491513302073e-26	0.719112762928137	0.346	0.128	2.62622103470795e-22	1	Tyms
Mcm5.1	1.7521301041237e-26	0.572582082710619	0.352	0.127	2.68321204145503e-22	1	Mcm5
Gins2	3.46342564706191e-26	0.576754469955514	0.182	0.042	5.30389003591061e-22	1	Gins2
Dek.1	3.87570912247136e-26	0.660466724628823	0.614	0.302	5.93526095015264e-22	1	Dek
Sdf2l1.1	3.90909375188184e-26	0.596418200592964	0.657	0.335	5.98638617163185e-22	1	Sdf2l1
Timm8a1	5.71634951464723e-26	0.605959747432037	0.331	0.119	8.75401764673077e-22	1	Timm8a1
Ybx3	8.49700407611329e-26	0.586618785752041	0.519	0.232	1.30123120421599e-21	1	Ybx3
Nolc1	1.31990958320185e-25	0.587659860094724	0.274	0.087	2.02130953571532e-21	1	Nolc1
Rps27l	1.36357160729889e-25	0.612175308936149	0.899	0.585	2.08817355941752e-21	1	Rps27l
Rpa2.1	2.40357124785051e-25	0.604628548791057	0.314	0.109	3.68082900895828e-21	1	Rpa2
Srsf10	2.52347740910845e-25	0.580143548140689	0.421	0.173	3.86445330430869e-21	1	Srsf10
Nasp.1	2.55732758445105e-25	0.58622871078425	0.372	0.143	3.91629146282833e-21	1	Nasp
Pa2g4	3.03201167558993e-25	0.570995704862361	0.565	0.263	4.64322267999841e-21	1	Pa2g4
Ptrh2	4.6809098095453e-25	0.57501389398868	0.28	0.091	7.16834528233768e-21	1	Ptrh2
Hat1	6.94561786891962e-25	0.671460959323047	0.294	0.101	1.06365192044635e-20	1	Hat1
Mrpl12	7.47975851608715e-25	0.572531171076314	0.568	0.269	1.14545021915359e-20	1	Mrpl12
Psmc3ip	8.11672973831362e-25	0.582612118367984	0.199	0.052	1.24299599212535e-20	1	Psmc3ip
Ppp1r14b	1.7539377190806e-24	0.573288072955084	0.669	0.351	2.68598022300002e-20	1	Ppp1r14b
Nudc	1.84205791730685e-24	0.570000151808396	0.625	0.314	2.82092749456371e-20	1	Nudc
Galk1	2.53765564448116e-24	0.537450666078732	0.352	0.133	3.88616585395845e-20	1	Galk1
Polr2f	4.0178556589836e-24	0.517771120564419	0.64	0.324	6.15294415616748e-20	1	Polr2f
Phb2	8.11678635749711e-24	0.542591035602175	0.565	0.272	1.24300466278711e-19	1	Phb2
Impdh2	1.57789119423066e-23	0.550100098566168	0.51	0.234	2.41638257484483e-19	1	Impdh2
Uqcr10	1.87145695970307e-23	0.566916065065791	0.879	0.595	2.86594918808927e-19	1	Uqcr10
Anp32b.1	2.81416880562651e-23	0.552506071187526	0.833	0.5	4.30961810893643e-19	1	Anp32b
Park7	3.40801357933525e-23	0.55797331762633	0.764	0.44	5.219031995394e-19	1	Park7
Rfc4	5.39907440504924e-23	0.599565976884888	0.21	0.061	8.26814254389241e-19	1	Rfc4
Mrpl42	5.5836085396717e-23	0.563050236544116	0.441	0.195	8.55073811765325e-19	1	Mrpl42
Ybx1	8.59067438504104e-23	0.535932966180802	0.916	0.612	1.31557587532518e-18	1	Ybx1
Dpy30	9.79583524104531e-23	0.496915943185387	0.484	0.218	1.50013420881368e-18	1	Dpy30
Rfc3	1.0988221317646e-22	0.579547455666569	0.245	0.079	1.68273621258432e-18	1	Rfc3
Fam162a	1.10593452149284e-22	0.47342979088566	0.403	0.165	1.69362812621414e-18	1	Fam162a
Nop56.1	1.68903457875003e-22	0.54822512775469	0.455	0.205	2.5865875538978e-18	1	Nop56
Glrx3	2.21589475593292e-22	0.534504138736608	0.458	0.206	3.39342122923568e-18	1	Glrx3
Gapdh.1	3.51158534819041e-22	0.383436176644273	0.997	0.908	5.3776418022188e-18	1	Gapdh
Idh3a	5.81454465982163e-22	0.483123973786587	0.219	0.067	8.90439369205084e-18	1	Idh3a
Fbl	7.35670667031951e-22	0.469895906423396	0.536	0.255	1.12660605949273e-17	1	Fbl
Rrm2.1	7.4324819541921e-22	0.638613627833915	0.305	0.116	1.13821028646498e-17	1	Rrm2
Srsf3	7.71186962865026e-22	0.493411002585217	0.87	0.505	1.1809957149315e-17	1	Srsf3
Atp5g3	1.04567598090783e-21	0.550257959487799	0.68	0.372	1.60134819716225e-17	1	Atp5g3
Ebna1bp2	2.27820781971045e-21	0.514364065890378	0.421	0.186	3.48884745510458e-17	1	Ebna1bp2
Mcm4	3.0381997974344e-21	0.482292177855817	0.196	0.056	4.65269916979103e-17	1	Mcm4
Shmt2	4.93468235475355e-21	0.484962564689928	0.274	0.098	7.55697255806958e-17	1	Shmt2
Tomm5	6.69432683783814e-21	0.54203442680084	0.548	0.271	1.02516921194653e-16	1	Tomm5
Grpel1	7.47527222511389e-21	0.470726598314837	0.401	0.171	1.14476318855394e-16	1	Grpel1
Atp5k.1	9.70867824981116e-21	0.50711999824146	0.882	0.569	1.48678698717608e-16	1	Atp5k
Snrpg	1.14857250633738e-20	0.465081669761679	0.98	0.732	1.75892393620506e-16	1	Snrpg
Snrpa1.1	1.21613430427753e-20	0.542425770941692	0.369	0.157	1.86238807357061e-16	1	Snrpa1
Prdx1.1	1.69655653926883e-20	0.486425080680673	0.911	0.578	2.59810668423629e-16	1	Prdx1
Slc25a5	2.23310833462849e-20	0.508513883569908	0.862	0.542	3.41978210365007e-16	1	Slc25a5
Cisd1	2.47762662448823e-20	0.496149206938279	0.331	0.134	3.79423741274127e-16	1	Cisd1
Snrpd3	2.55367776053064e-20	0.481413008925688	0.666	0.356	3.91070212247663e-16	1	Snrpd3
St6galnac4	2.70986699349088e-20	0.443686380832675	0.187	0.053	4.14989031383193e-16	1	St6galnac4
Hnrnpab.1	2.75346203112988e-20	0.490613601285586	0.605	0.312	4.21665175447229e-16	1	Hnrnpab
Orc6	3.73610738862849e-20	0.50023835217172	0.239	0.082	5.72147485494567e-16	1	Orc6
Slc29a1	4.71539048040728e-20	0.462931074515931	0.294	0.11	7.22114898169571e-16	1	Slc29a1
Nap1l1.1	6.79149983098147e-20	0.585430463445155	0.582	0.309	1.0400502841165e-15	1	Nap1l1
Ndufa5.1	7.53336001127931e-20	0.474250587521528	0.611	0.318	1.15365875212731e-15	1	Ndufa5
Lyar.1	7.98021491780884e-20	0.597326569724126	0.329	0.137	1.22209011251325e-15	1	Lyar
Eif5b	1.12235752769106e-19	0.445688291623167	0.501	0.244	1.71877831790609e-15	1	Eif5b
Prmt1	1.21648095100198e-19	0.497529401557402	0.559	0.286	1.86291892836443e-15	1	Prmt1
Mrpl23	1.6058799863495e-19	0.498865602021278	0.617	0.327	2.45924461109562e-15	1	Mrpl23
Rpl22.1	2.08059187889553e-19	0.347158391864948	0.997	0.896	3.18621840334062e-15	1	Rpl22
Cacybp	2.28642526966146e-19	0.487801871313118	0.375	0.163	3.50143165795956e-15	1	Cacybp
Pebp1.1	2.31753442375846e-19	0.456556941778424	0.781	0.454	3.5490722165437e-15	1	Pebp1
Impa2	4.17782542622866e-19	0.450436643337532	0.36	0.154	6.39792185772658e-15	1	Impa2
Wdr76	7.08340258423427e-19	0.457876229809928	0.161	0.044	1.08475227174964e-14	1	Wdr76
Mrpl36	1.44358026366438e-18	0.480285408752105	0.47	0.228	2.21069881577563e-14	1	Mrpl36
Tagln2	1.53921447721182e-18	0.474335550208337	0.882	0.573	2.35715305040218e-14	1	Tagln2
Rpl14	1.68486407260943e-18	0.367549170497853	0.994	0.861	2.58020084079408e-14	1	Rpl14
Gnl3	2.28211355961952e-18	0.430148797524072	0.323	0.132	3.49482870520133e-14	1	Gnl3
Pclaf.1	2.28323801058865e-18	0.567646727846054	0.424	0.201	3.49655068941545e-14	1	Pclaf
Lsm7	2.40207842961673e-18	0.457145968166538	0.585	0.309	3.67854290711506e-14	1	Lsm7
Shmt1	2.91382079175227e-18	0.383373794027558	0.144	0.037	4.46222516048943e-14	1	Shmt1
Rfc2.1	3.04546238012249e-18	0.450702376426226	0.447	0.214	4.66382108891958e-14	1	Rfc2
Bola2.1	3.5331550233353e-18	0.469842514329904	0.79	0.479	5.41067360273568e-14	1	Bola2
Ppan	4.07621302646243e-18	0.443153188141056	0.415	0.192	6.24231262872457e-14	1	Ppan
Npm3	4.08588936662208e-18	0.461551964705624	0.519	0.264	6.25713097604505e-14	1	Npm3
Ppil1	4.20848195464411e-18	0.461072113399268	0.277	0.108	6.44486926534199e-14	1	Ppil1
Cox7c	4.38154892067384e-18	0.41983622158252	0.965	0.732	6.70990401711992e-14	1	Cox7c
Ndufab1	6.5588455806453e-18	0.478655041103373	0.585	0.315	1.00442161222002e-13	1	Ndufab1
Hnrnpf.1	9.28394759747848e-18	0.455189384862453	0.821	0.504	1.42174373507785e-13	1	Hnrnpf
Eef1g	1.13441983968513e-17	0.455315714797676	0.738	0.445	1.73725054249381e-13	1	Eef1g
Cox7b	1.32342055561585e-17	0.487693722978864	0.836	0.536	2.02668623887012e-13	1	Cox7b
Snrpd2	1.35651748055745e-17	0.455083394580796	0.81	0.501	2.07737086972568e-13	1	Snrpd2
Tuba1b.1	1.49642418593759e-17	0.31709997878058	0.836	0.455	2.29162399834482e-13	1	Tuba1b
Lsm2	1.51706313127117e-17	0.478098357610206	0.435	0.213	2.32323047922867e-13	1	Lsm2
Higd1a	1.89611965301718e-17	0.465727393032471	0.516	0.267	2.90371763663051e-13	1	Higd1a
Rmi2	2.5770019596951e-17	0.3696243562135	0.127	0.031	3.94642080107707e-13	1	Rmi2
Cbx3	3.34400753757829e-17	0.463405748074139	0.79	0.466	5.1210131430474e-13	1	Cbx3
Ndufa4.1	3.60546389057791e-17	0.369796607665146	0.948	0.683	5.521407402031e-13	1	Ndufa4
Ydjc	5.64653087783793e-17	0.388750365626242	0.21	0.072	8.647097386321e-13	1	Ydjc
Paics	7.21705051856537e-17	0.488189935811088	0.311	0.133	1.1052191164131e-12	1	Paics
Mrpl16	7.48684756100846e-17	0.471221440595903	0.329	0.146	1.14653583549284e-12	1	Mrpl16
Ppa1.1	7.94476917674298e-17	0.519283763966192	0.219	0.08	1.21666195172642e-12	1	Ppa1
2010107E04Rik	8.49863003695144e-17	0.440769528860659	0.865	0.574	1.30148020385874e-12	1	2010107E04Rik
Dtl	1.09571123099047e-16	0.366682982065784	0.164	0.049	1.6779721791388e-12	1	Dtl
Mrpl18	1.79140528189914e-16	0.398303710436853	0.461	0.231	2.74335804870034e-12	1	Mrpl18
Eif2s1	1.92100234843339e-16	0.467660003239521	0.343	0.157	2.94182299639089e-12	1	Eif2s1
Exosc8.1	2.11045018191954e-16	0.471564321100717	0.346	0.159	3.23194340859159e-12	1	Exosc8
Tsen15	2.48745425326249e-16	0.316562813362292	0.118	0.028	3.80928744344618e-12	1	Tsen15
Banf1	2.58268614634322e-16	0.41672999487801	0.582	0.316	3.95512556451e-12	1	Banf1
Mrps18b	2.64862466838803e-16	0.43401319092091	0.277	0.113	4.05610381716942e-12	1	Mrps18b
Pdcd5	3.23287784098488e-16	0.401514835995637	0.522	0.275	4.95082912568424e-12	1	Pdcd5
Tfdp1	3.24380510454691e-16	0.431015424667969	0.354	0.162	4.96756313710314e-12	1	Tfdp1
Mcrip2	3.42015916012415e-16	0.331832626773693	0.161	0.048	5.23763173781412e-12	1	Mcrip2
Fen1.1	3.76812596878545e-16	0.450096044312283	0.207	0.076	5.77050810859803e-12	1	Fen1
Nifk	5.11744905139405e-16	0.435641691590202	0.369	0.172	7.83686147730485e-12	1	Nifk
Nme2	6.3335961031703e-16	0.426302681868566	0.493	0.26	9.69926907239499e-12	1	Nme2
Lsm3.1	7.02984346444664e-16	0.399441461742908	0.481	0.244	1.07655022814536e-11	1	Lsm3
Timm13	8.20427512556362e-16	0.396041448014308	0.715	0.413	1.25640269272881e-11	1	Timm13
Bola3.1	9.38549768930312e-16	0.438257436960049	0.383	0.185	1.43729511613988e-11	1	Bola3
Cct8	9.63922855540569e-16	0.392461692894842	0.545	0.292	1.47615146097483e-11	1	Cct8
Eif2s2	9.8813832340191e-16	0.431998959281018	0.801	0.518	1.51323502845768e-11	1	Eif2s2
Guk1	9.99655142886371e-16	0.407292787176589	0.285	0.121	1.53087188581619e-11	1	Guk1
Smco4	1.31936471431306e-15	0.408880185788148	0.13	0.035	2.02047512349902e-11	1	Smco4
Mt1	1.3357449231366e-15	0.41202323651529	0.951	0.674	2.04555977529138e-11	1	Mt1
Bzw2	1.65329940487928e-15	0.444187788134613	0.259	0.107	2.53186270863212e-11	1	Bzw2
Cenpx.1	1.93178140405515e-15	0.414009912747332	0.568	0.314	2.95833004217006e-11	1	Cenpx
Nup43	2.04444151897476e-15	0.323439917811909	0.127	0.034	3.13085774215794e-11	1	Nup43
Ptges3.1	2.1688550307355e-15	0.410436301201769	0.651	0.367	3.32138459406835e-11	1	Ptges3
Exosc5	2.20056528329748e-15	0.381733591497725	0.524	0.281	3.36994567484175e-11	1	Exosc5
Mrto4	2.84538951113102e-15	0.445915125783764	0.34	0.161	4.35742949734604e-11	1	Mrto4
Phb	2.85120021352699e-15	0.419667588472663	0.294	0.127	4.36632800699524e-11	1	Phb
Rps21.1	2.8980328521078e-15	0.258040627680532	1	0.952	4.43804750971789e-11	1	Rps21
Ckm	3.2919317208944e-15	0.395463107743063	0.159	0.049	5.04126423737769e-11	1	Ckm
Nudt19	3.55681356909435e-15	0.389948835652334	0.184	0.063	5.44690429971109e-11	1	Nudt19
Tmem97	3.91112940529683e-15	0.386206282287176	0.254	0.104	5.98950357127157e-11	1	Tmem97
Prdx6	3.95845353626769e-15	0.414718083540758	0.674	0.403	6.06197574544034e-11	1	Prdx6
Psma4	4.15003443688012e-15	0.346141745338419	0.484	0.25	6.35536273663822e-11	1	Psma4
Ifrd2	4.6351561944021e-15	0.367671554453306	0.179	0.061	7.09827819610738e-11	1	Ifrd2
Rexo2	7.34490661133302e-15	0.365121898977283	0.372	0.178	1.12479899845954e-10	1	Rexo2
Rbbp7	7.76678205659031e-15	0.444600728242187	0.32	0.149	1.18940500414624e-10	1	Rbbp7
Slbp.1	7.82259507121244e-15	0.489773855898238	0.337	0.162	1.19795220920547e-10	1	Slbp
Rfc5.1	7.99560215060103e-15	0.477196671838196	0.21	0.082	1.22444651334304e-10	1	Rfc5
Cct7	8.49241482227274e-15	0.330820526744668	0.559	0.304	1.30052840588285e-10	1	Cct7
Naa38.1	9.60164446931472e-15	0.38910101628892	0.513	0.28	1.47039583403086e-10	1	Naa38
Arpp19.1	9.78486944449035e-15	0.398322519109171	0.666	0.394	1.49845490672925e-10	1	Arpp19
E2f3	1.04454255455479e-14	0.34532077718192	0.133	0.038	1.59961246804521e-10	1	E2f3
Dnmt1.1	1.04984737971995e-14	0.449417985650242	0.314	0.144	1.60773627730314e-10	1	Dnmt1
Fkbp4	1.20813521571458e-14	0.375722385483156	0.461	0.238	1.85013826934531e-10	1	Fkbp4
Rps17	1.24912899386392e-14	0.361483461943673	0.974	0.763	1.9129161412032e-10	1	Rps17
Cdc45	1.27446187086881e-14	0.459631719193253	0.159	0.052	1.95171090904849e-10	1	Cdc45
Txn1.1	1.34622119985116e-14	0.393396363890955	0.83	0.531	2.06160314545207e-10	1	Txn1
Rars	1.36272390538057e-14	0.413284869706719	0.233	0.093	2.08687538869981e-10	1	Rars
Eif4a1	1.42435924885417e-14	0.397438324991967	0.919	0.659	2.18126375369528e-10	1	Eif4a1
Srsf2	1.4558241051817e-14	0.370881661898931	0.836	0.539	2.22944903467525e-10	1	Srsf2
Dnajc2	1.55967678042704e-14	0.291196722420396	0.277	0.117	2.38848902154597e-10	1	Dnajc2
Pin1	1.66602076581201e-14	0.35908961168674	0.366	0.177	2.55134420076451e-10	1	Pin1
Gins1	1.92354718609646e-14	0.343137265514874	0.118	0.031	2.94572016078813e-10	1	Gins1
Rps6	1.93506961646472e-14	0.309969508187441	0.994	0.856	2.96336561065408e-10	1	Rps6
Psmg4	1.95204265333737e-14	0.340147588205348	0.432	0.22	2.98935811932085e-10	1	Psmg4
Timm50	1.99819066073633e-14	0.404103405581589	0.282	0.126	3.06002917785161e-10	1	Timm50
H2afz.1	2.2316561205054e-14	0.32679842697158	0.957	0.677	3.41755818294197e-10	1	H2afz
Slpi.1	2.39585506228103e-14	0.463023873611241	0.818	0.596	3.66901244237716e-10	1	Slpi
Rsl1d1	2.67595174161508e-14	0.319191103076313	0.352	0.165	4.09795249710934e-10	1	Rsl1d1
Tomm20	2.72087819595674e-14	0.397298566888127	0.608	0.354	4.16675286928815e-10	1	Tomm20
Atad2.1	2.79592561374338e-14	0.364974502119964	0.233	0.094	4.28168048488662e-10	1	Atad2
Atp5j	2.8118139137699e-14	0.411887881155901	0.847	0.541	4.30601182754722e-10	1	Atp5j
Cox6c	3.10355207002513e-14	0.370417452495926	0.965	0.743	4.75277964003648e-10	1	Cox6c
Umps	3.17475044044214e-14	0.305141144058716	0.231	0.092	4.86181282449309e-10	1	Umps
Acbd6	3.49659378434244e-14	0.33370325939767	0.282	0.122	5.35468372134202e-10	1	Acbd6
Pgam1	3.77126126771106e-14	0.376148993070256	0.937	0.661	5.77530950537272e-10	1	Pgam1
Psmd7	3.95055463337411e-14	0.364306381652121	0.395	0.199	6.04987936554911e-10	1	Psmd7
Eef1d.1	4.20670678353185e-14	0.370406234628592	0.726	0.429	6.44215076830067e-10	1	Eef1d
Lrrc59.1	4.41978688408438e-14	0.355367558275801	0.32	0.15	6.76846163428682e-10	1	Lrrc59
Sms	4.44284944637565e-14	0.39400793429722	0.389	0.198	6.80377964217967e-10	1	Sms
Tomm6	4.49801212057523e-14	0.346042838147227	0.34	0.161	6.88825576144891e-10	1	Tomm6
Gm47283	5.02699570172732e-14	0.259984713013152	0.758	0.451	7.69834121762521e-10	1	Gm47283
Atp5a1	5.1189094368472e-14	0.314791919304857	0.723	0.425	7.83909791158781e-10	1	Atp5a1
Rnaseh2a	5.28168323918693e-14	0.388095055001322	0.271	0.119	8.08836971249087e-10	1	Rnaseh2a
Lage3	5.31366008262446e-14	0.379389791371921	0.34	0.163	8.13733905053109e-10	1	Lage3
Rpf2	5.4269233977023e-14	0.393119793862081	0.242	0.101	8.31079049124131e-10	1	Rpf2
Hmgn1	5.49518090823734e-14	0.463469930112043	0.274	0.123	8.41532004287467e-10	1	Hmgn1
Nxt1.1	6.03727323945968e-14	0.408591136431504	0.329	0.157	9.24548023890855e-10	1	Nxt1
Selenoh.1	7.89123814240227e-14	0.420826846137852	0.608	0.361	1.20846420912748e-09	1	Selenoh
Smim11	8.31389144595372e-14	0.351284376428495	0.392	0.199	1.27318933603335e-09	1	Smim11
Minos1	8.5194689854919e-14	0.358760682889956	0.746	0.456	1.30467148043823e-09	1	Minos1
Ssrp1	1.02580304150645e-13	0.337093779877563	0.372	0.187	1.57091477776297e-09	1	Ssrp1
Cox5a.1	1.03971879527238e-13	0.371641235074625	0.746	0.453	1.59222536308012e-09	1	Cox5a
Rpl36a.1	1.23203937432051e-13	0.315771935121365	1	0.85	1.88674509783443e-09	1	Rpl36a
Mdh2	1.28780628596378e-13	0.36556764124444	0.631	0.366	1.97214654632494e-09	1	Mdh2
Qdpr	1.40411683934322e-13	0.349809237095996	0.242	0.101	2.15026452777021e-09	1	Qdpr
Ssb	1.56876896185006e-13	0.354790685024948	0.435	0.229	2.40241278817719e-09	1	Ssb
Nono	1.65064471448804e-13	0.336253330912516	0.406	0.205	2.52779731576698e-09	1	Nono
Uqcrq.1	1.7293872314967e-13	0.39098509717562	0.844	0.563	2.64838360631405e-09	1	Uqcrq
Cetn3	1.86521815073747e-13	0.307333232027217	0.421	0.215	2.85639507603936e-09	1	Cetn3
Sumo2	1.97078202325273e-13	0.402763924585818	0.775	0.496	3.01805559040923e-09	1	Sumo2
Pgk1.1	2.00083402987427e-13	0.331420908598072	0.571	0.325	3.06407723334945e-09	1	Pgk1
Pole4	2.23144135421323e-13	0.376169854106253	0.36	0.178	3.41722928984213e-09	1	Pole4
Idh2	2.27155203778518e-13	0.381134623698787	0.559	0.318	3.47865479066422e-09	1	Idh2
Nup85	2.29553759220421e-13	0.374269978952505	0.161	0.056	3.51538626870153e-09	1	Nup85
Clns1a	2.30828669275645e-13	0.422099432350023	0.32	0.155	3.53491024128723e-09	1	Clns1a
Glrx5	2.53874278790505e-13	0.363704541427977	0.378	0.192	3.88783070539779e-09	1	Glrx5
Tma16	2.5663981335317e-13	0.372724900888033	0.19	0.072	3.93018210169044e-09	1	Tma16
Tex30	2.59653436503551e-13	0.370958612236489	0.207	0.082	3.97633272661538e-09	1	Tex30
Gadd45gip1	2.59904428059318e-13	0.33413215910763	0.429	0.229	3.98017641130039e-09	1	Gadd45gip1
Fkbp1a	2.77484566372367e-13	0.354926785265216	0.53	0.298	4.24939864942643e-09	1	Fkbp1a
Fxn	2.90695630758163e-13	0.386568485179997	0.187	0.071	4.45171288943052e-09	1	Fxn
Serf1	2.92287776488019e-13	0.372653856160887	0.372	0.187	4.47609500913753e-09	1	Serf1
Uhrf1	3.22279081030877e-13	0.402985144371197	0.179	0.066	4.93538184690684e-09	1	Uhrf1
Mrpl20	3.54755588225303e-13	0.357820653070593	0.539	0.306	5.43272707808229e-09	1	Mrpl20
Ndufa12	3.56509600945695e-13	0.351197636539677	0.53	0.294	5.45958802888238e-09	1	Ndufa12
Cdt1	3.76661056066947e-13	0.333010937689793	0.182	0.066	5.76818741260923e-09	1	Cdt1
Polr2h	3.79012890106546e-13	0.358537152827861	0.271	0.121	5.80420339909165e-09	1	Polr2h
Txnl1	4.42763244365068e-13	0.390584341453743	0.378	0.193	6.78047632420666e-09	1	Txnl1
Exosc7	4.43305913160788e-13	0.354168098131056	0.346	0.17	6.7887867541443e-09	1	Exosc7
2810004N23Rik	4.58937127513056e-13	0.366886731375853	0.329	0.161	7.02816317073493e-09	1	2810004N23Rik
Zmynd19	4.764603251211e-13	0.328695657336014	0.135	0.042	7.29651341890452e-09	1	Zmynd19
Rpgrip1	4.78585463331948e-13	0.386097076044903	0.395	0.205	7.32905778546546e-09	1	Rpgrip1
Rbmxl1	5.03728185192545e-13	0.437106612680325	0.28	0.131	7.71409342803863e-09	1	Rbmxl1
Bola1	5.17975251325493e-13	0.371319659617203	0.398	0.207	7.93227299879859e-09	1	Bola1
G3bp1	5.18782608323773e-13	0.340156308296376	0.47	0.256	7.94463686387027e-09	1	G3bp1
Smyd2	5.45839931685895e-13	0.328792388980259	0.144	0.047	8.3589927138378e-09	1	Smyd2
Hsp90ab1	5.54737585655457e-13	0.316052729412886	0.986	0.786	8.49525138672767e-09	1	Hsp90ab1
Psmd3	5.63823167371079e-13	0.338024280846371	0.228	0.095	8.6343879851207e-09	1	Psmd3
Atic	5.94682404552001e-13	0.321884127666436	0.236	0.1	9.10696634330935e-09	1	Atic
Tspan4	6.21900772786916e-13	0.318349229761997	0.144	0.047	9.52378843445883e-09	1	Tspan4
Rps25	6.40056405762286e-13	0.270877637570279	0.997	0.877	9.80182379784364e-09	1	Rps25
Rapsn	6.60086721435358e-13	0.334897799138799	0.193	0.074	1.01085680520611e-08	1	Rapsn
Txnl4a	7.61930096549498e-13	0.281767185829402	0.303	0.14	1.1668197498559e-08	1	Txnl4a
Mcm2	7.62169964143343e-13	0.360302399561087	0.219	0.091	1.16718708308912e-08	1	Mcm2
Nmral1	8.05544622332032e-13	0.337933343277221	0.205	0.082	1.23361103463927e-08	1	Nmral1
Pdap1	8.5445157520187e-13	0.36779050149311	0.573	0.334	1.30850714226414e-08	1	Pdap1
Tcp1	8.70307505741481e-13	0.36503648212162	0.383	0.2	1.3327889142925e-08	1	Tcp1
Cyc1	8.94901936807839e-13	0.291236318281783	0.481	0.264	1.37045282602752e-08	1	Cyc1
Vkorc1	8.99256317457677e-13	0.340441246554346	0.259	0.116	1.37712112455469e-08	1	Vkorc1
Nop16	9.09266890260294e-13	0.341539971390917	0.265	0.118	1.39245131574461e-08	1	Nop16
Spns1.1	9.93876892664019e-13	0.36025734440919	0.556	0.321	1.52202307342568e-08	1	Spns1
Eloc	1.00944510176059e-12	0.295912361777853	0.375	0.187	1.54586422883617e-08	1	Eloc
Psmc4	1.06319205667569e-12	0.326122404357217	0.282	0.131	1.62817231559316e-08	1	Psmc4
Cnbp	1.09970451793272e-12	0.287572505666829	0.513	0.284	1.68408749876217e-08	1	Cnbp
Snrpe	1.21061241231424e-12	0.350837682683368	0.836	0.544	1.85393184821802e-08	1	Snrpe
mt-Co1	1.2145312388583e-12	-0.446331025174897	1	0.995	1.8599331391876e-08	1	mt-Co1
Mrps28	1.2400532690505e-12	0.37981779447917	0.378	0.197	1.89901757622393e-08	1	Mrps28
Uqcrb	1.2502004263898e-12	0.376049326267052	0.769	0.499	1.91455693297334e-08	1	Uqcrb
Dnph1	1.36759936379387e-12	0.496002000033776	0.187	0.075	2.09434166571394e-08	1	Dnph1
2310033P09Rik	1.65910625605785e-12	0.294583194847065	0.205	0.082	2.54075532052699e-08	1	2310033P09Rik
Vdac3	1.79452978695931e-12	0.308932887753509	0.452	0.245	2.74814291574948e-08	1	Vdac3
Utp11	1.80501754069667e-12	0.373952889045455	0.36	0.18	2.76420386182289e-08	1	Utp11
Tomm40	1.91432153823644e-12	0.347660942659111	0.308	0.15	2.93159200365528e-08	1	Tomm40
Ndufb4	2.05295669314931e-12	0.363863787054539	0.608	0.369	3.14389787988885e-08	1	Ndufb4
Hprt	2.45657301782355e-12	0.325901690294815	0.403	0.214	3.76199591949498e-08	1	Hprt
Rnaseh2b.1	2.63916757251574e-12	0.353998989142613	0.219	0.093	4.0416212205506e-08	1	Rnaseh2b
Polr3k	2.96969659325704e-12	0.320014553156511	0.265	0.121	4.54779336291383e-08	1	Polr3k
Spcs1	3.03442092437984e-12	0.286890862466446	0.493	0.27	4.64691220359529e-08	1	Spcs1
Ddx18	3.6094915045659e-12	0.332084197217337	0.291	0.139	5.52757529009222e-08	1	Ddx18
Rangrf	3.92123098272596e-12	0.295382358897164	0.159	0.057	6.00497312694653e-08	1	Rangrf
Tyrobp	3.95366740875802e-12	-0.631981726278865	0.98	0.937	6.05464626977203e-08	1	Tyrobp
Cenps	3.99015339441492e-12	0.39336113857904	0.179	0.07	6.11052090820701e-08	1	Cenps
Rrp15	4.02798273836646e-12	0.300808420734215	0.182	0.07	6.1684527655344e-08	1	Rrp15
Cct3	4.26361520120341e-12	0.343836198519465	0.444	0.249	6.52930031912291e-08	1	Cct3
Rpa3.1	4.28919453367278e-12	0.382703159399094	0.329	0.169	6.5684725088665e-08	1	Rpa3
Rrs1	4.34628647966985e-12	0.352286268549936	0.228	0.099	6.65590311496642e-08	1	Rrs1
Zfp593	4.48509632718129e-12	0.367206972765709	0.262	0.122	6.86847651544543e-08	1	Zfp593
Bex3	5.40765702098295e-12	0.409375217548928	0.288	0.14	8.28128596193328e-08	1	Bex3
Smim26	5.85641623796339e-12	0.323521206301341	0.268	0.125	8.96851582681714e-08	1	Smim26
Llph	6.05304148305515e-12	0.310808187215228	0.579	0.341	9.26962772715066e-08	1	Llph
Cct5	6.23482386064238e-12	0.308993444836235	0.559	0.322	9.54800926018775e-08	1	Cct5
Hsf2	6.95786518972237e-12	0.29078781810553	0.107	0.03	1.06552747515408e-07	1	Hsf2
Timm9	7.4023911575218e-12	0.382232215972624	0.231	0.102	1.13360218186289e-07	1	Timm9
Usmg5	8.10366528540467e-12	0.367516721228038	0.813	0.548	1.24099530180687e-07	1	Usmg5
Adh5	8.11971261336552e-12	0.282103003048737	0.305	0.148	1.2434527896108e-07	1	Adh5
U2af2	8.72882697604222e-12	0.316622811990084	0.346	0.178	1.33673256311111e-07	1	U2af2
Sf3b5.1	8.8879504169829e-12	0.377261828483183	0.617	0.376	1.36110072685676e-07	1	Sf3b5
Pycrl	8.99815581279903e-12	0.270077844122455	0.199	0.08	1.37797758117204e-07	1	Pycrl
Mrpl15	9.0363240896884e-12	0.310995777700552	0.354	0.182	1.38382267109488e-07	1	Mrpl15
Pola1	9.06805067451866e-12	0.344282838280137	0.127	0.041	1.38868128029579e-07	1	Pola1
Atp5o.1	9.53891780389067e-12	0.305029477489619	0.651	0.396	1.46078987248782e-07	1	Atp5o.1
Ruvbl2	1.03616129984942e-11	0.346551662570809	0.297	0.144	1.58677741458939e-07	1	Ruvbl2
Asf1a	1.03945391003387e-11	0.321933084719104	0.21	0.088	1.59181971782587e-07	1	Asf1a
Endog	1.04159403968685e-11	0.269488069684566	0.159	0.058	1.59509711237644e-07	1	Endog
Cox7a2.1	1.04291010407667e-11	0.365773491874464	0.893	0.622	1.59711253338301e-07	1	Cox7a2
St13	1.0666917209195e-11	0.28729669992389	0.516	0.3	1.63353170141613e-07	1	St13
Psma7	1.11676059391902e-11	0.308560968010465	0.87	0.584	1.71020717352759e-07	1	Psma7
Ndufaf4	1.25004650347836e-11	0.317655629452636	0.176	0.068	1.91432121542676e-07	1	Ndufaf4
Eif1ax	1.25580760940011e-11	0.33910323377606	0.383	0.205	1.92314377303533e-07	1	Eif1ax
Nop14	1.26512356936809e-11	0.2732965961432	0.127	0.041	1.93741023413029e-07	1	Nop14
Ndufb8	1.26652066296387e-11	0.323900019295383	0.648	0.401	1.93954974326288e-07	1	Ndufb8
Chaf1b	1.28957172150495e-11	0.251871318720632	0.138	0.047	1.97485013431268e-07	1	Chaf1b
Pno1	1.39371497492516e-11	0.285942201288376	0.156	0.057	2.13433511260039e-07	1	Pno1
Anapc11	1.69105562042378e-11	0.334600322567383	0.395	0.217	2.58968257711698e-07	1	Anapc11
Rad51ap1	1.82797589356014e-11	0.314840287016834	0.121	0.039	2.799362283398e-07	1	Rad51ap1
Srsf7	1.84581829328437e-11	0.328999812554356	0.657	0.403	2.82668613433568e-07	1	Srsf7
Cenpw.1	1.90001696925536e-11	0.351390109763928	0.334	0.175	2.90968598671766e-07	1	Cenpw
Psmd6	2.10002351180715e-11	0.293080659282691	0.285	0.136	3.21597600598147e-07	1	Psmd6
Ndufs6	2.19039441154977e-11	0.291219021023124	0.611	0.369	3.35437000184731e-07	1	Ndufs6
Ywhaq	2.38841537197846e-11	0.270984375945545	0.444	0.246	3.65761930064781e-07	1	Ywhaq
Wdhd1	2.39468560697613e-11	0.287490703767211	0.135	0.046	3.66722153852325e-07	1	Wdhd1
Phf5a	2.46544785897717e-11	0.337058291325939	0.444	0.251	3.77558685123764e-07	1	Phf5a
Hnrnpd.1	2.46659888335613e-11	0.330438579957941	0.401	0.223	3.77734952997158e-07	1	Hnrnpd
Psmg1	3.36342192176524e-11	0.294498110913021	0.184	0.075	5.15074433099129e-07	1	Psmg1
Arl2	3.50126487734769e-11	0.288986189835348	0.228	0.101	5.36183703317025e-07	1	Arl2
Cdk2ap1	3.6147383039125e-11	0.301755735195355	0.467	0.269	5.5356102386116e-07	1	Cdk2ap1
Fignl1	3.78458761319917e-11	0.28760223311452	0.107	0.032	5.79571747085321e-07	1	Fignl1
Timm8b	3.82285563340911e-11	0.290895819679134	0.403	0.219	5.85432111700272e-07	1	Timm8b
Ube2c.1	3.88281811516017e-11	-1.28965376856173	0.035	0.168	5.94614766155629e-07	1	Ube2c
Ahsa1	4.04457230803126e-11	0.298038610216069	0.366	0.193	6.19385803251906e-07	1	Ahsa1
Mrpl41	4.20226765558015e-11	0.345013642164318	0.251	0.118	6.43535268775544e-07	1	Mrpl41
Lsm5	4.24293865208983e-11	0.31543474465872	0.553	0.328	6.49763625181036e-07	1	Lsm5
Snrpb	4.38095386177167e-11	0.29682893019991	0.746	0.468	6.70899274391713e-07	1	Snrpb
Naa50	4.55898726649288e-11	0.333564351474911	0.259	0.125	6.98163309990719e-07	1	Naa50
Uchl5.1	4.59823465658439e-11	0.352592501941064	0.28	0.14	7.04173655309334e-07	1	Uchl5
Trp53	4.61157329151818e-11	0.348265691975106	0.346	0.183	7.06216333863095e-07	1	Trp53
Slirp.1	4.8037347449943e-11	0.27756547732933	0.334	0.172	7.35643938848427e-07	1	Slirp
Asf1b	4.98153125789987e-11	0.403883223451718	0.176	0.074	7.62871696834785e-07	1	Asf1b
Rrm1.1	5.35756100446724e-11	0.356971470516878	0.199	0.086	8.20456892224113e-07	1	Rrm1
Xrn2	5.47499520387442e-11	0.298123859334718	0.245	0.113	8.38440765521329e-07	1	Xrn2
Thoc7	5.85559891521815e-11	0.349947576893327	0.519	0.309	8.96726417876507e-07	1	Thoc7
Enkd1	5.94844335595489e-11	0.303071262588239	0.104	0.031	9.10944615530933e-07	1	Enkd1
Stoml2	6.18832439779593e-11	0.313501954765811	0.294	0.146	9.47679998278469e-07	1	Stoml2
Nrm.1	6.31265818157091e-11	0.347966614638195	0.225	0.103	9.66720473925769e-07	1	Nrm
Dbi.1	6.5473167858716e-11	0.319023493501359	0.807	0.545	1.00265609258838e-06	1	Dbi
Fmc1	6.61595630889942e-11	0.314812968565835	0.527	0.308	1.01316754914486e-06	1	Fmc1
Supt16.1	6.63743384229929e-11	0.328970762597887	0.375	0.202	1.01645661860971e-06	1	Supt16
Dkc1	6.67095242832761e-11	0.283763845326789	0.233	0.107	1.02158965487409e-06	1	Dkc1
Raly	7.28706848142183e-11	0.315003164891688	0.608	0.371	1.11594166724494e-06	1	Raly
Romo1	7.29689689759824e-11	0.323081405816652	0.66	0.425	1.11744679089819e-06	1	Romo1
Mrps24	7.58791861758161e-11	0.278707652588751	0.536	0.317	1.16201385709645e-06	1	Mrps24
Smn1	8.30842265977795e-11	0.326796576492236	0.288	0.145	1.2723518461184e-06	1	Smn1
Gtf3a	8.32907210626864e-11	0.308490639617281	0.346	0.183	1.27551410235398e-06	1	Gtf3a
1810037I17Rik.1	9.41297594482921e-11	0.295457501303485	0.579	0.349	1.44150313619115e-06	1	1810037I17Rik
Ctsg.1	1.00018476764376e-10	0.270305670028967	0.98	0.782	1.53168295316966e-06	1	Ctsg
Slc25a4	1.06774136114443e-10	0.321547191639591	0.349	0.185	1.63513912045658e-06	1	Slc25a4
Mrps16	1.13364605777952e-10	0.279817693645528	0.47	0.268	1.73606557288355e-06	1	Mrps16
Abhd11	1.22459044662694e-10	0.285058557202053	0.317	0.164	1.8753378099645e-06	1	Abhd11
Eef1akmt1	1.31711756307197e-10	0.268390914028992	0.219	0.098	2.01703383608842e-06	1	Eef1akmt1
Polr2l	1.3350723326958e-10	0.278999540129888	0.314	0.158	2.04452977029035e-06	1	Polr2l
Noc2l	1.39157885804597e-10	0.277707217342556	0.242	0.112	2.13106386321159e-06	1	Noc2l
Cox6a1.1	1.42083114866762e-10	0.273346146636569	0.605	0.355	2.1758608210696e-06	1	Cox6a1
Rad51	1.44321495282808e-10	0.346696218163606	0.115	0.038	2.21013937876092e-06	1	Rad51
Cenpm	1.62065243790873e-10	0.341741558565934	0.179	0.076	2.48186714341342e-06	1	Cenpm
Mrpl13	1.68304867773095e-10	0.292349382420851	0.285	0.143	2.57742074507717e-06	1	Mrpl13
Fkbp3	1.68451336866868e-10	0.32542718889367	0.38	0.213	2.57966377277921e-06	1	Fkbp3
Wdr43	1.74379471865903e-10	0.305608239720535	0.248	0.119	2.67044723215443e-06	1	Wdr43
Kdelr2	1.74526488472834e-10	0.304502165116581	0.427	0.242	2.67269864447298e-06	1	Kdelr2
Eif3g	1.75105747053225e-10	0.279847863508567	0.34	0.179	2.68156941037309e-06	1	Eif3g
Hnrnpm	1.86284972346244e-10	0.261629205584906	0.617	0.379	2.85276806651038e-06	1	Hnrnpm
Taf1d	1.91044947401189e-10	0.27449817495832	0.386	0.212	2.92566232450181e-06	1	Taf1d
5430416N02Rik	1.95576917776219e-10	0.280566666557781	0.184	0.077	2.99506491882502e-06	1	5430416N02Rik
Psmb2	1.96431565811894e-10	0.297264224486423	0.651	0.406	3.00815299884334e-06	1	Psmb2
Cenpv	1.9680477535154e-10	0.350210633347942	0.187	0.08	3.01386832973348e-06	1	Cenpv
Btf3	1.99306123716503e-10	0.304164720944271	0.925	0.701	3.05217397859453e-06	1	Btf3
Psma5	2.05838609815587e-10	0.304030575840507	0.47	0.276	3.1522124707159e-06	1	Psma5
Psmd13	2.07703181393954e-10	0.2686963582995	0.372	0.202	3.18076651986702e-06	1	Psmd13
Drg1	2.1672163262382e-10	0.250090400687244	0.245	0.115	3.31887508200117e-06	1	Drg1
Dhodh	2.25398029170159e-10	0.274585879873701	0.104	0.033	3.45174541871182e-06	1	Dhodh
Sec61g	2.26650260348328e-10	0.275990652944144	0.988	0.825	3.47092208697429e-06	1	Sec61g
Mcmbp	2.41598681377078e-10	0.28322963661828	0.28	0.139	3.69984220660857e-06	1	Mcmbp
Atp5b	2.63359426393375e-10	0.329631596689303	0.775	0.525	4.03308625578814e-06	1	Atp5b
Uqcc2	2.63976102447015e-10	0.282662879775899	0.64	0.404	4.04253003287359e-06	1	Uqcc2
Emg1	3.41681489766008e-10	0.295516511684977	0.452	0.268	5.23251033427665e-06	1	Emg1
Nudt5	3.60342455901574e-10	0.334017653336671	0.228	0.109	5.51828436967671e-06	1	Nudt5
Ddx21	3.67286990773672e-10	0.275428806062069	0.331	0.178	5.62463297670802e-06	1	Ddx21
Ppm1g	3.67511341538223e-10	0.343023016841409	0.317	0.169	5.62806868431635e-06	1	Ppm1g
Ndufb5	3.71575799321142e-10	0.342955924222537	0.597	0.378	5.69031179080398e-06	1	Ndufb5
Tmsb4x.1	3.88591100034279e-10	-0.574087261484534	1	0.978	5.95088410592495e-06	1	Tmsb4x
Sssca1.1	4.03670303412894e-10	0.308077784696264	0.259	0.131	6.18180702646506e-06	1	Sssca1
Adk	4.07846674148995e-10	0.265616162733712	0.205	0.092	6.24576396791771e-06	1	Adk
Hspa14.1	4.36050059589202e-10	0.295300298412331	0.222	0.104	6.67767061254904e-06	1	Hspa14
Nt5dc2.1	5.15113251461686e-10	0.349062396042875	0.308	0.165	7.88844433288427e-06	1	Nt5dc2
Pdcd4.1	5.31769317293715e-10	0.351033230949793	0.911	0.711	8.14351532503595e-06	1	Pdcd4
Zcchc10	5.52369886495274e-10	0.299115248187694	0.167	0.069	8.45899244178862e-06	1	Zcchc10
Rrp9	5.52791504469742e-10	0.270104995952165	0.147	0.057	8.46544909944963e-06	1	Rrp9
Zfp706	5.53696883440543e-10	0.272492079864652	0.781	0.512	8.47931407300848e-06	1	Zfp706
Ruvbl1	5.71794607897105e-10	0.262054142867643	0.294	0.153	8.75646262533626e-06	1	Ruvbl1
Sec61b	6.18351150468582e-10	0.268163335040085	0.977	0.802	9.46942951827587e-06	1	Sec61b
Nedd8	6.7293448031397e-10	0.270243371504359	0.795	0.532	1.03053186315281e-05	1	Nedd8
Hnrnpa0	7.18744631816197e-10	0.279849671296827	0.571	0.351	1.10068552916332e-05	1	Hnrnpa0
Atad3a	7.34744074086567e-10	0.253505557838583	0.156	0.063	1.12518707505617e-05	1	Atad3a
Nans	7.42699975395932e-10	0.316119752815233	0.28	0.145	1.13737074232133e-05	1	Nans
Gpn1	7.54829381850365e-10	0.281537399804846	0.133	0.049	1.15594571536565e-05	1	Gpn1
Haus4.1	7.72589073002031e-10	0.326778752421972	0.19	0.086	1.18314290639531e-05	1	Haus4
Mogs	7.88086785727267e-10	0.264589956195338	0.236	0.113	1.20687610366274e-05	1	Mogs
Rsl24d1	8.13939611579811e-10	0.263531900417061	0.389	0.219	1.24646712117332e-05	1	Rsl24d1
Srp19.1	8.24738323857332e-10	0.259052963863468	0.415	0.236	1.26300426915512e-05	1	Srp19
Wfdc17.1	8.82584640601588e-10	-2.08271467034583	0.179	0.309	1.35159011861727e-05	1	Wfdc17
Wdr74	8.95650590024402e-10	0.277544857887321	0.225	0.107	1.37159931356337e-05	1	Wdr74
Mrpl19	9.18698984375323e-10	0.285121869656858	0.236	0.114	1.40689562467237e-05	1	Mrpl19
Sae1.1	9.42882037849973e-10	0.258393722022372	0.303	0.159	1.44392955276345e-05	1	Sae1
Abracl	9.97596225090231e-10	0.254666485535592	0.663	0.409	1.52771885910318e-05	1	Abracl
Nrg4	1.04921404311957e-09	0.389810860901528	0.213	0.102	1.60676638563331e-05	1	Nrg4
Erp29	1.05010418979947e-09	0.263830540447969	0.879	0.617	1.60812955625891e-05	1	Erp29
Nsmce4a	1.09807615701397e-09	0.287525587782265	0.354	0.195	1.6815938268512e-05	1	Nsmce4a
Cdca7l	1.10674874040204e-09	0.276050410856963	0.127	0.046	1.69487502105168e-05	1	Cdca7l
Bcl7c	1.17624933884971e-09	0.295101501056255	0.323	0.174	1.80130823751445e-05	1	Bcl7c
H3f3b	1.32515475288869e-09	-0.41654033358015	0.942	0.829	2.02934198857374e-05	1	H3f3b
Uqcr11	1.4373813555437e-09	0.302321536635021	0.862	0.614	2.20120580787962e-05	1	Uqcr11
Ndufc2	1.44516903393299e-09	0.301256187387464	0.559	0.347	2.21313185856497e-05	1	Ndufc2
Hpf1.1	1.50618214790626e-09	0.343631868600665	0.256	0.131	2.30656734130365e-05	1	Hpf1
Chst13	1.65701762888512e-09	0.273042677047026	0.202	0.092	2.53755679687467e-05	1	Chst13
Mtx2	1.79441898908388e-09	0.273642459118563	0.196	0.089	2.74797323988306e-05	1	Mtx2
Uck2	1.82024203989231e-09	0.285152692600318	0.164	0.069	2.78751865989109e-05	1	Uck2
Haus1	1.82907582378908e-09	0.280421951502902	0.101	0.033	2.8010467165506e-05	1	Haus1
Bad	1.85785009928406e-09	0.298088370339158	0.251	0.125	2.8451116420436e-05	1	Bad
1500011K16Rik	1.86159840852286e-09	0.251995888401114	0.378	0.211	2.85085180281191e-05	1	1500011K16Rik
Aatf	1.8639496082556e-09	0.256731048228229	0.135	0.052	2.85445243008263e-05	1	Aatf
Rcl1	1.87172542330242e-09	0.314384001286057	0.15	0.061	2.86636031324532e-05	1	Rcl1
Arl6ip6	2.00331980740785e-09	0.255100611741024	0.147	0.059	3.06788395306438e-05	1	Arl6ip6
Mrpl17	2.01556883891858e-09	0.357861272943271	0.398	0.236	3.08664211991992e-05	1	Mrpl17
Eny2	2.09874799992457e-09	0.271873968836936	0.51	0.308	3.21402268708448e-05	1	Eny2
Hmga1	2.13359464756053e-09	0.27282628256357	0.182	0.08	3.26738684327419e-05	1	Hmga1
Cenpa.1	2.1546319182716e-09	-0.978208338974699	0.046	0.163	3.29960331964114e-05	1	Cenpa
Pkm.1	2.15706446422762e-09	0.253471451632982	0.916	0.659	3.30332852051818e-05	1	Pkm
Nmt2	2.16581336394215e-09	0.259359749280324	0.121	0.044	3.316726585541e-05	1	Nmt2
Wee1	2.18426374867222e-09	0.254055886506131	0.144	0.057	3.34498150471663e-05	1	Wee1
Actn4	2.67369896388884e-09	0.299328784267742	0.248	0.126	4.09450259329937e-05	1	Actn4
Magoh	3.03133352328491e-09	0.258769125449927	0.49	0.293	4.64218415755851e-05	1	Magoh
Thyn1	3.04485141442516e-09	0.294269803788321	0.256	0.132	4.6628854560507e-05	1	Thyn1
Pradc1	3.20960684325613e-09	0.255167460168723	0.13	0.05	4.91519191976244e-05	1	Pradc1
Ass1	3.40045902619188e-09	0.390876995298365	0.19	0.088	5.20746295271024e-05	1	Ass1
Knop1	3.40303737199284e-09	0.265235722243561	0.248	0.124	5.21141143146983e-05	1	Knop1
1110004F10Rik	3.40304511764624e-09	0.293252884196171	0.409	0.241	5.21142329316344e-05	1	1110004F10Rik
Fam136a	3.70073612107413e-09	0.269973444487888	0.159	0.067	5.66730729581293e-05	1	Fam136a
Hirip3	3.7532530125021e-09	0.266887068147741	0.156	0.065	5.74773166334571e-05	1	Hirip3
Samm50	3.86628511164955e-09	0.305136111889967	0.259	0.134	5.92082901998012e-05	1	Samm50
Naa10	3.95885860403728e-09	0.283328104073511	0.343	0.192	6.06259606622269e-05	1	Naa10
Eef1b2.1	3.96436049517398e-09	0.253817315386634	0.954	0.763	6.07102166230943e-05	1	Eef1b2
Cct2	4.71298795116792e-09	0.25931512273722	0.438	0.262	7.21746974841855e-05	1	Cct2
Cox6b1.1	4.77669474049169e-09	0.27074607075453	0.876	0.591	7.31503032558897e-05	1	Cox6b1
Nudcd2	4.79208725211147e-09	0.262683185177562	0.231	0.114	7.33860241788351e-05	1	Nudcd2
Prim1	4.82610882429365e-09	0.294640705138837	0.124	0.048	7.3907030535233e-05	1	Prim1
Uchl3	4.96019432862146e-09	0.284361864629648	0.216	0.105	7.5960415948509e-05	1	Uchl3
Fh1	5.16769758845518e-09	0.294432457013335	0.256	0.133	7.91381208696026e-05	1	Fh1
Usp1	5.37676708209323e-09	0.290991941026327	0.184	0.084	8.23398110951757e-05	1	Usp1
Rpl22l1.1	5.60971723938121e-09	0.263828347168148	0.939	0.712	8.59072098038838e-05	1	Rpl22l1
Rpl23a.1	5.70506866743418e-09	0.253261162520888	0.882	0.641	8.7367421573087e-05	1	Rpl23a
Atp5e	6.18946324016339e-09	0.251525957584277	0.991	0.842	9.47854400598621e-05	1	Atp5e
Hacd1	6.69199142463535e-09	0.295872265795197	0.291	0.158	0.000102481156676866	1	Hacd1
Dnajc19	8.53330709681188e-09	0.275087737639579	0.386	0.224	0.000130679064880577	1	Dnajc19
Psmb5	8.81410914459351e-09	0.259911801037588	0.611	0.389	0.000134979267440305	1	Psmb5
Wdr18	9.14147904430641e-09	0.299884151141512	0.21	0.104	0.000139992610084508	1	Wdr18
Lsm12	9.59464928690809e-09	0.265494008819632	0.248	0.127	0.000146932459179711	1	Lsm12
Atp5j2	9.64506533163371e-09	0.272082733854943	0.908	0.683	0.000147704530488639	1	Atp5j2
Cuta	9.66064203513403e-09	0.252257187670404	0.671	0.434	0.000147943072126043	1	Cuta
Gps1	9.74102179410515e-09	0.269244969250335	0.254	0.131	0.000149174007754926	1	Gps1
Atp5g2	9.96261490014641e-09	0.306890870494862	0.914	0.673	0.000152567484580842	1	Atp5g2
Mad2l2	1.02204968465216e-08	0.262024654124397	0.15	0.063	0.000156516688707631	1	Mad2l2
Lst1.1	1.0519000102798e-08	-0.906632370460768	0.703	0.674	0.000161087967574248	1	Lst1
Eif6	1.05789489128223e-08	0.288028837556511	0.398	0.236	0.000162006023650961	1	Eif6
Ccdc58	1.1367128323137e-08	0.256545608382188	0.156	0.067	0.000174076203140521	1	Ccdc58
Psmd14	1.17444974498503e-08	0.28202091605143	0.282	0.155	0.000179855233947008	1	Psmd14
Sgf29	1.29240048344625e-08	0.294033024433589	0.19	0.09	0.000197918210034959	1	Sgf29
Tmem147	1.30553077532835e-08	0.257427243570497	0.343	0.195	0.000199928982933784	1	Tmem147
Atp5h	2.29229127873719e-08	0.261309455601048	0.89	0.67	0.000351041486425813	1	Atp5h
Agpat5	2.35485855232608e-08	0.25108808690701	0.265	0.144	0.000360623038703216	1	Agpat5
Ddx39	2.4334053157414e-08	0.25246210909849	0.372	0.218	0.000372651690052637	1	Ddx39
Lmo1	2.66499457450695e-08	0.261852792357476	0.182	0.085	0.000408117269139994	1	Lmo1
Rcc1	2.8646477521853e-08	0.309361708890192	0.161	0.074	0.000438692156769656	1	Rcc1
Usp50	2.89583984796959e-08	0.267951202800932	0.222	0.113	0.000443468914318062	1	Usp50
Cox5b.1	2.91319207617622e-08	0.255498265325982	0.942	0.688	0.000446126234545626	1	Cox5b
Mpp6.1	3.52237480096985e-08	0.28218146519604	0.187	0.09	0.000539416477020523	1	Mpp6
Yif1b	3.64559942216728e-08	0.273280495800904	0.288	0.159	0.000558287095510697	1	Yif1b
Cbx5	3.94797230885433e-08	0.273671228521424	0.176	0.083	0.000604592479377953	1	Cbx5
Tmem126a	4.14202795213681e-08	0.265207768676283	0.19	0.092	0.000634310160590232	1	Tmem126a
Pold2	4.37854216020098e-08	0.261423869262537	0.207	0.105	0.000670529946413178	1	Pold2
Chchd2	4.50947806028438e-08	0.250393457495192	0.916	0.713	0.000690581470151949	1	Chchd2
Cfap20	4.68272973412372e-08	0.274167214815589	0.199	0.098	0.000717113231483706	1	Cfap20
Tomm7	4.69653519047758e-08	0.283920027980956	0.882	0.623	0.000719227399069736	1	Tomm7
2310009B15Rik	5.52850711628451e-08	0.260733520981789	0.19	0.092	0.00084663557978781	1	2310009B15Rik
Cd52	5.75373362828789e-08	-0.862177144000113	0.83	0.768	0.000881126767836007	1	Cd52
Lsp1.1	7.1057583006751e-08	-1.31559446836285	0.236	0.334	0.00108817582616538	1	Lsp1
Psmg2	7.55565375007444e-08	0.251203522564978	0.193	0.095	0.0011570728152864	1	Psmg2
Nusap1.1	7.75573532371365e-08	-0.503396298255865	0.02	0.113	0.00118771330747351	1	Nusap1
Isy1	7.86902586581322e-08	0.254906923985607	0.144	0.064	0.00120506262109064	1	Isy1
Golt1b	1.32804574851018e-07	0.334388218810224	0.133	0.058	0.00203376925926849	1	Golt1b
Ccnb2.1	2.27197260280702e-07	-0.601474138181869	0.037	0.133	0.00347929884393868	1	Ccnb2
Ypel3	2.34155322504285e-07	-1.09599985118515	0.112	0.214	0.00358585460883063	1	Ypel3
Tsfm	2.39628198366192e-07	0.250009497747875	0.19	0.097	0.00366966622977987	1	Tsfm
Eif3i	2.54393645126949e-07	0.259622325156676	0.536	0.354	0.0038957842814741	1	Eif3i
Pkmyt1	2.64908480298153e-07	0.26534447855243	0.13	0.057	0.00405680846728591	1	Pkmyt1
Ndufaf2	2.96164995086695e-07	0.264682994926908	0.167	0.081	0.00453547073475764	1	Ndufaf2
Ppih	3.16492967905867e-07	0.269974872181252	0.216	0.117	0.00484677331051045	1	Ppih
Tk1	3.30528093802551e-07	0.31175607153177	0.156	0.075	0.00506170722849227	1	Tk1
Gcsh	4.33247024119033e-07	0.253480037189366	0.15	0.071	0.00663474492735887	1	Gcsh
Sec13	4.39412789915721e-07	0.273531051692062	0.182	0.093	0.00672916746476935	1	Sec13
Cenpk	4.58021936698734e-07	0.259516143265591	0.101	0.04	0.00701414793860442	1	Cenpk
Mrpl40	4.58176364228549e-07	0.253601279031027	0.225	0.123	0.007016512841796	1	Mrpl40
H2-D1	5.70104151404796e-07	-0.400549918905401	0.934	0.875	0.00873057497461304	1	H2-D1
Creld2	6.75218272913728e-07	0.261190150692653	0.176	0.09	0.0103402926314008	1	Creld2
S100a6.1	7.57683622987187e-07	-1.50795501194603	0.314	0.393	0.0116031670024258	1	S100a6
Tceal9	7.94091170133086e-07	0.298005435173914	0.228	0.127	0.0121607121794181	1	Tceal9
Fcer1g	1.85982380135118e-06	-0.543161925632011	0.948	0.848	0.028481341693892	1	Fcer1g
Ifitm6.1	3.08352373308651e-06	-1.42008654191942	0.046	0.127	0.0472210824484869	1	Ifitm6
Hist1h2ap.1	3.49423098359534e-06	-0.708746431411151	0.118	0.218	0.053510653282779	1	Hist1h2ap
Pglyrp1.1	5.16995081184576e-06	-1.28375422470007	0.092	0.18	0.079172626732606	1	Pglyrp1
S100a4.1	6.94188913969892e-06	-1.35701788873116	0.141	0.234	0.106308090285349	1	S100a4
Fn1.1	7.88031020546416e-06	-1.32319201157097	0.049	0.128	0.120679070486478	1	Fn1
Pirb.1	1.10093109211119e-05	-0.86096270322278	0.032	0.102	0.168596587445908	1	Pirb
Coro1a.1	1.85297219021022e-05	-0.472772615565732	0.893	0.822	0.283764161208793	1	Coro1a
Actb.1	1.92168635146424e-05	-0.330102751457384	1	0.997	0.294287047863234	1	Actb
Lyz2.1	3.57369655845019e-05	-2.46386041756337	0.571	0.589	0.547275890961062	1	Lyz2
Ftl1	3.9739605010151e-05	-0.351061167294093	0.994	0.954	0.608572311125453	1	Ftl1
Birc5.1	4.63371400505139e-05	-0.613978089040539	0.11	0.194	0.709606962733569	1	Birc5
Hist1h2ae.1	5.38574925518539e-05	-1.08952958540829	0.184	0.259	0.82477364093909	1	Hist1h2ae
Itm2b.1	5.60131659826562e-05	-0.334234614921219	0.911	0.818	0.857785623858397	1	Itm2b
Cybb.1	7.10266380189999e-05	-1.01136641599971	0.061	0.129	1	1	Cybb
Prdx5.1	8.08918697350564e-05	-0.675992259012813	0.778	0.689	1	1	Prdx5
Prdx4.1	0.000101709380572218	0.265223611077945	0.193	0.119	1	1	Prdx4
Ubc	0.000110381755165412	-0.653741531726076	0.464	0.484	1	1	Ubc
Btg1.1	0.000126665461242602	-0.911492300256744	0.415	0.44	1	1	Btg1
Cst3.1	0.000145517842957989	-0.449479357272833	0.847	0.765	1	1	Cst3
Gabarap	0.000152616608126812	-0.586039985815462	0.556	0.531	1	1	Gabarap
Slfn2.1	0.000237620469243017	-0.829836402362711	0.072	0.136	1	1	Slfn2
Ifitm3.1	0.000261140643188976	-1.93448060380357	0.202	0.258	1	1	Ifitm3
Psap.1	0.000408918676494	-0.981609141333753	0.415	0.433	1	1	Psap
H2-K1.1	0.000550789384776368	-0.393656544839494	0.833	0.757	1	1	H2-K1
Msrb1.1	0.000659133744157761	-0.686930033670103	0.628	0.592	1	1	Msrb1
Ccr2.1	0.000713969932514177	-0.91298751650941	0.089	0.147	1	1	Ccr2
Cdkn2d.1	0.000854853317122485	-0.579278546520123	0.112	0.176	1	1	Cdkn2d
Hist1h4i.1	0.000970834661939454	-0.531122845605926	0.135	0.199	1	1	Hist1h4i
Cdca3.1	0.000981176206027001	-0.359412455592755	0.072	0.132	1	1	Cdca3
Ahnak.1	0.00103971167282992	-0.856993116419593	0.098	0.155	1	1	Ahnak
Samhd1.1	0.0010790394408623	-0.655311069571956	0.069	0.125	1	1	Samhd1
Cpa3.1	0.00114158122659893	-1.13264626745108	0.176	0.234	1	1	Cpa3
Lgals3.1	0.00115074673317095	-1.26079659439151	0.271	0.311	1	1	Lgals3
Laptm5.1	0.00115696455891752	-0.675718605305347	0.49	0.479	1	1	Laptm5
Sat1.1	0.00128648052650714	-0.806286814409694	0.245	0.291	1	1	Sat1
Arhgap45	0.00140840740608041	-0.649357631273085	0.202	0.26	1	1	Arhgap45
Txndc16	0.00142640330984081	0.284532933449121	0.127	0.077	1	1	Txndc16
Hist1h1e	0.0014748175162534	-0.473980051619543	0.081	0.139	1	1	Hist1h1e
Rsrp1.1	0.00150432640992514	-0.622916323226499	0.481	0.468	1	1	Rsrp1
Rgs2	0.00164132294400864	-0.615099337805468	0.072	0.126	1	1	Rgs2
Rac2.1	0.00169285402739138	-0.349529540724934	0.847	0.729	1	1	Rac2
Gdpd3	0.00176908421437726	-0.669035216429417	0.354	0.372	1	1	Gdpd3
Elane.1	0.00177060338000251	-0.417063325668193	0.346	0.247	1	1	Elane
Jund	0.00198729627429461	-0.690143429416175	0.297	0.334	1	1	Jund
S100a11.1	0.00239568446867505	-0.484036655388759	0.821	0.718	1	1	S100a11
Cdc20.1	0.00243920311434175	-0.33649891232568	0.052	0.102	1	1	Cdc20
Txnip	0.00283924154182721	-0.775404046460428	0.144	0.193	1	1	Txnip
Alox5ap.1	0.00291130354109229	-0.621652928860307	0.608	0.565	1	1	Alox5ap
Tsc22d3	0.00375743884868793	-0.677670086753378	0.118	0.168	1	1	Tsc22d3
Fos.1	0.00397972542626362	-0.976926611187272	0.34	0.357	1	1	Fos
Cdk2ap2	0.00481681294921232	-0.767614099573681	0.38	0.386	1	1	Cdk2ap2
Dok3	0.00523630194474818	-0.594477528325931	0.389	0.396	1	1	Dok3
Tnfaip8l2	0.0059708924622508	-0.673025574564449	0.153	0.196	1	1	Tnfaip8l2
mt-Atp6	0.00599817698310851	-0.292562587726245	1	0.98	1	1	mt-Atp6
Mki67.1	0.00647733827035654	-0.400457638558332	0.075	0.124	1	1	Mki67
Stx5a	0.00696849301522411	-0.44145256698817	0.061	0.103	1	1	Stx5a
Ubald2	0.00697400843151696	-0.562220796495595	0.216	0.257	1	1	Ubald2
Zeb2	0.00724941581201067	-0.633769132082049	0.36	0.375	1	1	Zeb2
Fn1.2	8.05165653812684e-279	3.53233363745955	0.724	0.052	1.23303068224874e-274	2	Fn1
Ifitm3.2	5.83502874750577e-239	3.69460999032021	0.922	0.177	8.93576302393033e-235	2	Ifitm3
Lyz2.2	8.06021043790566e-189	4.39174323023211	0.997	0.542	1.23434062646087e-184	2	Lyz2
Ifitm6.2	5.10443115038738e-188	2.56047050704494	0.614	0.063	7.81692586370324e-184	2	Ifitm6
Ccl6	5.12211521178608e-183	2.7615975530298	0.396	0.014	7.8440072353292e-179	2	Ccl6
Clec4a3	8.29260174657318e-173	2.58900511144983	0.383	0.015	1.26992903147022e-168	2	Clec4a3
Lgals3.2	8.00849643565219e-171	2.76539923885453	0.89	0.241	1.22642114415578e-166	2	Lgals3
S100a4.2	1.52982173585426e-167	2.80962956234199	0.789	0.16	2.34276900628722e-163	2	S100a4
S100a6.2	7.10429653422134e-166	2.53337427000436	0.961	0.32	1.08795197125066e-161	2	S100a6
Sirpb1c	3.00324224184681e-153	2.24635767938363	0.289	0.005	4.5991651691642e-149	2	Sirpb1c
Cybb.2	2.27197789959461e-142	2.70214470625482	0.542	0.074	3.47930695543918e-138	2	Cybb
Tmsb4x.2	1.46279276981126e-137	1.44757684610274	1	0.978	2.24012084768897e-133	2	Tmsb4x
Ctsg.2	5.41705790610502e-137	-4.14547582100186	0.081	0.885	8.29568247740923e-133	2	Ctsg
Chil3.1	4.54014328310069e-132	2.99480318349944	0.62	0.106	6.9527754237404e-128	2	Chil3
Wfdc17.2	6.22583354867145e-130	2.48051761656999	0.808	0.237	9.53424149643547e-126	2	Wfdc17
Ptma.1	1.02477644390424e-124	-2.13807106213873	0.623	0.963	1.56934264619496e-120	2	Ptma
Clec4a1	2.8765593047125e-120	1.94806526009699	0.244	0.006	4.40516291923672e-116	2	Clec4a1
Tyrobp.1	1.27428200424854e-116	1.40187878833637	0.994	0.936	1.95143546130622e-112	2	Tyrobp
Psap.2	4.92223579721471e-103	2.26307914931319	0.818	0.388	7.53791189985461e-99	2	Psap
Cebpb.1	1.42538627647993e-101	2.3247859677292	0.844	0.463	2.18283654380137e-97	2	Cebpb
Ctss.1	1.24402598750459e-100	2.46206566487508	0.562	0.128	1.90510139726452e-96	2	Ctss
Plac8.1	2.55161542621362e-100	-1.99392749668939	0.422	0.916	3.90754386370354e-96	2	Plac8
Cd52.1	6.50029529407814e-98	1.72214973763774	0.938	0.757	9.95455221335127e-94	2	Cd52
Lst1.2	5.56503038035808e-96	1.80435468556641	0.909	0.652	8.52228752448036e-92	2	Lst1
Lsp1.2	6.7483675685817e-96	2.18436462309404	0.737	0.277	1.0334450094526e-91	2	Lsp1
Ccr2.2	3.46164765744375e-92	2.30939946113473	0.49	0.101	5.30116722260937e-88	2	Ccr2
Id2	3.37064003255865e-91	2.13836279885671	0.351	0.043	5.16179814586032e-87	2	Id2
Prdx5.2	1.23992064273814e-88	1.77100412875568	0.89	0.678	1.89881447228918e-84	2	Prdx5
Fcer1g.1	3.46436200336301e-87	1.37910360593682	0.955	0.849	5.30532397195011e-83	2	Fcer1g
Tmsb10	4.41904745945380e-86	1.33708215148829	0.981	0.917	6.76732927940754e-82	2	Tmsb10
Rps19.1	1.42383409036592e-84	-0.984924452747096	0.961	0.981	2.18045952598638e-80	2	Rps19
Rps20.1	3.93064010617237e-83	-1.06171096257464	0.906	0.975	6.01938225859237e-79	2	Rps20
Tmcc1	6.46016883995023e-81	1.98956485249347	0.312	0.038	9.89310256149979e-77	2	Tmcc1
Prtn3.1	1.61915011415453e-80	-2.47092017881077	0.214	0.809	2.47956648481625e-76	2	Prtn3
Mt1.1	3.2538885992567e-80	-2.26991176352876	0.143	0.767	4.98300500090171e-76	2	Mt1
Fgr	5.35503523520261e-79	1.66363397299331	0.182	0.007	8.20070095918928e-75	2	Fgr
Rpl12.1	3.65952842509602e-78	-1.43737598887284	0.513	0.935	5.60420183019205e-74	2	Rpl12
Pirb.2	6.7091806205075e-77	1.97207164918379	0.377	0.063	1.02744392022452e-72	2	Pirb
Crip1.1	1.66619151897849e-75	1.80551513201298	0.867	0.636	2.55160569216365e-71	2	Crip1
Ftl1.1	1.25063493959654e-73	0.998881442172268	0.997	0.954	1.91522234649814e-69	2	Ftl1
Stmn1.2	6.71374040515252e-72	-3.02862154117041	0.019	0.611	1.02814220564506e-67	2	Stmn1
Vcan	1.40797698225663e-69	1.45717127939651	0.136	0.003	2.1561759506278e-65	2	Vcan
Rps8	9.04868474673355e-69	-0.82549203679176	0.929	0.984	1.38571558211478e-64	2	Rps8
Coro1a.2	1.6759287021215e-68	1.27167132389008	0.929	0.819	2.56651721442887e-64	2	Coro1a
Mmp8	1.09882995658848e-67	1.61915116982773	0.205	0.016	1.6827481955196e-63	2	Mmp8
Rpl36a.2	1.2058287676309e-67	-1.32233591379782	0.506	0.907	1.84660617474995e-63	2	Rpl36a
Rps2.1	9.5078397843206e-67	-1.10726887418603	0.773	0.947	1.45603058457086e-62	2	Rps2
Mcemp1.1	2.8278395997014e-66	2.05928882052535	0.367	0.074	4.33055356298273e-62	2	Mcemp1
Fau	1.24240087242707e-65	0.643452993331841	0.997	0.992	1.90261269603481e-61	2	Fau
Rpl39.1	6.37749025310794e-65	-0.726333387266217	0.987	0.983	9.76648857360951e-61	2	Rpl39
Ifi27l2a	7.25041838923391e-64	2.4463376712102	0.328	0.058	1.11032907212728e-59	2	Ifi27l2a
Rpl14.1	8.90930976191148e-63	-1.21145604409372	0.539	0.914	1.36437169693912e-58	2	Rpl14
Fos.2	1.39829499491309e-62	2.03224310025701	0.669	0.32	2.14134895520991e-58	2	Fos
Klra2	4.41427002212899e-62	1.26393294814278	0.127	0.003	6.76001311188834e-58	2	Klra2
Rps12	5.92689404909308e-61	-0.903409533411803	0.834	0.974	9.07644554678114e-57	2	Rps12
Rpl32.1	1.17744942805465e-60	-0.731495704868498	0.968	0.984	1.80314605412289e-56	2	Rpl32
Cmtm7.1	3.34329238916545e-60	-1.45687526683	0.334	0.844	5.11991796476797e-56	2	Cmtm7
Alox5ap.2	3.84376613100932e-60	1.6438034323811	0.769	0.548	5.88634345302768e-56	2	Alox5ap
Msrb1.2	5.14009586744704e-60	1.67988865986329	0.779	0.576	7.8715428114084e-56	2	Msrb1
Fxyd5	8.23609023002634e-60	1.50129715929379	0.825	0.651	1.26127485782623e-55	2	Fxyd5
Actb.2	1.1375607025936e-59	1.01828791755843	1	0.997	1.74206045995184e-55	2	Actb
Cyba.1	5.78505449938036e-58	1.19614887878675	0.909	0.8	8.85923246035109e-54	2	Cyba
Hp.1	1.05893386741339e-57	1.65360116305453	0.766	0.514	1.62165132455687e-53	2	Hp
Pdcd4.2	1.18541348890411e-57	-1.66957020477242	0.266	0.785	1.81534221690776e-53	2	Pdcd4
Lgals1.1	2.41923275322731e-57	-1.29413711948517	0.523	0.888	3.70481303829231e-53	2	Lgals1
Rps26.1	2.74302330383035e-57	-0.817020525998745	0.873	0.978	4.20066588748579e-53	2	Rps26
Rpl41.1	4.44850807105929e-57	-0.67479167451187	0.981	0.986	6.81244526002019e-53	2	Rpl41
Hmgn2.1	2.17119152251524e-56	-2.10430145817747	0.078	0.605	3.32496269757984e-52	2	Hmgn2
Cdk6.1	2.68793059069156e-56	-2.03903153357102	0.042	0.562	4.11629690658506e-52	2	Cdk6
Klf4	7.21043741867499e-56	1.9716262574029	0.292	0.052	1.10420638629589e-51	2	Klf4
Ppia.2	1.01505581761076e-55	-1.03042715943016	0.776	0.945	1.55445647908912e-51	2	Ppia
Slfn2.2	1.68408073567198e-55	1.86454815342063	0.39	0.1	2.57900123860806e-51	2	Slfn2
Btg1.2	5.4982450775239e-55	1.77758862991992	0.692	0.409	8.42001251172011e-51	2	Btg1
Calr	9.01428491327045e-55	-1.60742505823682	0.211	0.755	1.38044759161824e-50	2	Calr
Actg1.1	4.58315055255542e-54	1.23682644619072	0.864	0.779	7.01863675618338e-50	2	Actg1
Atpif1.1	2.43446352243576e-53	-1.64398483885993	0.188	0.704	3.72813743825812e-49	2	Atpif1
Ramp1.1	1.78130265152153e-52	-1.39797009674933	0.205	0.758	2.72788688054007e-48	2	Ramp1
Hmgb1.1	1.78975013843505e-52	-1.43677143005392	0.341	0.809	2.74082336199944e-48	2	Hmgb1
Rplp1	9.9335033119348e-50	-0.727227737167097	0.883	0.969	1.5212166971897e-45	2	Rplp1
Rpl3.1	1.52635624941694e-48	-0.951861542929209	0.672	0.93	2.3374619603571e-44	2	Rpl3
Pira2	6.5291258424237e-48	1.7124721257369	0.299	0.063	9.99870331508765e-44	2	Pira2
Ahnak.2	7.19691649103552e-48	1.74668978582412	0.406	0.12	1.10213579143718e-43	2	Ahnak
H2afy.1	8.76897599931657e-48	-1.26665455595921	0.312	0.815	1.34288098453534e-43	2	H2afy
mt-Co3	4.61992137303875e-47	-0.704963819396334	0.961	0.99	7.07494759067154e-43	2	mt-Co3
Tagln2.1	9.82324787679883e-47	-1.33397652519142	0.14	0.66	1.50433217985297e-42	2	Tagln2
Eif5a.1	1.36800822172825e-46	-1.17639721734716	0.364	0.825	2.09496779075464e-42	2	Eif5a
Cd300c2	1.71777289448878e-46	1.56780486472475	0.166	0.017	2.63059741062012e-42	2	Cd300c2
Metrnl	4.14162504661405e-46	1.62607289398611	0.185	0.023	6.34248459638476e-42	2	Metrnl
Hsp90ab1.1	2.57637497546252e-45	-1.10528730619505	0.412	0.853	3.9454606374233e-41	2	Hsp90ab1
Ap3s1	3.83966440771673e-45	-1.44105341173474	0.149	0.653	5.8800620739774e-41	2	Ap3s1
Myb	4.77307808775701e-45	-1.96790689134354	0.016	0.455	7.30949178359109e-41	2	Myb
Rps6.1	1.90138314280408e-44	-1.00459243309601	0.542	0.908	2.91177814489017e-40	2	Rps6
Tgfbi	2.19533789490541e-44	1.3765035745312	0.172	0.02	3.36194045225814e-40	2	Tgfbi
Rpsa	2.87125903961781e-44	-0.604306942585959	0.961	0.981	4.39704609327072e-40	2	Rpsa
Rpl28	8.03533647319648e-44	-0.738009658396738	0.847	0.966	1.23053142750531e-39	2	Rpl28
Rps23	1.30756820989485e-42	-0.640686484298064	0.925	0.972	2.00240995663297e-38	2	Rps23
Rplp2.1	1.48052633343096e-42	-0.688016691617722	0.847	0.969	2.26727802701616e-38	2	Rplp2
Samhd1.2	2.77471136621478e-42	1.82349276877573	0.334	0.094	4.24919298622131e-38	2	Samhd1
Ran.2	3.71352985544803e-42	-1.54720589288499	0.107	0.569	5.68689962063311e-38	2	Ran
Set.1	4.11009126106358e-42	-1.44221017858157	0.133	0.607	6.29419375719276e-38	2	Set
Mpo.1	5.21220058088447e-42	-3.08474902927887	0.019	0.433	7.98196396956648e-38	2	Mpo
Lrp1	5.25517474667141e-42	1.3501517769292	0.146	0.014	8.0477746070526e-38	2	Lrp1
mt-Cytb	7.63057426174491e-42	-0.869264870937132	0.662	0.958	1.16854614244361e-37	2	mt-Cytb
Tuba1b.2	7.94321370434442e-41	-1.784971587231	0.104	0.542	1.2164237466833e-36	2	Tuba1b
Tubb5.1	1.20055397785419e-40	-1.62557222593228	0.218	0.654	1.83852836168591e-36	2	Tubb5
Rps24.1	2.33533677860821e-40	-0.537422512525373	0.981	0.99	3.57633474276061e-36	2	Rps24
Snrpf.1	7.44037239125798e-40	-1.22400913927898	0.195	0.681	1.13941862799725e-35	2	Snrpf
Cbx3.1	1.56334231032932e-39	-1.37530047031333	0.094	0.547	2.39410241403832e-35	2	Cbx3
Rpl10a.1	3.52675417105277e-39	-0.73434912213799	0.766	0.956	5.40087133755022e-35	2	Rpl10a
Rpl35.1	4.46508423249735e-39	-0.611887319454344	0.912	0.962	6.83782999364644e-35	2	Rpl35
Rps18.1	6.02776147922681e-39	-0.60439954759733	0.883	0.973	9.23091392928794e-35	2	Rps18
Snrpd1.1	5.96789275177482e-38	-1.32870425346308	0.071	0.506	9.13923096006796e-34	2	Snrpd1
Hsp90aa1.2	7.33986082167163e-38	-1.35138846345741	0.091	0.529	1.12402628623079e-33	2	Hsp90aa1
Cks2.1	1.75057921454344e-37	-1.55774720024524	0.052	0.464	2.68083700915183e-33	2	Cks2
Rpl6	8.4977987573963e-37	-0.616967233542275	0.87	0.968	1.30135290170767e-32	2	Rpl6
Dut.2	8.69686937633189e-37	-1.78914245735288	0.013	0.391	1.33183857629147e-32	2	Dut
Xpc	1.68955457975381e-36	-1.55127916947692	0.045	0.444	2.58738388343499e-32	2	Xpc
Pebp1.2	3.63158887698687e-36	-1.26300494782539	0.101	0.534	5.56141520621769e-32	2	Pebp1
Gm47283.1	4.7237182989625e-36	-1.4102399688274	0.101	0.528	7.23390220303117e-32	2	Gm47283
Serpinb1a.1	8.77431748504688e-36	-1.63748302961024	0.026	0.406	1.34369897966008e-31	2	Serpinb1a
Npm1.1	1.11562819308768e-35	-1.17821670867247	0.282	0.708	1.70847301489448e-31	2	Npm1
Rps3a1.1	2.52557922837621e-35	-0.539159501932552	0.942	0.979	3.86767203033533e-31	2	Rps3a1
mt-Atp6.1	3.43518149662953e-35	-0.637927309707838	0.909	0.991	5.26063694393845e-31	2	mt-Atp6
Anxa2.1	3.73135681984988e-35	1.29367335205879	0.669	0.479	5.71419983391811e-31	2	Anxa2
Rpl15.1	1.7156051576441e-34	-0.671828854877778	0.776	0.95	2.62727773841618e-30	2	Rpl15
Cd14	2.04006033592931e-34	1.34705297529555	0.159	0.023	3.12414839844214e-30	2	Cd14
Mif.1	2.1494506928475e-34	-1.1810574141334	0.214	0.648	3.29166879102667e-30	2	Mif
Snrpg.1	6.74687997509597e-34	-0.964980299067546	0.403	0.799	1.0332171993862e-29	2	Snrpg
Alyref.2	9.78306652032982e-34	-1.17884500307914	0.159	0.591	1.49817880692331e-29	2	Alyref
Ier5	9.7842782602562e-34	1.59846413810783	0.214	0.046	1.49836437277563e-29	2	Ier5
Slfn1	1.33700881039157e-33	1.05635424133054	0.107	0.009	2.04749529223365e-29	2	Slfn1
Cdk4.1	2.07035119762805e-33	-1.30473904173495	0.058	0.445	3.17053582404759e-29	2	Cdk4
Ifitm2	4.70697004642106e-33	1.40198633018543	0.711	0.619	7.20825392908921e-29	2	Ifitm2
Ncl.1	5.40822022239247e-33	-1.3320602937732	0.084	0.479	8.28214844857183e-29	2	Ncl
Eef1g.1	5.76983728238816e-33	-1.19128014922727	0.104	0.52	8.83592881424922e-29	2	Eef1g
Cx3cr1	7.32457627174921e-33	1.36257943001626	0.14	0.018	1.12168561025567e-28	2	Cx3cr1
Ddost	7.36751663747827e-33	-1.14182952109761	0.133	0.561	1.12826149786342e-28	2	Ddost
Etfb.1	8.41096065408755e-33	-1.2506073913507	0.094	0.496	1.28805451456697e-28	2	Etfb
Rps28.1	8.85698377567981e-33	-0.42127008734762	0.987	0.984	1.35635849540761e-28	2	Rps28
C1qbp.1	2.94163282221493e-32	-1.39212652497533	0.019	0.37	4.50481650393995e-28	2	C1qbp
Lyn	3.7083587076193e-32	1.62665663242941	0.334	0.119	5.67898052484819e-28	2	Lyn
Clec4a2.1	4.17901016369414e-32	1.58513673488974	0.351	0.128	6.39973616468121e-28	2	Clec4a2
Nme1.2	4.18016333520379e-32	-1.20200470058092	0.127	0.537	6.40150213153109e-28	2	Nme1
Hspe1.1	5.95328897495294e-32	-1.15451859833419	0.159	0.578	9.11686673624292e-28	2	Hspe1
Cst3.2	7.81558056916708e-32	0.887963445767356	0.828	0.768	1.19687800836225e-27	2	Cst3
Cdk2ap2.1	1.18151288133121e-31	1.60640330783938	0.562	0.366	1.80936882647061e-27	2	Cdk2ap2
Rpl36.1	1.48010225883302e-31	-0.488471494020944	0.977	0.986	2.26662859917689e-27	2	Rpl36
Ypel3.1	1.85200370455574e-31	1.55940813148025	0.412	0.179	2.83615847315666e-27	2	Ypel3
Selenoh.2	2.39337610001801e-31	-1.22820466454751	0.055	0.426	3.66521615956758e-27	2	Selenoh
Ndufa4.2	2.72900788998042e-31	-0.9956173563116	0.341	0.754	4.17920268271601e-27	2	Ndufa4
Pgam1.1	5.12626240590446e-31	-0.961868168517832	0.299	0.736	7.85035824840208e-27	2	Pgam1
Dtymk.2	5.41635426646439e-31	-1.39337503601875	0.026	0.369	8.29460492366357e-27	2	Dtymk
Lsm6.2	6.9979708686339e-31	-1.11153553404096	0.104	0.503	1.0716692588226e-26	2	Lsm6
Rps5.1	1.58276729130324e-30	-0.564426726553478	0.88	0.964	2.42384982990178e-26	2	Rps5
Rpl23a.2	2.02963511241058e-30	-0.955498604703958	0.266	0.713	3.10818321114556e-26	2	Rpl23a
Pid1	2.56243804539161e-30	1.20227682095302	0.143	0.021	3.92411762271271e-26	2	Pid1
Cks1b.1	3.88429717182851e-30	-1.38245081453121	0.023	0.356	5.94841268893817e-26	2	Cks1b
Clec12a.1	5.3990854234633e-30	-0.967919797360181	0.273	0.722	8.2681594174917e-26	2	Clec12a
Atp5g2.1	5.62360432128779e-30	-0.92614400917361	0.318	0.743	8.61198765762013e-26	2	Atp5g2
Evi2a	6.14204223442583e-30	1.17837551246106	0.156	0.026	9.40592347779972e-26	2	Evi2a
Atp5g1.2	7.3335239984199e-30	-0.974599604977104	0.247	0.678	1.12305586511802e-25	2	Atp5g1
Srsf3.1	9.87781330874202e-30	-0.960657718619764	0.166	0.588	1.51268833010075e-25	2	Srsf3
Rpl23.1	1.14280403469186e-29	-0.458346545051262	0.964	0.981	1.75009009872711e-25	2	Rpl23
Hopx.1	1.34877772471314e-29	1.58605957174212	0.299	0.101	2.06551820762571e-25	2	Hopx
Galnt9	2.31329019357664e-29	1.02060274831325	0.114	0.013	3.54257260244327e-25	2	Galnt9
Ppp1r14b.1	3.39499304109172e-29	-1.21726681105508	0.065	0.423	5.19909234312785e-25	2	Ppp1r14b
Ranbp1.2	3.58273096409581e-29	-1.12033355742776	0.107	0.492	5.48659419841632e-25	2	Ranbp1
Spns1.2	4.40371654690695e-29	-1.35201398071307	0.042	0.382	6.7438515199333e-25	2	Spns1
Ms4a3.1	6.71572891420464e-29	-1.7218218494017	0.006	0.313	1.0284467259213e-24	2	Ms4a3
Dctpp1.1	7.33085996305348e-29	-1.32219243475005	0.023	0.346	1.12264789474201e-24	2	Dctpp1
Rps15	9.59276863197808e-29	-1.00992257561307	0.367	0.779	1.46903658830112e-24	2	Rps15
Sat1.2	1.07262182163618e-28	1.65808140031135	0.474	0.265	1.64261305765365e-24	2	Sat1
Slc4a8	1.32144922934742e-28	-1.41765601469849	0.032	0.358	2.02366734982263e-24	2	Slc4a8
Tuba4a.1	1.5160474524164e-28	-1.1800215553581	0.068	0.422	2.32167506863047e-24	2	Tuba4a
Capg.1	1.57072553467035e-28	1.61953255391424	0.448	0.228	2.40540908379418e-24	2	Capg
Idh2.1	1.6452067977618e-28	-1.16907239876991	0.042	0.379	2.51946969009241e-24	2	Idh2
1600010M07Rik	1.78489856128206e-28	1.17051301599534	0.123	0.017	2.73339365674734e-24	2	1600010M07Rik
Rpl22.2	1.81383528884593e-28	-0.633755727044845	0.75	0.925	2.77770736133865e-24	2	Rpl22
Rpl21.1	1.98183011080419e-28	-0.528056012656895	0.88	0.975	3.03497463168554e-24	2	Rpl21
Hck	2.58370202258432e-28	1.25025218228668	0.162	0.03	3.95668127738563e-24	2	Hck
Mpeg1.1	3.27165126118292e-28	1.61255744760297	0.295	0.102	5.01020674137553e-24	2	Mpeg1
Rps17.1	3.70567463811078e-28	-0.83155703050619	0.448	0.825	5.67487014080284e-24	2	Rps17
Rpl13	5.74757375422963e-28	-0.41409161866283	0.974	0.986	8.80183444722726e-24	2	Rpl13
Hnrnpa1	1.23811732818459e-27	-1.01333276552721	0.136	0.528	1.89605287638188e-23	2	Hnrnpa1
Notch2.1	1.66478787412215e-27	1.68923087917151	0.419	0.209	2.54945615043067e-23	2	Notch2
Gm14548	4.79196578045337e-27	1.24757632590677	0.169	0.035	7.33841639618629e-23	2	Gm14548
Klf2.1	6.46853963952185e-27	1.55203515051256	0.373	0.163	9.90592160396375e-23	2	Klf2
Pld4.1	7.78562498228259e-27	1.46714183797227	0.451	0.241	1.19229060978676e-22	2	Pld4
Srm.1	1.04775968442614e-26	-1.3855203396622	0.003	0.291	1.60453918073019e-22	2	Srm
Gngt2	2.90261364114955e-26	1.68890741967955	0.166	0.035	4.44506253005643e-22	2	Gngt2
Adrb2	2.91270445498552e-26	1.41131636859651	0.195	0.048	4.46051560236483e-22	2	Adrb2
Ddx39b	3.02087069279908e-26	-0.953839972906442	0.11	0.479	4.62616137895251e-22	2	Ddx39b
Rpl38.1	3.59145729248761e-26	-0.412071022384528	0.974	0.987	5.49995769771553e-22	2	Rpl38
Rnase6	3.66289195978498e-26	1.1662752457719	0.149	0.027	5.60935274721471e-22	2	Rnase6
Jun.1	3.80661479728691e-26	1.43733708903429	0.578	0.396	5.82944990056517e-22	2	Jun
Cd63	1.39074827374283e-25	-1.74182563228901	0.013	0.297	2.12979190640978e-21	2	Cd63
H2afv.1	1.73611257732611e-25	-1.02922021011119	0.097	0.444	2.6586828009172e-21	2	H2afv
H2afx.1	1.83235499937793e-25	-1.3199330543508	0.042	0.348	2.80606844604736e-21	2	H2afx
Alas1	1.96293473966732e-25	-1.24263449758704	0.029	0.328	3.00603826032653e-21	2	Alas1
Rpl18a.1	2.5921557144146e-25	-0.431735378277003	0.942	0.984	3.96962726105451e-21	2	Rpl18a
Igfbp4.1	4.66331326737395e-25	-1.45886374451825	0	0.27	7.14139793765647e-21	2	Igfbp4
Ssr4	4.73873607595011e-25	-0.774837274115727	0.344	0.755	7.25690042671e-21	2	Ssr4
Gstm1.1	8.17469165767275e-25	-0.973081105037283	0.101	0.448	1.25187228045601e-20	2	Gstm1
Rps3.1	9.48584792711047e-25	-0.48780775718219	0.89	0.972	1.4526627515577e-20	2	Rps3
Manf	1.14365582447373e-24	-0.920423420124609	0.143	0.51	1.75139452959907e-20	2	Manf
Ssr2	1.31464583247157e-24	-0.886240294333402	0.133	0.499	2.01324862784697e-20	2	Ssr2
Dusp1.1	1.35539308846756e-24	1.57740069004289	0.299	0.116	2.07564897567922e-20	2	Dusp1
mt-Nd4	1.46201645209603e-24	-0.695516831154213	0.571	0.909	2.23893199473986e-20	2	mt-Nd4
Rpl5	1.66191485425985e-24	-0.77812520282385	0.344	0.763	2.54505640781354e-20	2	Rpl5
Serbp1.1	1.68271061227689e-24	-0.802693137385297	0.321	0.704	2.57690303164083e-20	2	Serbp1
Elane.2	1.86580459305503e-24	-3.04689828728103	0.013	0.285	2.85729315380447e-20	2	Elane
Hmox1	2.40099679931069e-24	1.19057942375633	0.133	0.024	3.67688649846439e-20	2	Hmox1
mt-Co1.1	2.41382697584476e-24	-0.537629298630258	0.984	0.996	3.69653463080867e-20	2	mt-Co1
S100a11.2	4.07119687081254e-24	0.842120299576137	0.776	0.724	6.23463088796233e-20	2	S100a11
Mcm7.2	4.38219953964524e-24	-1.25511648793121	0.01	0.279	6.71090037501272e-20	2	Mcm7
Sox4.1	6.37514543254547e-24	-1.57333771035184	0	0.259	9.76289771540014e-20	2	Sox4
Hnrnpab.2	6.42890491844825e-24	-0.95645327950641	0.062	0.377	9.84522499211165e-20	2	Hnrnpab
Tubb4b.1	8.09629187206964e-24	-1.28023392131817	0.052	0.349	1.23986613728875e-19	2	Tubb4b
Mgst1.1	1.17111301154558e-23	1.53148969291133	0.269	0.097	1.7934424658809e-19	2	Mgst1
Anxa3	1.25629807164997e-23	-1.15013056989136	0.029	0.311	1.92389486692476e-19	2	Anxa3
Snrpd2.1	1.51247997952122e-23	-0.779722120987996	0.185	0.575	2.3162118406388e-19	2	Snrpd2
Rpl31	2.12076293014954e-23	-0.710908607777822	0.403	0.795	3.24773635123101e-19	2	Rpl31
Kdm7a	2.24525154175237e-23	1.20985795138029	0.14	0.027	3.43837821103958e-19	2	Kdm7a
Park7.1	2.43400897862879e-23	-0.782537223892668	0.146	0.514	3.72744134987213e-19	2	Park7
Rpl17.1	2.53291859426914e-23	-0.558116357257156	0.692	0.923	3.87891153526376e-19	2	Rpl17
Ybx1.1	2.62081414767724e-23	-0.796782668383964	0.299	0.685	4.01351478575293e-19	2	Ybx1
Plaur	2.66596941507683e-23	1.36877583015879	0.201	0.057	4.08266556224866e-19	2	Plaur
Cpa3.2	3.15563588832679e-23	-2.36073752375107	0	0.253	4.83254079938364e-19	2	Cpa3
Gng12	3.54233084074003e-23	-0.886036247965152	0.065	0.373	5.42472544950929e-19	2	Gng12
Rpn2	4.33361517747229e-23	-0.972930654432292	0.078	0.392	6.63649828278106e-19	2	Rpn2
Dnajc10	5.65672675336919e-23	-1.12867076230093	0.045	0.333	8.66271135010957e-19	2	Dnajc10
Ctsb.1	5.78920530172323e-23	1.37409126152604	0.529	0.38	8.86558899905895e-19	2	Ctsb
Mcm6.1	8.71773265699914e-23	-1.20494903180808	0.003	0.255	1.33503357909285e-18	2	Mcm6
Prmt1.1	1.15504844514178e-22	-0.952027120676633	0.052	0.347	1.76884118889013e-18	2	Prmt1
mt-Nd4l	1.43053703969864e-22	-0.873237222286207	0.195	0.572	2.19072442259449e-18	2	mt-Nd4l
Ube2s.1	1.86413563025964e-22	-1.03954273942442	0.101	0.417	2.85473730417962e-18	2	Ube2s
Anp32b.2	3.0848018657441e-22	-0.831330596283004	0.205	0.574	4.72406557720051e-18	2	Anp32b
Rbbp4	3.37022334038675e-22	-0.934854605099689	0.081	0.39	5.16116002346827e-18	2	Rbbp4
Mlec	3.37234358102652e-22	-1.1901598186564	0.023	0.286	5.16440695998402e-18	2	Mlec
Susd3	3.4446249058964e-22	1.09044689115741	0.123	0.022	5.27509858088975e-18	2	Susd3
H3f3a	3.65423053347897e-22	0.56457063146073	0.948	0.92	5.5960886389697e-18	2	H3f3a
mt-Nd1.1	3.99149469866982e-22	-0.721704586317312	0.305	0.709	6.11257498154297e-18	2	mt-Nd1
Rpl4	4.24533992947265e-22	-0.744158911670622	0.448	0.828	6.50131356799442e-18	2	Rpl4
Pa2g4.1	4.73011655071088e-22	-1.01309171974721	0.045	0.325	7.24370048575864e-18	2	Pa2g4
Psmb8	5.14264908636515e-22	-0.757103518017354	0.328	0.722	7.87545281085958e-18	2	Psmb8
Srsf2.1	7.15178288023026e-22	-0.664580538728543	0.221	0.612	1.09522403027846e-17	2	Srsf2
Nucks1.1	7.25312593520515e-22	-0.963322425008539	0.029	0.297	1.11074370571732e-17	2	Nucks1
Ssr1	8.08189482384798e-22	-0.940953339403536	0.058	0.347	1.23766137332408e-17	2	Ssr1
Prss57	8.70670752375245e-22	-1.27897507337968	0	0.239	1.33334519018745e-17	2	Prss57
Ndufab1.1	9.74156121351892e-22	-0.714307603886351	0.071	0.376	1.49182268423829e-17	2	Ndufab1
Rpl22l1.2	1.08228415912713e-21	-0.722873631884927	0.416	0.773	1.65740996128729e-17	2	Rpl22l1
Cd81	1.2054688819159e-21	-1.15824696567266	0.006	0.251	1.846055045766e-17	2	Cd81
Eif1	1.24554653328017e-21	0.716005993848348	0.802	0.817	1.90742996106526e-17	2	Eif1
P4hb.1	1.3790829126261e-21	-1.00389903888659	0.107	0.421	2.11192757239561e-17	2	P4hb
Nop58.1	1.73305021580631e-21	-1.16245515905157	0	0.236	2.65399310048579e-17	2	Nop58
Csf1r	2.5895778202746e-21	1.23780145264362	0.162	0.04	3.96567947396852e-17	2	Csf1r
Ly6c2.1	3.19971352318202e-21	-0.765267648379018	0.513	0.806	4.90004128940095e-17	2	Ly6c2
Top2a.1	3.9185858391055e-21	-1.36096998345816	0.003	0.239	6.00092235400617e-17	2	Top2a
Tmed9	4.85336195829617e-21	-0.696095997290088	0.159	0.512	7.43243850293476e-17	2	Tmed9
Pclaf.2	5.08567476815357e-21	-1.36715683837048	0.01	0.25	7.78820233995037e-17	2	Pclaf
Nop10.1	5.68000832995869e-21	-0.719809391675008	0.231	0.602	8.69836475649875e-17	2	Nop10
Malat1.1	7.30157184733e-21	0.461932306895851	0.99	0.996	1.11816271270012e-16	2	Malat1
Tpd52	7.53698487463044e-21	1.43624086414672	0.244	0.089	1.15421386370091e-16	2	Tpd52
Romo1.1	8.06374789407097e-21	-0.775902785446186	0.146	0.485	1.23488235249803e-16	2	Romo1
Rps15a.1	1.13882167425771e-20	-0.383892029122278	0.961	0.971	1.74399151195826e-16	2	Rps15a
mt-Co2	1.15596057290176e-20	-0.508232670675204	0.838	0.97	1.77023802134175e-16	2	mt-Co2
Banf1.1	1.37821582621635e-20	-0.81954647626062	0.081	0.375	2.11059971626773e-16	2	Banf1
Ppan.1	1.47339118526296e-20	-1.16369320142125	0.006	0.24	2.25635126111169e-16	2	Ppan
Rhoa.1	1.64263927161097e-20	0.95419694470483	0.636	0.583	2.51553778054504e-16	2	Rhoa
Olfm1	1.73739080536877e-20	0.919409908287954	0.107	0.018	2.66064027934174e-16	2	Olfm1
Adgrg3.1	1.77002699461192e-20	-1.33535894501467	0.006	0.237	2.71061933954869e-16	2	Adgrg3
Anp32e	2.1835240375455e-20	-0.944300358130003	0.013	0.252	3.34384871109717e-16	2	Anp32e
Ctsc	2.64514770656624e-20	1.21744867452019	0.172	0.047	4.05077919783553e-16	2	Ctsc
Erh.1	2.83435111749805e-20	-0.815258691782337	0.078	0.37	4.34052530133651e-16	2	Erh
Tnfrsf1b	3.81720981856512e-20	1.30051765585361	0.117	0.022	5.84567511615062e-16	2	Tnfrsf1b
Krtcap2	4.32955713547522e-20	-0.721027752525535	0.214	0.58	6.63028379726675e-16	2	Krtcap2
AI839979	5.62794707354514e-20	1.3727093479063	0.205	0.066	8.61863814842703e-16	2	AI839979
Nudc.1	6.94666869023307e-20	-0.762328554786689	0.084	0.379	1.06381284322229e-15	2	Nudc
Hsp90b1	8.71085734880579e-20	-0.714924345028856	0.185	0.538	1.33398069439612e-15	2	Hsp90b1
Ptges3.2	9.55487790907166e-20	-0.763192486672183	0.117	0.431	1.46323400299523e-15	2	Ptges3
Sh3bgrl3.1	1.1340113582588e-19	0.552046566431216	0.912	0.93	1.73662499403752e-15	2	Sh3bgrl3
Klf13.1	1.32521253207041e-19	1.49271811722225	0.331	0.164	2.02943047161263e-15	2	Klf13
Rps25.1	1.44589032548388e-19	-0.522075554689431	0.685	0.913	2.21423644444601e-15	2	Rps25
Cxcr4.1	1.60157718378056e-19	-0.82190269493848	0.208	0.548	2.45265529924154e-15	2	Cxcr4
Irf2bp2	1.61166363067222e-19	-0.856908100369458	0.12	0.427	2.46810168401143e-15	2	Irf2bp2
Lsm7.1	1.74263740917736e-19	-0.738301890002208	0.081	0.369	2.66867492841421e-15	2	Lsm7
Impdh2.1	2.22418257110276e-19	-0.865428017818892	0.039	0.291	3.40611318938676e-15	2	Impdh2
Eef1a1.1	2.29657157985963e-19	-0.400435221031377	0.919	0.973	3.51696971739704e-15	2	Eef1a1
Tomm20.1	2.46290705402861e-19	-0.690204403164683	0.107	0.413	3.77169586253941e-15	2	Tomm20
BC035044.1	2.72314225320152e-19	-1.08833249166677	0.023	0.256	4.1702200465528e-15	2	BC035044
Atp5g3.1	2.85553411250572e-19	-0.70557926491352	0.127	0.438	4.37296493989126e-15	2	Atp5g3
Eif4a1.1	2.99429333499305e-19	-0.678212234440428	0.364	0.724	4.58546081320835e-15	2	Eif4a1
Cyp4f18	3.62390641109872e-19	1.31367471885673	0.295	0.13	5.54965027795658e-15	2	Cyp4f18
Rbks	4.61404061145249e-19	1.23240569663954	0.211	0.072	7.06594179237834e-15	2	Rbks
Hspa5	5.12290134655531e-19	-0.704207235378838	0.169	0.504	7.8452111221148e-15	2	Hspa5
Hk3	5.58849757146533e-19	-0.971565551062466	0.062	0.323	8.55822518094201e-15	2	Hk3
Calm3.1	6.29984978801445e-19	-0.738603365425052	0.117	0.421	9.64758996536532e-15	2	Calm3
Ms4a4c	7.3102468468174e-19	1.34346408902647	0.273	0.115	1.11949120212162e-14	2	Ms4a4c
Eef1b2.2	7.46032123441757e-19	-0.642584577553943	0.513	0.814	1.14247359383871e-14	2	Eef1b2
Serf1.1	8.34484628857571e-19	-0.964924591134749	0.01	0.229	1.27792976063248e-14	2	Serf1
Gda.1	9.43408663039604e-19	1.43378161918548	0.312	0.15	1.44473602657885e-14	2	Gda
Psmb9	1.17439940017476e-18	-0.728534623191413	0.133	0.444	1.79847524142762e-14	2	Psmb9
Anp32a	1.29128093259787e-18	-0.526513935379062	0.143	0.472	1.97746762018039e-14	2	Anp32a
Spint2.1	1.43554558689994e-18	-1.0812898077154	0.01	0.226	2.19839451177858e-14	2	Spint2
Snu13.1	1.54584754743085e-18	-0.689963204364348	0.133	0.446	2.3673109341356e-14	2	Snu13
Atp5j.1	1.59901348548885e-18	-0.672833497162561	0.247	0.612	2.44872925167763e-14	2	Atp5j
Rpl13a	1.65887816784156e-18	-0.700351739117914	0.101	0.393	2.54040602623257e-14	2	Rpl13a
Hp1bp3	1.66773848893172e-18	-1.00034379701963	0.042	0.285	2.55397472195004e-14	2	Hp1bp3
G3bp1.1	1.92050969295479e-18	-0.754628674538079	0.052	0.306	2.94106854379096e-14	2	G3bp1
Aprt.1	2.22049885384401e-18	0.820078458184007	0.695	0.678	3.40047194477672e-14	2	Aprt
Vim.1	2.25732856115371e-18	1.08852200277896	0.571	0.449	3.45687295855079e-14	2	Vim
Rab44	2.40465389753934e-18	-1.24988234215983	0.013	0.229	3.68248697869174e-14	2	Rab44
Cst7.1	2.48339176597468e-18	-1.10472738286039	0	0.205	3.80306615041363e-14	2	Cst7
Rps21.2	2.85948736700866e-18	-0.394893326441112	0.916	0.962	4.37901895383707e-14	2	Rps21
H2-D1.1	2.86305845897199e-18	0.705242298589382	0.851	0.885	4.3844877240697e-14	2	H2-D1
Cotl1.1	3.18701728157358e-18	1.1590078181462	0.513	0.39	4.88059826500177e-14	2	Cotl1
Rpl11	3.22730579864465e-18	-0.361155385454508	0.919	0.97	4.94229610004441e-14	2	Rpl11
Bola3.2	3.32414209932955e-18	-0.90047876424208	0.013	0.229	5.09059121091327e-14	2	Bola3
Junb	4.90980876399966e-18	1.52091251878208	0.429	0.274	7.51888114118909e-14	2	Junb
Lat2.1	5.07909830958629e-18	-0.872801867351522	0.107	0.388	7.77813115130044e-14	2	Lat2
Prr13	5.13165421201936e-18	1.17059634604129	0.169	0.05	7.85861526028644e-14	2	Prr13
Rpl26	5.44541123524474e-18	-0.416685057972169	0.851	0.961	8.3391027656538e-14	2	Rpl26
Cenpw.2	5.66628921544926e-18	-0.905684216575297	0.006	0.214	8.677355304539e-14	2	Cenpw
Lsm5.1	6.09672688963321e-18	-0.628165023939398	0.097	0.382	9.3365275587843e-14	2	Lsm5
Nop56.2	8.50771970614873e-18	-0.864962212522534	0.029	0.256	1.30287219579962e-13	2	Nop56
Nup210	9.47824195306946e-18	-1.07694744105533	0.01	0.218	1.45149797269306e-13	2	Nup210
Med21.1	1.08880529649631e-17	-0.837661772137107	0.045	0.285	1.66739643105445e-13	2	Med21
Glipr1.1	1.10577544529895e-17	-0.545475400307373	0.224	0.573	1.69338451693082e-13	2	Glipr1
Mrpl23.1	1.1439949322123e-17	-0.653192826794894	0.104	0.388	1.75191383918991e-13	2	Mrpl23
Sec61b.1	1.22430544200371e-17	-0.535306476220584	0.565	0.85	1.87490135388448e-13	2	Sec61b
Ndufa12.1	1.46382062889244e-17	-0.720039222583955	0.081	0.347	2.24169491108588e-13	2	Ndufa12
Ighm	1.87943388364043e-17	-0.955847156292297	0.045	0.28	2.87816504940696e-13	2	Ighm
Dek.2	2.41662496350054e-17	-0.696285125401221	0.094	0.365	3.70081946910473e-13	2	Dek
Ptafr	2.42703577062107e-17	1.0436572953805	0.13	0.031	3.7167625791291e-13	2	Ptafr
Srsf7.1	2.5939244807227e-17	-0.601325691491955	0.149	0.463	3.97233594977875e-13	2	Srsf7
Cct5.1	2.84654120114279e-17	-0.633571777203525	0.101	0.376	4.35919319543007e-13	2	Cct5
Rpl29.1	3.33106763364198e-17	-0.414184821844614	0.812	0.935	5.10119697415932e-13	2	Rpl29
Bola1.1	3.33487749981903e-17	-0.776878210766813	0.029	0.251	5.10703140322286e-13	2	Bola1
Fut8.1	3.33650204615994e-17	-1.08645624679959	0.016	0.224	5.10951923348933e-13	2	Fut8
U2af1.2	3.3372153127684e-17	-0.652640396122473	0.088	0.354	5.11061152997353e-13	2	U2af1
Snhg9	3.61158791975676e-17	-0.816467722875124	0.088	0.349	5.5307857403155e-13	2	Snhg9
Ndufb2	3.72059652953501e-17	-0.558361758879436	0.169	0.494	5.69772152532991e-13	2	Ndufb2
Nucb1	3.7225336733785e-17	-0.890754677069503	0.065	0.31	5.70068806741183e-13	2	Nucb1
Syce2.2	4.25585759427271e-17	-0.927400748093333	0.006	0.204	6.51742031986923e-13	2	Syce2
Birc5.2	5.29161883910444e-17	-1.06165861255609	0.006	0.204	8.10358509020455e-13	2	Birc5
Fth1.1	5.29186017583813e-17	0.660141951164606	0.873	0.882	8.10395467327851e-13	2	Fth1
Rps10	5.8761369102219e-17	-0.351086142215106	0.938	0.972	8.99871606431381e-13	2	Rps10
Fkbp3.1	6.53678740817289e-17	-0.728822252528645	0.032	0.254	1.0010436236876e-12	2	Fkbp3
Gm1604a	7.05344152385277e-17	-1.02262915741748	0.006	0.203	1.08016403496281e-12	2	Gm1604a
Ndufa5.2	7.63978338812019e-17	-0.586552254241582	0.104	0.378	1.16995642805673e-12	2	Ndufa5
Sirpa.1	7.70879790964846e-17	1.32484825597437	0.211	0.08	1.18052531188356e-12	2	Sirpa
Rbms1	7.76163242002965e-17	1.12123999435841	0.133	0.034	1.18861638880334e-12	2	Rbms1
Lrrc25	7.89767987727619e-17	1.15468914082237	0.172	0.054	1.20945069640608e-12	2	Lrrc25
Rpl19	8.21669055032583e-17	-0.344719552660403	0.922	0.972	1.2583039908769e-12	2	Rpl19
Tap2	9.16919960644122e-17	-0.79574208644862	0.036	0.257	1.40417122773041e-12	2	Tap2
Nap1l1.2	9.45469606332704e-17	-0.675722960291139	0.097	0.367	1.4478921551379e-12	2	Nap1l1
Itgb2.1	1.00879620160467e-16	1.37388093838174	0.269	0.122	1.54487050313739e-12	2	Itgb2
Gapdh.2	1.03278897858123e-16	-0.446228764472336	0.753	0.936	1.58161304179929e-12	2	Gapdh
Mrpl51	1.14208165712734e-16	-0.609311702156811	0.078	0.334	1.7489838497248e-12	2	Mrpl51
Ankrd13a	1.14879607736959e-16	-0.964463833233393	0.029	0.242	1.75926631288378e-12	2	Ankrd13a
Pilra	1.43027416488536e-16	1.20564117818149	0.136	0.036	2.19032185610543e-12	2	Pilra
Eef1d.2	1.44382612923779e-16	-0.607410596740384	0.175	0.494	2.21107533431476e-12	2	Eef1d
Pdia6	1.50569672161103e-16	-0.606042479753711	0.162	0.471	2.30582395947514e-12	2	Pdia6
Swi5	1.5175200925571e-16	-0.593128574284105	0.182	0.504	2.32393026974195e-12	2	Swi5
Gmnn.2	1.56854177193697e-16	-0.807548968921924	0.023	0.231	2.40206486954428e-12	2	Gmnn
Rps4x.1	2.13700246635548e-16	-0.377773584150322	0.906	0.967	3.27260557697678e-12	2	Rps4x
Thoc7.1	2.17138740204535e-16	-0.606354967544311	0.094	0.359	3.32526266749224e-12	2	Thoc7
Hspa1a	2.2161839810376e-16	1.29024356451695	0.123	0.03	3.39386414856099e-12	2	Hspa1a
Cd47.1	3.07340196856796e-16	-0.618366673663178	0.373	0.744	4.70660777466498e-12	2	Cd47
Magoh.1	3.20379069203913e-16	-0.570887379226414	0.084	0.341	4.90628506578872e-12	2	Magoh
Cct3.1	3.27790412620982e-16	-0.675394019443308	0.058	0.294	5.01978237887772e-12	2	Cct3
mt-Atp8	4.07102397110369e-16	-0.520713161211766	0.266	0.623	6.23436610934819e-12	2	mt-Atp8
Nhp2.1	4.40430916927175e-16	-0.678487098032935	0.088	0.341	6.74475906182276e-12	2	Nhp2
Sec61g.1	5.92375923248341e-16	-0.49306410675935	0.61	0.869	9.07164488862509e-12	2	Sec61g
Atp5b.1	6.13864901070417e-16	-0.549664819858041	0.244	0.588	9.40072709499236e-12	2	Atp5b
Arglu1	6.57761370122764e-16	-0.601452087776541	0.133	0.413	1.007295762206e-11	2	Arglu1
Mcl1.1	6.66924969672456e-16	1.34673706018045	0.334	0.187	1.0213288985564e-11	2	Mcl1
Pdia4	6.69314952118946e-16	-0.727213329579634	0.062	0.294	1.02498891767495e-11	2	Pdia4
Farsa	6.93260116110483e-16	-0.75864729867368	0.036	0.248	1.06165854181159e-11	2	Farsa
Hist1h2ap.2	7.10269560925113e-16	-1.12572564557205	0.026	0.227	1.08770680560072e-11	2	Hist1h2ap
Hnrnpa2b1	7.1212656418768e-16	-0.641323053976066	0.159	0.454	1.09055062039701e-11	2	Hnrnpa2b1
Spcs2	7.38802635356586e-16	-0.556057937708436	0.201	0.52	1.13140235578508e-11	2	Spcs2
Hnrnpa0.1	7.44857248935132e-16	-0.62101164763553	0.127	0.404	1.14067439101926e-11	2	Hnrnpa0
Taf1d.1	7.47209401443245e-16	-0.821387186945611	0.039	0.253	1.14427647737019e-11	2	Taf1d
Hacd1.1	8.09936712880065e-16	-0.896108450700524	0.006	0.191	1.24033708210453e-11	2	Hacd1
Hist1h2ae.2	8.33051256646623e-16	-1.64210834856077	0.062	0.272	1.27573469442864e-11	2	Hist1h2ae
Cox7b.1	8.93623966988731e-16	-0.568435405390568	0.26	0.604	1.36849574304654e-11	2	Cox7b
Cct2.1	9.19726034795777e-16	-0.620921030621727	0.068	0.306	1.40846844968625e-11	2	Cct2
Cct8.1	1.02864220053537e-15	-0.566787120808797	0.091	0.346	1.57526266589986e-11	2	Cct8
Emilin2	1.1174373879069e-15	1.079884652788	0.153	0.046	1.71124361584063e-11	2	Emilin2
Cdk2ap1.1	1.16135126270673e-15	-0.607552700062617	0.075	0.315	1.77849332370909e-11	2	Cdk2ap1
Gm21188	1.16926767112766e-15	1.11087022975321	0.143	0.041	1.7906165115649e-11	2	Gm21188
Ybx3.1	1.28526257763687e-15	-0.661860178774158	0.058	0.287	1.9682511113931e-11	2	Ybx3
Irf5.1	1.29022708827028e-15	1.24374541328559	0.214	0.085	1.97585376297711e-11	2	Irf5
Atp5a1.1	1.31256522310991e-15	-0.516973448867228	0.179	0.489	2.01006238267051e-11	2	Atp5a1
Rpn1	1.37116720674969e-15	-0.762920961927555	0.045	0.262	2.09980546041647e-11	2	Rpn1
Pgls	1.51338714567818e-15	-0.511439258207385	0.279	0.628	2.31760107489157e-11	2	Pgls
Fkbp4.1	1.87966725872484e-15	-0.625704738947981	0.058	0.286	2.87852244001123e-11	2	Fkbp4
Tespa1.1	1.94240189851771e-15	-1.07899539220255	0.003	0.18	2.97459426739002e-11	2	Tespa1
Kdelr2.1	2.08044458545345e-15	-0.633743550353324	0.058	0.286	3.18599283816342e-11	2	Kdelr2
Rfc2.2	2.14621994010723e-15	-0.691827119271896	0.045	0.262	3.28672121628021e-11	2	Rfc2
Clec2i	2.20389591620123e-15	0.953202682785145	0.101	0.022	3.37504620607057e-11	2	Clec2i
2810004N23Rik.1	2.60784959252218e-15	-0.863916927476558	0.013	0.198	3.99366086598847e-11	2	2810004N23Rik
Lig1.2	2.70988582662478e-15	-0.893284760435626	0.006	0.186	4.14991915489318e-11	2	Lig1
Gpc1	3.31742371570129e-15	-0.958124872208638	0.006	0.185	5.08030267822495e-11	2	Gpc1
Myc.1	3.39493583227533e-15	-0.985375588165184	0.003	0.179	5.19900473354644e-11	2	Myc
Maz	3.58927837200846e-15	-0.603831933277546	0.058	0.283	5.49662089889375e-11	2	Maz
Ube2i	3.61217489612268e-15	-0.501134980880559	0.13	0.404	5.53168463592227e-11	2	Ube2i
Txnl1.1	3.7948608613776e-15	-0.693949897827733	0.032	0.234	5.81144992311366e-11	2	Txnl1
Cdk1.1	5.49659223890493e-15	-0.869135496302263	0.006	0.182	8.41748135465902e-11	2	Cdk1
Tyms.2	5.64687402602061e-15	-0.86071323510273	0	0.169	8.64762288344796e-11	2	Tyms
Npm3.1	5.71718607802367e-15	-0.532736978814592	0.078	0.317	8.75529875988545e-11	2	Npm3
Dpy30.1	5.87415239665112e-15	-0.576729126287909	0.052	0.27	8.99567698023152e-11	2	Dpy30
Arpc1b.1	6.76792690957743e-15	0.721080950948974	0.721	0.761	1.03644032693269e-10	2	Arpc1b
Apex1.1	7.19498749321577e-15	-0.719207143442987	0.026	0.219	1.10184038471106e-10	2	Apex1
Gtf2f2.1	7.96429863449951e-15	-0.874572636559952	0.016	0.199	1.21965269288726e-10	2	Gtf2f2
Cuedc2	8.52209988809057e-15	-0.572590520403993	0.104	0.356	1.30507437686219e-10	2	Cuedc2
Tmed3	8.77900346548572e-15	-0.639441866960183	0.081	0.317	1.34441659070448e-10	2	Tmed3
Psmd7.1	9.16689672162565e-15	-0.710068770205067	0.039	0.242	1.40381856394975e-10	2	Psmd7
Mgst2	9.37264237435237e-15	-0.979450103696737	0.01	0.186	1.43532645320832e-10	2	Mgst2
Sumo3	9.85228814685193e-15	-0.713273087200657	0.055	0.27	1.5087794068089e-10	2	Sumo3
Cdca8.1	1.01558802620775e-14	-0.820513376166197	0.003	0.173	1.55527150333455e-10	2	Cdca8
Sms.1	1.02892292868598e-14	-0.722867236498351	0.039	0.24	1.57569257298971e-10	2	Sms
Ak2	1.03097987152433e-14	-0.529249255137308	0.065	0.289	1.57884257525236e-10	2	Ak2
Polr2f.1	1.08683439512031e-14	-0.407400774806269	0.12	0.386	1.66437819268725e-10	2	Polr2f
Mrpl12.1	1.21635813238943e-14	-0.596964974695615	0.088	0.327	1.86273084394117e-10	2	Mrpl12
Hnrnpa3	1.23641238567781e-14	-0.56130051285242	0.13	0.398	1.893441927427e-10	2	Hnrnpa3
Exosc5.1	1.24916025696624e-14	-0.591072662653768	0.091	0.333	1.91296401751811e-10	2	Exosc5
Mrpl17.1	1.26186683968138e-14	-0.598969083625764	0.058	0.276	1.93242287828807e-10	2	Mrpl17
Rgcc.1	1.33415189070565e-14	-0.882782811153936	0.003	0.172	2.04312020542664e-10	2	Rgcc
Bri3.1	1.35802682104662e-14	1.24973658300135	0.367	0.232	2.0796822737508e-10	2	Bri3
Npc2	1.42772892934604e-14	0.947742420363767	0.614	0.612	2.18642408240053e-10	2	Npc2
Rcc2	1.45191090534104e-14	-0.785573263096172	0.023	0.21	2.22345636043926e-10	2	Rcc2
Eif3a	1.4922914003573e-14	-0.55604170385416	0.084	0.32	2.28529505050717e-10	2	Eif3a
Fmc1.1	1.54033001465212e-14	-0.567393255999658	0.107	0.358	2.35886138443826e-10	2	Fmc1
Fdps.1	1.62464456599354e-14	-0.685329813138967	0.029	0.221	2.48798068836251e-10	2	Fdps
Klf6	1.64988045449332e-14	1.2636739932121	0.195	0.075	2.52662692801107e-10	2	Klf6
Hspd1.1	1.70034504107315e-14	-0.654139217530712	0.039	0.239	2.60390839589943e-10	2	Hspd1
Bphl	1.7006697356645e-14	-0.708030416228229	0.026	0.215	2.60440563319662e-10	2	Bphl
Spi1	1.82754927480891e-14	1.0608551104383	0.539	0.477	2.79870895944236e-10	2	Spi1
Apobec3	1.98242565478598e-14	-0.789916110553989	0.023	0.208	3.03588664773925e-10	2	Apobec3
Ssb.1	2.00541503661508e-14	-0.566229316025469	0.058	0.274	3.07109258707234e-10	2	Ssb
Wdr89	2.25300920497129e-14	-0.54935715541099	0.081	0.312	3.45025829649303e-10	2	Wdr89
Mdh2.1	2.27981782960845e-14	-0.553328373987981	0.146	0.423	3.49131302426239e-10	2	Mdh2
Hint1.2	2.32894099417762e-14	-0.517310362356433	0.435	0.734	3.5665402384836e-10	2	Hint1
Dnajc9.2	2.65332406240308e-14	-0.673033267210935	0.019	0.201	4.06330046916408e-10	2	Dnajc9
Emc10	2.85945461811382e-14	-0.644159293885109	0.088	0.321	4.37896880217951e-10	2	Emc10
Rpl37.1	3.09846794977574e-14	-0.270880484100227	0.981	0.988	4.74499381828657e-10	2	Rpl37
Pdap1.1	3.3688352435123e-14	-0.532571665660627	0.127	0.387	5.15903429191473e-10	2	Pdap1
Plppr3	3.49563362957356e-14	-0.965670418855938	0	0.161	5.35321334032894e-10	2	Plppr3
Glrx3.1	3.6395042652662e-14	-0.550508744504186	0.049	0.255	5.57353683182866e-10	2	Glrx3
Rgs2.1	3.72711516610359e-14	1.21963832344078	0.237	0.107	5.70770416537103e-10	2	Rgs2
Pdcd5.1	3.8013202929417e-14	-0.535483987476781	0.091	0.327	5.82134189661091e-10	2	Pdcd5
Selenos	3.89931603430441e-14	-0.519883349381098	0.081	0.309	5.97141257493378e-10	2	Selenos
mt-Nd3	3.93930210181821e-14	-0.485802093358393	0.192	0.491	6.0326472387244e-10	2	mt-Nd3
Pmf1.1	4.10200174986965e-14	-0.776983762939248	0.006	0.173	6.28180547975039e-10	2	Pmf1
Cct7.1	4.14889093483726e-14	-0.498351294907367	0.107	0.357	6.35361157760978e-10	2	Cct7
Lta4h.1	4.59311927982048e-14	-0.698482311364273	0.055	0.261	7.03390286511708e-10	2	Lta4h
Tmem258	4.69392891217987e-14	-0.489986257948108	0.295	0.633	7.18828273611225e-10	2	Tmem258
Ssrp1.1	4.93051659678536e-14	-0.703948180084203	0.036	0.227	7.55059311631711e-10	2	Ssrp1
Lmnb1.1	5.79090101345538e-14	-0.753664862624388	0.006	0.172	8.86818581200557e-10	2	Lmnb1
Ube2c.2	5.91098165014498e-14	-1.45206596319003	0.006	0.169	9.05207729903203e-10	2	Ube2c
F10.1	6.03209522625075e-14	1.1524427474149	0.38	0.239	9.2375506294804e-10	2	F10
Fbl.1	6.46621210612902e-14	-0.50867247751549	0.081	0.309	9.90235721932598e-10	2	Fbl
Canx	7.42881794105371e-14	-0.578480713354144	0.097	0.333	1.13764917949297e-09	2	Canx
Snrpe.1	7.52954055845866e-14	-0.556476043698375	0.282	0.61	1.15307384112236e-09	2	Snrpe
Gnl3.1	7.5450282034134e-14	-0.82112127944633	0.006	0.17	1.15544561907073e-09	2	Gnl3
Chchd1	7.92303797663592e-14	-0.48842016426002	0.078	0.301	1.21333403574203e-09	2	Chchd1
Lage3.1	8.29866641971169e-14	-0.727535647648784	0.023	0.201	1.27085777551465e-09	2	Lage3
Gpr141	8.79581724837513e-14	1.15415909830037	0.166	0.06	1.34699145341617e-09	2	Gpr141
Gria3	8.99835724643458e-14	-0.886903242305108	0.006	0.169	1.37800842871899e-09	2	Gria3
Stk16	9.02912654915618e-14	-0.616116581151985	0.062	0.271	1.38272043973778e-09	2	Stk16
Rps16	9.04331308896612e-14	-0.31080002137145	0.942	0.972	1.38489296644427e-09	2	Rps16
Bub3.1	9.16583177100582e-14	-0.56880299619283	0.091	0.322	1.40365547741183e-09	2	Bub3
Gar1.1	9.25739895111522e-14	-0.711967913471578	0.013	0.182	1.41767807537378e-09	2	Gar1
Edem2	9.76687074150355e-14	-0.756425875790215	0.042	0.235	1.49569858535385e-09	2	Edem2
Siva1.1	9.8932782135556e-14	-0.460192589812783	0.114	0.365	1.5150566256239e-09	2	Siva1
Arl6ip4	1.0453600879477e-13	-0.530638663749259	0.094	0.325	1.60086443868311e-09	2	Arl6ip4
Phgdh.1	1.07775026582328e-13	-0.813093343170033	0	0.155	1.65046675708177e-09	2	Phgdh
Mcm5.2	1.08130420089893e-13	-0.788328760170311	0.006	0.168	1.65590925325662e-09	2	Mcm5
Cnpy2	1.10828384032663e-13	-0.550415638864013	0.065	0.277	1.6972258730762e-09	2	Cnpy2
Cmc2	1.13318744189353e-13	-0.719630461741093	0.016	0.188	1.73536324851575e-09	2	Cmc2
Hnrnpm.1	1.15162346261638e-13	-0.370628144925768	0.156	0.433	1.76359617065073e-09	2	Hnrnpm
Lilra6	1.27035288533424e-13	0.901091401820686	0.117	0.032	1.94541840860086e-09	2	Lilra6
Galk1.1	1.29326828411059e-13	-0.724256113809677	0.01	0.174	1.98051105028696e-09	2	Galk1
Nasp.2	1.52664604984413e-13	-0.703981507768981	0.016	0.185	2.3379057607313e-09	2	Nasp
Ruvbl1.1	1.53013521118767e-13	-0.734426545855421	0.016	0.186	2.3432490624128e-09	2	Ruvbl1
Ndufc2.1	1.62704247189302e-13	-0.476037214004331	0.136	0.397	2.49165284145696e-09	2	Ndufc2
Trim28	1.63519775761555e-13	-0.595657507151232	0.052	0.251	2.50414184601245e-09	2	Trim28
Bex3.1	1.67175634742302e-13	-0.741053879482283	0.01	0.173	2.56012767044361e-09	2	Bex3
Tspan32.1	1.68180666678495e-13	-0.777611695996912	0.023	0.198	2.57551872951447e-09	2	Tspan32
Metap2	1.75935199868939e-13	-0.473650504263353	0.091	0.321	2.69427165079294e-09	2	Metap2
U2af2.1	1.76605599214347e-13	-0.628483560495794	0.032	0.216	2.70453814636851e-09	2	U2af2
Snrpd3.1	1.76653286188157e-13	-0.452764176856283	0.146	0.418	2.70526842468544e-09	2	Snrpd3
Rrm2.2	1.81635386966124e-13	-0.785601859306508	0	0.153	2.78156431599923e-09	2	Rrm2
Exosc8.2	1.83475073695629e-13	-0.626364423945167	0.023	0.198	2.80973727857486e-09	2	Exosc8
Fabp5.2	1.8969907308282e-13	-0.622732527555087	0.036	0.221	2.9050516051903e-09	2	Fabp5
Anapc5	2.01575047259027e-13	-0.631791121770415	0.049	0.244	3.08692027372475e-09	2	Anapc5
Yif1b.1	2.06145000292621e-13	-0.682637502869216	0.019	0.191	3.1569045344812e-09	2	Yif1b
Rpl7a	2.10706748839218e-13	-0.463581318538696	0.549	0.868	3.22676315172378e-09	2	Rpl7a
Cdca7.2	2.10761446414235e-13	-0.786612227550825	0	0.152	3.2276007903876e-09	2	Cdca7
Rsl1d1.1	2.14125578709104e-13	-0.65940035436271	0.026	0.203	3.27911911235122e-09	2	Rsl1d1
Tipin.2	2.14440578248834e-13	-0.642495266615624	0.01	0.172	3.28394301530264e-09	2	Tipin
Gadd45gip1.1	2.2421919659003e-13	-0.567824060433324	0.065	0.273	3.43369277657971e-09	2	Gadd45gip1
Vcp	2.24513394344467e-13	-0.590885407609357	0.081	0.3	3.43819812099117e-09	2	Vcp
Rbm3.1	2.3836525770263e-13	-0.563385215961304	0.377	0.701	3.65032555645808e-09	2	Rbm3
Rasgrp2	2.42153034731137e-13	-0.444116508821437	0.107	0.346	3.70833157387263e-09	2	Rasgrp2
Eif3i.1	2.43179489754522e-13	-0.475340113413626	0.14	0.401	3.72405070610075e-09	2	Eif3i
Cd300a	2.47920679663364e-13	1.23753779604558	0.169	0.063	3.79665728836476e-09	2	Cd300a
Ctsh.1	2.52637809097436e-13	1.11552828497391	0.419	0.301	3.86889540851814e-09	2	Ctsh
Smc4.1	2.53238015362102e-13	-0.754058690490141	0.003	0.158	3.87808696725522e-09	2	Smc4
Sptssa	2.58694892078439e-13	-0.540936510300938	0.114	0.354	3.96165357728921e-09	2	Sptssa
Calm2	2.63611073737484e-13	-0.501211037723371	0.299	0.624	4.03693998321583e-09	2	Calm2
Rps27l.1	2.69350285384119e-13	-0.539539118251211	0.338	0.652	4.12483027037239e-09	2	Rps27l
Mydgf	2.8074282628424e-13	-0.577564826128946	0.068	0.277	4.29929564171685e-09	2	Mydgf
Gm26917.1	2.82178138959553e-13	-0.71157080063042	0.045	0.235	4.32127602002659e-09	2	Gm26917
Lman2	2.90386259263348e-13	-0.412689286587836	0.156	0.428	4.4469751743589e-09	2	Lman2
Tfdp1.1	3.01820091565504e-13	-0.636275419367101	0.026	0.202	4.62207288223413e-09	2	Tfdp1
Phpt1	3.15612285081714e-13	-0.645125000259312	0.036	0.219	4.83328653374136e-09	2	Phpt1
Sfpq	3.49662651822061e-13	-0.469002554287283	0.11	0.349	5.35473385000304e-09	2	Sfpq
Psmc3	3.6099059777182e-13	-0.461431660574083	0.075	0.289	5.52821001427765e-09	2	Psmc3
Parvg	3.78624315057882e-13	-0.703039599832738	0.036	0.217	5.79825276079641e-09	2	Parvg
Ucp2.1	3.85767747604444e-13	0.779097456989278	0.627	0.624	5.90764728681446e-09	2	Ucp2
Rpl8	4.04087737991802e-13	-0.313426918305957	0.912	0.969	6.18819961960645e-09	2	Rpl8
Smc2.1	4.10195726066154e-13	-0.744735782785923	0.003	0.155	6.28173734897708e-09	2	Smc2
Ptprc.1	4.11132815635336e-13	1.24370712848797	0.286	0.155	6.29608793863953e-09	2	Ptprc
Rack1.1	4.1231291618526e-13	-0.448875876177799	0.646	0.894	6.31415999846107e-09	2	Rack1
Pcyox1l	4.22180637457383e-13	-0.83640378670232	0.006	0.162	6.46527428202236e-09	2	Pcyox1l
Pfdn1	4.71306028690365e-13	-0.634330588274583	0.036	0.217	7.21758052336425e-09	2	Pfdn1
Spc24.1	4.73693269356861e-13	-0.727555548542657	0.006	0.161	7.25413872693097e-09	2	Spc24
Dnmt1.2	4.95388321932014e-13	-0.742717021853154	0.016	0.18	7.58637676206686e-09	2	Dnmt1
Hmgn1.1	4.99039903411081e-13	-0.754832586974513	0.003	0.155	7.6422970808373e-09	2	Hmgn1
Lrrc59.2	5.23200463512974e-13	-0.703602700135398	0.019	0.186	8.01229189823768e-09	2	Lrrc59
Ndufb7.1	5.32096621409587e-13	-0.430540012238026	0.224	0.535	8.14852766026641e-09	2	Ndufb7
Rpl27a.1	5.38692110636273e-13	-0.251360005980453	0.974	0.985	8.24953098228388e-09	2	Rpl27a
Fgd4	5.40950285190688e-13	1.17278608653025	0.172	0.066	8.2841126674102e-09	2	Fgd4
Fus	5.45582954746791e-13	-0.521771638369967	0.065	0.269	8.35505736899236e-09	2	Fus
Hpf1.2	5.48029219919731e-13	-0.69004646880537	0.006	0.161	8.39251947385076e-09	2	Hpf1
Ptbp1	5.67548125206784e-13	-0.595453241454415	0.032	0.211	8.69143198941669e-09	2	Ptbp1
Lockd.1	5.93958803358808e-13	-0.747953769841826	0	0.147	9.09588511463679e-09	2	Lockd
Eif2s2.1	6.20497949691077e-13	-0.455270932882108	0.266	0.581	9.50230560156915e-09	2	Eif2s2
Rpa3.2	6.70391357264394e-13	-0.558744838443841	0.029	0.204	1.02663732451469e-08	2	Rpa3
Hexb	7.48303476709436e-13	1.10842012723383	0.172	0.066	1.14595194423283e-08	2	Hexb
Coa3	7.72999517835911e-13	-0.549046706571772	0.075	0.284	1.18377146161391e-08	2	Coa3
1500011K16Rik.1	9.28312649413064e-13	-0.577299806570201	0.055	0.249	1.42161799131117e-08	2	1500011K16Rik
Rnf7	9.49489205686807e-13	-0.498561182262296	0.052	0.245	1.45404776958878e-08	2	Rnf7
Hnrnph1	9.85528293427159e-13	-0.591359425146978	0.058	0.252	1.50923802855435e-08	2	Hnrnph1
Eif5b.1	1.10063676036195e-12	-0.406862184525191	0.081	0.295	1.68551513481829e-08	2	Eif5b
AC160336.1	1.44699119773175e-12	-0.768933483543664	0.045	0.225	2.21592232020641e-08	2	AC160336.1
Wdr83os	1.45964370170785e-12	-0.424497411018936	0.101	0.328	2.2352983647954e-08	2	Wdr83os
Cyc1.1	1.51235160720828e-12	-0.472945509239956	0.091	0.31	2.31601525127875e-08	2	Cyc1
Lsm4.1	1.53705845530636e-12	-0.384514237619544	0.133	0.384	2.35385131845616e-08	2	Lsm4
Arpc2.1	1.54703071129298e-12	0.7298267325067	0.627	0.631	2.36912283127407e-08	2	Arpc2
Slbp.2	1.57461742047467e-12	-0.619105865474756	0.029	0.199	2.4113691177149e-08	2	Slbp
Cetn3.1	1.66223912964768e-12	-0.485318792480965	0.062	0.258	2.54555300314246e-08	2	Cetn3
Eif3c	1.71286506070471e-12	-0.618038272427573	0.049	0.233	2.62308155396319e-08	2	Eif3c
Pcna.2	1.7626562362603e-12	-0.617499281095577	0.036	0.211	2.69933176020903e-08	2	Pcna
Lyar.2	1.77534339977895e-12	-0.667344272414091	0.016	0.174	2.71876088242149e-08	2	Lyar
2010107E04Rik.1	1.88479622146197e-12	-0.390870411175243	0.305	0.64	2.88637693354686e-08	2	2010107E04Rik
Sirt3.1	1.93052604205228e-12	-0.736722163352718	0.019	0.178	2.95640758079886e-08	2	Sirt3
Ptpn7	1.95591189399621e-12	-0.741794444659198	0.026	0.191	2.9952834744658e-08	2	Ptpn7
1700097N02Rik	2.20123198696439e-12	-0.786983295008835	0.003	0.147	3.37096666483727e-08	2	1700097N02Rik
Lsm2.1	2.28209725878279e-12	-0.409081609037745	0.062	0.257	3.49480374209997e-08	2	Lsm2
St13.1	2.4904914678988e-12	-0.344742499260825	0.114	0.347	3.81393863394022e-08	2	St13
Lsm3.2	2.5765066131585e-12	-0.401190113017649	0.081	0.292	3.94566222739093e-08	2	Lsm3
Rbbp7.1	2.67055530884274e-12	-0.586788878714664	0.023	0.185	4.08968839996177e-08	2	Rbbp7
Dad1	2.69897383378476e-12	-0.393744826676972	0.234	0.538	4.13320852905798e-08	2	Dad1
Sumo2.1	2.80962556103288e-12	-0.471625222658294	0.256	0.558	4.30266058416575e-08	2	Sumo2
Taldo1	3.13202984014609e-12	0.724103251754298	0.672	0.725	4.79639049719972e-08	2	Taldo1
Snx14.1	3.13368148585086e-12	-0.770161575764993	0.023	0.183	4.79891982743201e-08	2	Snx14
Ccdc34.1	3.29807841734447e-12	-0.677088048488979	0.006	0.152	5.05067728832133e-08	2	Ccdc34
Nsmce1	3.50945371939418e-12	-0.626255173906659	0.026	0.188	5.37437742588025e-08	2	Nsmce1
Stk17b	3.51567815949671e-12	0.876598975706048	0.13	0.042	5.38390953345326e-08	2	Stk17b
Gtf3a.1	3.55046773863786e-12	-0.538015009373627	0.042	0.219	5.43718629495001e-08	2	Gtf3a
Exosc7.1	3.56873107533187e-12	-0.555673427765122	0.036	0.207	5.46515476876322e-08	2	Exosc7
Ilf2	3.59340504720401e-12	-0.688837794619087	0.01	0.158	5.50294048928822e-08	2	Ilf2
Gm42031.1	3.79345174634752e-12	-0.607118472256141	0.049	0.229	5.8092920043566e-08	2	Gm42031
Trp53.1	3.86666554810746e-12	-0.540895679038989	0.042	0.219	5.92141162037176e-08	2	Trp53
Phf5a.1	3.91803797910363e-12	-0.474316429478338	0.084	0.294	6.00008336119929e-08	2	Phf5a
Nifk.1	4.63261984379456e-12	-0.586965374265071	0.039	0.212	7.09439402878699e-08	2	Nifk
Acap1	4.77862686648763e-12	-0.85322253409296	0.003	0.143	7.31798918333916e-08	2	Acap1
Ptpa	4.96298810319156e-12	-0.6124429400088	0.042	0.216	7.60031998122756e-08	2	Ptpa
Paics.1	5.25998685143849e-12	-0.695060605131254	0.016	0.168	8.0551438642929e-08	2	Paics
Mcm3.2	5.29682912844765e-12	-0.643989828387777	0.006	0.15	8.11156412730473e-08	2	Mcm3
Eif4h	5.60252557373647e-12	-0.494891974537022	0.062	0.25	8.57970766362003e-08	2	Eif4h
Mbd3	5.60827063246845e-12	-0.552912278315116	0.052	0.232	8.58850564656218e-08	2	Mbd3
Minos1.1	5.61216850190596e-12	-0.387281816861429	0.224	0.518	8.59447484381879e-08	2	Minos1
Ube2m	5.61752864609778e-12	-0.375157212304419	0.114	0.342	8.60268336863414e-08	2	Ube2m
Morf4l2	5.85372048014046e-12	-0.656732941764865	0.026	0.186	8.96438754328709e-08	2	Morf4l2
Tsc22d3.1	5.90634240969046e-12	1.19212473536586	0.273	0.15	9.04497276619998e-08	2	Tsc22d3
Matr3	5.97999867717844e-12	-0.608508679820169	0.045	0.22	9.15776997423106e-08	2	Matr3
Sae1.2	6.35862701346015e-12	-0.568998524157105	0.029	0.192	9.73760140841287e-08	2	Sae1
Cd69	6.60259628139816e-12	-0.905948099906671	0.019	0.171	1.01112159453331e-07	2	Cd69
Dnaja1	7.11297928128947e-12	-0.315681111636362	0.078	0.279	1.08928164713667e-07	2	Dnaja1
Cenpa.2	7.29562552989717e-12	-0.945151299661085	0.016	0.165	1.11725209364845e-07	2	Cenpa
Srsf6	7.43432925010322e-12	-0.48900151638411	0.065	0.255	1.13849318136081e-07	2	Srsf6
Rassf4	7.60739057472014e-12	1.22641533508458	0.185	0.079	1.16499579261264e-07	2	Rassf4
Mrpl34	7.64148622553691e-12	-0.324926252716701	0.101	0.318	1.17021720057872e-07	2	Mrpl34
Timm17b	8.0759473608523e-12	-0.577072121635532	0.039	0.208	1.23675057884092e-07	2	Timm17b
Ddx39.1	9.03806564994238e-12	-0.488121720530385	0.065	0.255	1.38408937363218e-07	2	Ddx39
Lgals9	9.05846465631369e-12	-0.701420388176106	0.036	0.201	1.38721327746788e-07	2	Lgals9
Hnrnpc	9.13007376770305e-12	-0.424402620820002	0.084	0.29	1.39817949678605e-07	2	Hnrnpc
Uba52	9.4883820409389e-12	-0.409124719322169	0.581	0.852	1.45305082574938e-07	2	Uba52
Fam162a.1	9.59236593270125e-12	-0.482009375691207	0.039	0.209	1.46897491893387e-07	2	Fam162a
Tceal9.1	9.88191369042189e-12	-0.652825099277228	0.01	0.153	1.51331626255121e-07	2	Tceal9
Degs1	9.88695455574562e-12	1.14622593681025	0.166	0.066	1.51408822066688e-07	2	Degs1
Fyb	9.92810544917022e-12	1.07398762549265	0.169	0.067	1.52039006848593e-07	2	Fyb
Luc7l3	1.01647588110837e-11	-0.582103682220172	0.042	0.212	1.55663116432936e-07	2	Luc7l3
Sf3b2.1	1.03486410647842e-11	-0.5255983148216	0.058	0.242	1.58479089266105e-07	2	Sf3b2
Ppm1g.1	1.04023416918625e-11	-0.523204062712209	0.036	0.202	1.59301460669182e-07	2	Ppm1g
Prkcsh	1.05256393236552e-11	-0.711314542341006	0.019	0.17	1.61189640602456e-07	2	Prkcsh
Cd34.1	1.07425988772392e-11	-0.801072613907505	0.01	0.151	1.64512159206041e-07	2	Cd34
Serinc3	1.10850733035026e-11	-0.422917319614315	0.156	0.401	1.69756812569838e-07	2	Serinc3
Ruvbl2.1	1.11430144511134e-11	-0.568619839342451	0.023	0.177	1.70644123304351e-07	2	Ruvbl2
Sh3glb1	1.12613047392279e-11	1.20079325929524	0.244	0.127	1.72455620776537e-07	2	Sh3glb1
Cdca3.2	1.13602192234155e-11	-0.675932720217264	0.003	0.139	1.73970397187385e-07	2	Cdca3
Ly6e	1.17966534697751e-11	-0.522749787668064	0.341	0.659	1.80653951236136e-07	2	Ly6e
Hes6	1.21621181165737e-11	-0.47603864037221	0.081	0.279	1.8625067683721e-07	2	Hes6
Mrps33	1.25245399611209e-11	-0.457575169450945	0.101	0.314	1.91800804964606e-07	2	Mrps33
Ebna1bp2.1	1.26562197904662e-11	-0.469361845095516	0.052	0.23	1.938173498712e-07	2	Ebna1bp2
Rplp0	1.39435066709314e-11	-0.266921316041824	0.961	0.973	2.13530861158643e-07	2	Rplp0
Myadm	1.44949553482098e-11	0.973472473109245	0.104	0.03	2.21975746202484e-07	2	Myadm
Ndufa10	1.45978265924224e-11	-0.491740474579588	0.049	0.224	2.23551116436356e-07	2	Ndufa10
Arl6ip1	1.49801739153684e-11	-0.489252790272402	0.13	0.355	2.29406383339951e-07	2	Arl6ip1
Mrps26	1.6296138068746e-11	-0.486930760994349	0.055	0.234	2.49559058384776e-07	2	Mrps26
Tbca	1.81479346248356e-11	-0.387154603273669	0.149	0.392	2.77917470844732e-07	2	Tbca
Uqcr11.1	1.99070480606523e-11	-0.435789139000625	0.357	0.674	3.04856534000829e-07	2	Uqcr11
2410015M20Rik	1.99729311603084e-11	-0.30730941107906	0.182	0.449	3.05865467788963e-07	2	2410015M20Rik
Hacd4	2.15256293621146e-11	0.802474784749728	0.101	0.028	3.29643488051422e-07	2	Hacd4
Hat1.1	2.17526023332462e-11	-0.667846435474102	0.003	0.136	3.33119352131332e-07	2	Hat1
Naa10.1	2.31597298184329e-11	-0.482808832717511	0.052	0.227	3.54668102439482e-07	2	Naa10
Eif1ax.1	2.32191420006707e-11	-0.443833763447119	0.062	0.243	3.55577940598271e-07	2	Eif1ax
Ncoa4	2.42813521276997e-11	-0.734907675695399	0.013	0.154	3.71844626483594e-07	2	Ncoa4
Tcp1.1	2.45458900842993e-11	-0.449075909948838	0.058	0.238	3.7589576075096e-07	2	Tcp1
Psma6	2.70522869565048e-11	-0.454344198692094	0.088	0.288	4.14278722451915e-07	2	Psma6
Txnip.1	2.7500989922756e-11	1.17880040714795	0.295	0.175	4.21150159677086e-07	2	Txnip
Skp1a	2.76642877676468e-11	-0.495691049593891	0.055	0.231	4.23650902873743e-07	2	Skp1a
Ostc	2.76842266065805e-11	-0.285550723391366	0.156	0.408	4.23956246253174e-07	2	Ostc
Ndufb11	2.85846975370732e-11	-0.410145751578764	0.24	0.525	4.37746058082738e-07	2	Ndufb11
Thyn1.1	2.90810352932191e-11	-0.54553385610475	0.016	0.16	4.45346974480357e-07	2	Thyn1
Mrps14	2.9873941017599e-11	-0.308629926294667	0.127	0.356	4.57489532743511e-07	2	Mrps14
Mrpl18.1	3.09604652553414e-11	-0.400138821573149	0.081	0.277	4.74128564920298e-07	2	Mrpl18
Gpnmb	3.23098388211959e-11	0.990207719795621	0.14	0.05	4.94792871707794e-07	2	Gpnmb
Ddx18.1	3.66392844079655e-11	-0.581683317209886	0.023	0.171	5.61094001423583e-07	2	Ddx18
Tst	4.25933763839163e-11	-0.693599103449858	0	0.126	6.52274965943295e-07	2	Tst
Sdf4	4.27708781348843e-11	-0.400987666668598	0.101	0.308	6.54993227757618e-07	2	Sdf4
Snrpa	4.3038195081244e-11	-0.4888651297096	0.058	0.234	6.59086919474171e-07	2	Snrpa
Lsm8	4.35098083561665e-11	-0.489272605511305	0.039	0.201	6.66309205166333e-07	2	Lsm8
Srrm2	4.37329205108787e-11	-0.255918194638834	0.162	0.414	6.69725944703597e-07	2	Srrm2
Cnbp.1	4.3921242356244e-11	-0.307845505004813	0.114	0.332	6.7260990544352e-07	2	Cnbp
Rbm25	4.55259860197789e-11	-0.341276353817455	0.101	0.307	6.97184949906893e-07	2	Rbm25
Sfxn1	4.69622932377503e-11	-0.692898654017176	0.013	0.15	7.19180558642908e-07	2	Sfxn1
Timm8b.1	4.76588207273514e-11	-0.327064323321837	0.071	0.259	7.29847180618659e-07	2	Timm8b
Fundc2	4.82530586391199e-11	-0.478283354695478	0.049	0.217	7.38947339999482e-07	2	Fundc2
Vsir.1	4.9135496104162e-11	1.09300804411422	0.201	0.094	7.52460987339137e-07	2	Vsir
Ptprs	5.35331630063244e-11	-0.724362257044335	0.01	0.144	8.19806858278851e-07	2	Ptprs
Dusp2.1	5.47590681334043e-11	-0.761843888443739	0.003	0.131	8.38580369394953e-07	2	Dusp2
Fam117a	5.61247870216661e-11	-0.641465301969554	0.042	0.202	8.59494988449795e-07	2	Fam117a
Mrpl33.1	5.64941202275436e-11	0.641601873113729	0.679	0.723	8.65150957164603e-07	2	Mrpl33
Rpgrip1.1	5.77608393941849e-11	-0.502797445687143	0.065	0.244	8.84549494482548e-07	2	Rpgrip1
Shmt2.1	6.85951903886451e-11	-0.558950794143714	0.003	0.13	1.05046674561171e-06	2	Shmt2
Hmgb3	7.00251336460984e-11	-0.614034249814713	0	0.123	1.07236489665635e-06	2	Hmgb3
Pole4.1	7.5518811668647e-11	-0.438833815471075	0.049	0.215	1.15649508189366e-06	2	Pole4
Pdia3	7.64869044770364e-11	-0.330742568520839	0.114	0.326	1.17132045516134e-06	2	Pdia3
Fbxw4	8.50242633137387e-11	-0.637609966073346	0.019	0.16	1.30206156838659e-06	2	Fbxw4
Ndufc1.1	8.89457035408538e-11	-0.291701744126194	0.224	0.515	1.36211450402464e-06	2	Ndufc1
Hnrnpk	9.17902777733393e-11	-0.350983588348676	0.14	0.367	1.40567631382092e-06	2	Hnrnpk
Klrb1f	9.34995493042096e-11	-0.713100239173085	0.029	0.177	1.43185209804467e-06	2	Klrb1f
Tomm7.1	9.36995736359341e-11	-0.394601949865226	0.373	0.683	1.43491527066069e-06	2	Tomm7
Snrpa1.2	9.5135693698431e-11	-0.471441645687095	0.039	0.197	1.45690801329777e-06	2	Snrpa1
1700020L24Rik.1	9.59940545480441e-11	-0.536949614021115	0.029	0.178	1.47005295134875e-06	2	1700020L24Rik
Naa38.2	9.6054656415557e-11	-0.263249701859502	0.114	0.328	1.47098100834784e-06	2	Naa38
Nudt21	9.77354494102038e-11	-0.385386618042303	0.065	0.242	1.49672067226786e-06	2	Nudt21
Nme4	9.91076969556698e-11	-0.558832053179104	0.006	0.135	1.51773527117913e-06	2	Nme4
Mrps36	1.04883511022019e-10	-0.380655299908217	0.075	0.258	1.6061860877912e-06	2	Mrps36
Wdr43.1	1.13148079668179e-10	-0.621916043570861	0.013	0.147	1.73274969203849e-06	2	Wdr43
Atp5o.1.1	1.15971970869794e-10	-0.314962645707564	0.192	0.451	1.77599476190002e-06	2	Atp5o.1
Glrx5.1	1.16105987348961e-10	-0.356144817235297	0.058	0.23	1.77804709026199e-06	2	Glrx5
Sun2.1	1.16621305079053e-10	-0.77814099252459	0.006	0.134	1.78593866598062e-06	2	Sun2
Ppil1.1	1.21783318514185e-10	-0.534125798907356	0.01	0.14	1.86498973972622e-06	2	Ppil1
Nrg4.1	1.29220526012708e-10	-0.602584210721303	0.003	0.127	1.97888313535861e-06	2	Nrg4
Mdh1	1.29253478284141e-10	-0.281453146558025	0.114	0.324	1.97938776644333e-06	2	Mdh1
Tomm5.1	1.30907286724981e-10	-0.30578001814047	0.114	0.323	2.00471418890636e-06	2	Tomm5
Mrpl36.1	1.33464005498329e-10	-0.308703993721692	0.084	0.274	2.04386778020142e-06	2	Mrpl36
Sec11a	1.35520019361667e-10	-0.303108738093242	0.097	0.296	2.07535357650457e-06	2	Sec11a
Rpa2.2	1.38787088387537e-10	-0.562615362203343	0.013	0.146	2.12538547156674e-06	2	Rpa2
Zfp36	1.41422623146265e-10	1.16083322837333	0.24	0.128	2.1657460508619e-06	2	Zfp36
Ywhaq.1	1.45163376007806e-10	-0.35315609358558	0.094	0.288	2.22303194018354e-06	2	Ywhaq
Uchl5.2	1.49434607388842e-10	-0.527759421072683	0.026	0.17	2.28844157755272e-06	2	Uchl5
Supt16.2	1.49992497970559e-10	-0.436528112516897	0.065	0.239	2.29698511392114e-06	2	Supt16
Eif3b	1.50387344500854e-10	-0.571598004895554	0.036	0.186	2.30303179368608e-06	2	Eif3b
Cuta.1	1.51984626446447e-10	-0.386859686001687	0.218	0.488	2.3274925694009e-06	2	Cuta
Ezh2.1	1.52327928865574e-10	-0.608736525371258	0	0.119	2.3327499026474e-06	2	Ezh2
Rps7.1	1.61703791909434e-10	-0.297475326647691	0.899	0.955	2.47633186930107e-06	2	Rps7
Ndufs7	1.75962245629121e-10	-0.309083845276912	0.162	0.406	2.69468582956436e-06	2	Ndufs7
Abcf1	1.88726933425537e-10	-0.494827955798961	0.052	0.214	2.89016425847867e-06	2	Abcf1
Timm8a1.1	1.95888287413696e-10	-0.504852073195301	0.019	0.157	2.99983323345333e-06	2	Timm8a1
Psma4.1	1.96526166716695e-10	-0.284914258372677	0.097	0.296	3.00960171709947e-06	2	Psma4
Pam16	2.06510101571499e-10	-0.319523864714898	0.055	0.222	3.16249569546594e-06	2	Pam16
Ndufs5	2.07175492362724e-10	-0.290731150473119	0.172	0.419	3.17268549004276e-06	2	Ndufs5
Hmgb2.1	2.2053939235655e-10	-0.906987662324295	0.588	0.727	3.3773402545482e-06	2	Hmgb2
Wdr12	2.25532527375196e-10	-0.610484986166437	0.006	0.131	3.45380512422375e-06	2	Wdr12
Pin1.1	2.29484027481835e-10	-0.399231400375336	0.052	0.215	3.51431839685682e-06	2	Pin1
Tecr	2.37304022987404e-10	-0.371402364497615	0.205	0.463	3.6340738080291e-06	2	Tecr
Mrpl13.1	2.39683475676936e-10	-0.410280130035325	0.029	0.174	3.6705127465166e-06	2	Mrpl13
Bzw2.1	2.43397917304736e-10	-0.552605842218679	0.01	0.137	3.72739570560473e-06	2	Bzw2
Eif4g2	2.55020921804966e-10	-0.358831399630265	0.123	0.334	3.90539039652124e-06	2	Eif4g2
Ddt	2.57781921493274e-10	-0.470307724909324	0.042	0.196	3.947672345748e-06	2	Ddt
Hnrnpl	2.58141568677679e-10	-0.290916516699348	0.14	0.364	3.95317998272998e-06	2	Hnrnpl
Fam173a	2.70489901467419e-10	-0.289629037547433	0.094	0.284	4.14228235107206e-06	2	Fam173a
Ivns1abp	2.85766436231377e-10	-0.575909020407819	0.036	0.183	4.3762272044473e-06	2	Ivns1abp
Bcl7c.1	2.89853217001426e-10	-0.4868452387223	0.049	0.206	4.43881216515984e-06	2	Bcl7c
Ube2w	2.93384522794991e-10	-0.42066582836821	0.091	0.276	4.49289058208249e-06	2	Ube2w
Rnps1.1	2.97629298234466e-10	-0.544339123760895	0.013	0.142	4.55789507316261e-06	2	Rnps1
Jpt1.1	3.01474518035199e-10	-0.343322926481084	0.166	0.402	4.61678076919104e-06	2	Jpt1
Caprin1	3.0178177294476e-10	-0.546636514939483	0.039	0.188	4.62148607087606e-06	2	Caprin1
Atp5k.2	3.05209521987277e-10	-0.431494609829983	0.331	0.635	4.67397861971316e-06	2	Atp5k
Pafah1b3	3.05236359088205e-10	-0.60616965756301	0.023	0.159	4.67438960307678e-06	2	Pafah1b3
Ewsr1	3.06454566699947e-10	-0.47553388285535	0.078	0.255	4.69304523444299e-06	2	Ewsr1
Tax1bp1	3.21532573659396e-10	-0.401302232583273	0.075	0.25	4.92394983302e-06	2	Tax1bp1
Ccnb2.2	3.25217691140096e-10	-0.66610074968309	0.01	0.135	4.98038372211943e-06	2	Ccnb2
Cd27.1	3.2780950078391e-10	-0.687092950722853	0.01	0.135	5.0200746950048e-06	2	Cd27
Stt3a	3.39939862017944e-10	-0.50786483833017	0.036	0.182	5.2058390469428e-06	2	Stt3a
Rsl24d1.1	3.41382204687186e-10	-0.385884889047959	0.078	0.256	5.22792708257957e-06	2	Rsl24d1
Il12a.1	3.41469171839163e-10	-0.735295159263627	0.003	0.122	5.22925889754494e-06	2	Il12a
Cox6a1.2	3.44131150269995e-10	-0.34736267237531	0.169	0.407	5.27002443523471e-06	2	Cox6a1
Tpt1	3.47767567214492e-10	0.32504758947316	0.945	0.967	5.32571252432272e-06	2	Tpt1
Eif4a3	3.49235949932757e-10	-0.359816138644569	0.091	0.279	5.34819933727024e-06	2	Eif4a3
Top1	3.52307932557983e-10	-0.274128197772549	0.166	0.404	5.39524367919295e-06	2	Top1
Acin1	3.58128347487374e-10	-0.489173515901203	0.039	0.189	5.48437751342165e-06	2	Acin1
Cux1	3.92099364648879e-10	-0.465314858869126	0.052	0.209	6.00460967023294e-06	2	Cux1
Nap1l4	3.95403168238574e-10	-0.549015334674779	0.019	0.153	6.05520411840552e-06	2	Nap1l4
Smarce1	3.97835303720433e-10	-0.409664791254357	0.026	0.164	6.09244984117471e-06	2	Smarce1
Atic.1	4.00013523308417e-10	-0.585766337274446	0.006	0.128	6.1258070959451e-06	2	Atic
Usmg5.1	4.0521395873816e-10	-0.369340608931352	0.308	0.608	6.20544656411619e-06	2	Usmg5
Cebpe.1	4.21324398693711e-10	-0.806588072736156	0.016	0.145	6.45216184159549e-06	2	Cebpe
Birc6	4.25762146148396e-10	-0.412521288277151	0.078	0.254	6.52012150611654e-06	2	Birc6
Hdgf	4.39037792000475e-10	-0.266045128800274	0.117	0.321	6.72342474669527e-06	2	Hdgf
Gnai3	4.57490337354592e-10	-0.572679898248922	0.023	0.157	7.00600702624822e-06	2	Gnai3
Sec11c	4.85753203036998e-10	-0.35569003628758	0.247	0.52	7.43882455130859e-06	2	Sec11c
Tmem97.1	4.87079636415293e-10	-0.549765129087598	0.01	0.133	7.4591375520638e-06	2	Tmem97
Gfi1	5.01454388374433e-10	-0.671704700813038	0	0.113	7.67927250356607e-06	2	Gfi1
Knop1.1	5.08342518937329e-10	-0.527578124744599	0.019	0.151	7.78475733500625e-06	2	Knop1
Tpi1	5.18779423013614e-10	-0.302025801279728	0.234	0.505	7.94458808403049e-06	2	Tpi1
Gnas	5.27209284074788e-10	-0.296586303763303	0.247	0.523	8.0736829763213e-06	2	Gnas
Eif2s1.1	6.20307320545149e-10	-0.363125060526643	0.042	0.193	9.49938630682841e-06	2	Eif2s1
Prrc2c	6.37058748712977e-10	-0.449775379128926	0.075	0.246	9.75591767779053e-06	2	Prrc2c
Eif4g1	6.38430773747326e-10	-0.550535498292135	0.039	0.185	9.77692886916656e-06	2	Eif4g1
Ndufa1	6.39245237474726e-10	-0.285650070607156	0.208	0.468	9.78940156668796e-06	2	Ndufa1
Alkbh1	6.57745370577783e-10	-0.47782594996883	0.029	0.167	1.00727126050282e-05	2	Alkbh1
Rabgap1l	7.38554417303344e-10	-0.483571489459285	0.055	0.212	1.13102223465834e-05	2	Rabgap1l
Ssh2	7.44722408220643e-10	0.873942633914057	0.117	0.041	1.14046789594909e-05	2	Ssh2
Eif4b	7.52964064523308e-10	-0.49897439542724	0.045	0.195	1.15308916841099e-05	2	Eif4b
Nxt1.2	7.56591398080161e-10	-0.42206886222927	0.042	0.191	1.15864406701996e-05	2	Nxt1
Mrps18a	7.67034472281634e-10	-0.361766173193671	0.042	0.191	1.1746365908521e-05	2	Mrps18a
Mki67.2	7.80049494703613e-10	-0.662055044212716	0.01	0.13	1.19456779618911e-05	2	Mki67
Fam107b	8.36800608484037e-10	-0.367341880172446	0.091	0.274	1.28147645183245e-05	2	Fam107b
Cenpx.2	8.41022291008031e-10	-0.269971184915856	0.143	0.365	1.2879415364497e-05	2	Cenpx
Cdc37	8.573020047731e-10	-0.273796080986199	0.13	0.34	1.31287229010953e-05	2	Cdc37
2310039H08Rik	8.68759778403348e-10	-0.396205916523104	0.045	0.195	1.33041872464689e-05	2	2310039H08Rik
Psmb6	8.72948963280377e-10	-0.293482394525417	0.146	0.369	1.33683404236757e-05	2	Psmb6
Cox7a2.2	8.74586607853757e-10	-0.42301340422397	0.386	0.682	1.33934193126724e-05	2	Cox7a2
Mcm2.1	8.86906290993031e-10	-0.647394357626391	0.003	0.116	1.35820829402673e-05	2	Mcm2
Smarcc1	8.8695414321354e-10	-0.613519698908816	0.006	0.123	1.35828157491722e-05	2	Smarcc1
Rbmxl1.1	8.88591530049275e-10	-0.462801687716348	0.026	0.161	1.36078906911746e-05	2	Rbmxl1
Emg1.1	8.9232236113282e-10	-0.260015360858339	0.11	0.309	1.3665024638388e-05	2	Emg1
Ptprcap.1	9.30521002520842e-10	-0.744996473916696	0.013	0.135	1.42499986326042e-05	2	Ptprcap
4930455G09Rik	9.51332219470680e-10	0.861978743433633	0.104	0.034	1.4568701608974e-05	2	4930455G09Rik
Txn1.2	9.80008315714689e-10	-0.375369115058422	0.305	0.594	1.50078473468548e-05	2	Txn1
Rrm1.2	1.00527559756561e-09	-0.557352529885488	0	0.11	1.53947905011198e-05	2	Rrm1
Psmb2.1	1.05390194616731e-09	-0.311064840601865	0.205	0.459	1.61394544036062e-05	2	Psmb2
Nop16.1	1.05913073557836e-09	-0.507341230684868	0.019	0.147	1.6219528084647e-05	2	Nop16
Ssbp1	1.08018079316954e-09	-0.319328999506563	0.091	0.273	1.65418886665983e-05	2	Ssbp1
Bsg	1.08584165805042e-09	-0.280781951972126	0.185	0.429	1.66285791513841e-05	2	Bsg
Tma7	1.10894075704473e-09	-0.335089730115202	0.289	0.586	1.6982318753383e-05	2	Tma7
Mrpl20.1	1.10960139257334e-09	-0.302164730419723	0.14	0.354	1.69924357258682e-05	2	Mrpl20
Cfdp1	1.12662063460227e-09	-0.440159617866049	0.032	0.171	1.72530683982992e-05	2	Cfdp1
Hnrnpd.2	1.12962641500607e-09	-0.267484642130697	0.084	0.26	1.72990989194029e-05	2	Hnrnpd
Mrpl19.1	1.13742484805243e-09	-0.503555731223621	0.016	0.141	1.7418524123075e-05	2	Mrpl19
Odc1	1.15970652326145e-09	-0.432750876960746	0.019	0.147	1.77597456972258e-05	2	Odc1
Hnrnpu	1.17182826509282e-09	-0.310907943812355	0.175	0.41	1.79453780516314e-05	2	Hnrnpu
Pde6d	1.19046717518871e-09	-0.497242971648027	0.016	0.141	1.82308143208399e-05	2	Pde6d
Sssca1.2	1.20225193819518e-09	-0.444911249851221	0.026	0.158	1.84112861815211e-05	2	Sssca1
Srsf10.1	1.35808567322274e-09	-0.311185788130004	0.058	0.216	2.0797723999733e-05	2	Srsf10
Gpi1	1.37457997891217e-09	-0.372420392992706	0.347	0.654	2.10503177970609e-05	2	Gpi1
Eef2	1.38571406916071e-09	-0.48036266853119	0.357	0.665	2.12208252551271e-05	2	Eef2
Ubl4a.1	1.4265360128677e-09	-0.487176104691013	0.032	0.169	2.1845972501056e-05	2	Ubl4a
Spry2	1.42794524708937e-09	-0.675933865235772	0.003	0.114	2.18675535139267e-05	2	Spry2
Aimp1	1.44555842853498e-09	-0.338380725478833	0.091	0.271	2.21372817745848e-05	2	Aimp1
Eef2k	1.45116135605993e-09	-0.639667958803189	0.01	0.127	2.22230850067017e-05	2	Eef2k
Cd93	1.46646843660752e-09	-0.564258054335677	0.062	0.219	2.24574976382075e-05	2	Cd93
Fubp1	1.47454688021138e-09	-0.374361963060388	0.052	0.204	2.25812109235572e-05	2	Fubp1
Cdc20.2	1.52300741242739e-09	-0.6075702421074	0	0.107	2.3323335513913e-05	2	Cdc20
Timm13.1	1.53795039357209e-09	-0.310365913244472	0.211	0.473	2.35521723271629e-05	2	Timm13
Sypl	1.55251088349448e-09	-0.367757225660491	0.052	0.204	2.37751516698345e-05	2	Sypl
Mfsd10	1.55383746337375e-09	-0.397445282748138	0.062	0.22	2.37954669141056e-05	2	Mfsd10
Snhg12.1	1.57005369342651e-09	-0.455689025888305	0.036	0.175	2.40438022611335e-05	2	Snhg12
Nusap1.2	1.57879791666461e-09	-0.563558150769371	0.003	0.114	2.41777112958019e-05	2	Nusap1
Mrpl42.1	1.59552754642896e-09	-0.290322886787336	0.071	0.239	2.4433908846013e-05	2	Mrpl42
Psmd13.1	1.60378758212435e-09	-0.331481399819418	0.071	0.238	2.45604030326523e-05	2	Psmd13
Ndufb5.1	1.6134639897118e-09	-0.256136648130581	0.185	0.427	2.47085875384465e-05	2	Ndufb5
Gnai2	1.61607964798357e-09	0.597710752911953	0.679	0.74	2.47486437292204e-05	2	Gnai2
Pdrg1	1.63143876702229e-09	-0.427859260343206	0.049	0.197	2.49838532781794e-05	2	Pdrg1
Ubc.1	1.63798169624747e-09	1.03007904839978	0.5	0.48	2.50840516963338e-05	2	Ubc
Shisa5	1.68915788702717e-09	0.953337698295844	0.169	0.077	2.58677638819341e-05	2	Shisa5
Hist1h4i.2	1.75718960798152e-09	-0.436355272358647	0.055	0.207	2.6909601656629e-05	2	Hist1h4i
mt-Nd5	1.7985325155099e-09	-0.29682259331256	0.182	0.418	2.75427269425186e-05	2	mt-Nd5
Runx1.1	1.80631459431731e-09	-0.55553662761215	0.052	0.2	2.76619016973752e-05	2	Runx1
Polr2h.1	1.80937039570598e-09	-0.440955772280639	0.023	0.151	2.77086982398414e-05	2	Polr2h
Arf4	1.81346506741396e-09	-0.337603511282267	0.094	0.274	2.77714040423774e-05	2	Arf4
Snhg6	1.81623055478726e-09	-0.477597409151425	0.016	0.139	2.78137547160122e-05	2	Snhg6
Itm2c.1	1.82428013592694e-09	-0.45152820569218	0.065	0.223	2.79370260015852e-05	2	Itm2c
Uqcrb.1	1.83560111057746e-09	-0.31311240548532	0.269	0.558	2.81103954073832e-05	2	Uqcrb
Eny2.1	1.83707797676864e-09	-0.293548911570281	0.14	0.352	2.8133012136235e-05	2	Eny2
Kcnq1ot1	1.89848972199028e-09	-0.651482341469841	0.016	0.138	2.90734716025591e-05	2	Kcnq1ot1
Bcl2l12	1.92578336527668e-09	-0.404489686097409	0.036	0.174	2.94914464558471e-05	2	Bcl2l12
Csrp1	1.95608915885837e-09	-0.522226593314856	0.013	0.132	2.99555493787571e-05	2	Csrp1
Hint2	1.96342884889647e-09	-0.383051800256439	0.068	0.23	3.00679493920006e-05	2	Hint2
Psat1	1.97874074783551e-09	-0.515582210828131	0.01	0.125	3.03024358123529e-05	2	Psat1
Gm2000	2.07457367087435e-09	-0.279395267234641	0.107	0.297	3.17700211957698e-05	2	Gm2000
Nolc1.1	2.1145280242705e-09	-0.535954714382998	0.006	0.119	3.23818821636784e-05	2	Nolc1
Rnaseh2b.2	2.14091365362865e-09	-0.534272861352933	0.006	0.119	3.27859516916691e-05	2	Rnaseh2b
Gart	2.15118489678802e-09	-0.501153639930486	0.016	0.137	3.29432455094117e-05	2	Gart
Polr3k.1	2.33474936003739e-09	-0.439321707897895	0.023	0.15	3.57543516996126e-05	2	Polr3k
Snrpc	2.36446559463227e-09	-0.261922169404776	0.075	0.241	3.62094261161985e-05	2	Snrpc
Slc24a5	2.37405073661563e-09	-0.509840929606831	0.01	0.125	3.63562129805318e-05	2	Slc24a5
Rdx	2.54538853009652e-09	-0.438323675744724	0.032	0.167	3.89800799498982e-05	2	Rdx
Srgn	2.55333108662282e-09	-0.402657215204954	0.383	0.667	3.91017122605418e-05	2	Srgn
Psmd14.1	2.55520140637616e-09	-0.376174729592148	0.042	0.184	3.91303543372446e-05	2	Psmd14
Cd24a	2.56801839067828e-09	-0.49310285050567	0.058	0.209	3.93266336348471e-05	2	Cd24a
Gtf3c6	2.61256186580825e-09	-0.513871775762748	0.019	0.142	4.00087724129876e-05	2	Gtf3c6
Trf	2.73556759114869e-09	-0.571360841553783	0.029	0.159	4.18924820908511e-05	2	Trf
Kit.1	2.75460432496159e-09	-0.692377934937097	0.003	0.111	4.21840106324617e-05	2	Kit
Ier3	2.75630778346809e-09	-0.655433092584107	0.013	0.13	4.22100973960304e-05	2	Ier3
Eif3l	2.79836129182147e-09	-0.366286009677354	0.049	0.195	4.2854104822954e-05	2	Eif3l
Uqcr10.1	2.80197898648893e-09	-0.432963556861035	0.367	0.656	4.29095061990915e-05	2	Uqcr10
Tssc4	2.84796071415481e-09	-0.537549466005094	0.013	0.13	4.36136703765667e-05	2	Tssc4
Scaf11	2.87570501394475e-09	-0.315389343280869	0.081	0.25	4.403854658355e-05	2	Scaf11
Orc6.1	2.93230656020595e-09	-0.509382496599684	0.003	0.111	4.4905342662994e-05	2	Orc6
Ift20	2.96299187181458e-09	-0.405076607336557	0.049	0.194	4.53752575249685e-05	2	Ift20
Ptrh2.1	2.96304627091314e-09	-0.460616473951379	0.01	0.124	4.53760905927638e-05	2	Ptrh2
Timm10	3.01849231360773e-09	-0.53790396121254	0.016	0.135	4.62251912905888e-05	2	Timm10
Mrps28.1	3.13872729957508e-09	-0.299585708757744	0.071	0.233	4.80664698656928e-05	2	Mrps28
Rgs18	3.19788959637934e-09	-0.48311312261533	0.052	0.198	4.89724812789532e-05	2	Rgs18
Arpc1a.1	3.24524370219261e-09	-0.766609759471973	0.097	0.265	4.96976620553776e-05	2	Arpc1a
Smim26.1	3.36438104214434e-09	-0.382123142755131	0.026	0.154	5.15221312793984e-05	2	Smim26
Vdac1	3.42031680596549e-09	-0.3440792290549	0.081	0.249	5.23787315665555e-05	2	Vdac1
Gtpbp4	3.47258523776662e-09	-0.484572033770618	0.023	0.147	5.3179170331158e-05	2	Gtpbp4
Echs1	3.59522819260475e-09	-0.293338480481992	0.091	0.265	5.50573245415492e-05	2	Echs1
Bex6	3.61958393126129e-09	-0.580103822907319	0.01	0.122	5.54303083233354e-05	2	Bex6
Tomm40.1	3.67339257602787e-09	-0.338386873606615	0.042	0.182	5.62543339092908e-05	2	Tomm40
Sf3b5.2	3.75134209368347e-09	-0.276034136711924	0.188	0.427	5.74480528226686e-05	2	Sf3b5
Rex1bd	3.81903158789657e-09	-0.280152887827838	0.078	0.245	5.8484649737048e-05	2	Rex1bd
Nudt5.1	3.91722112108075e-09	-0.487410349005606	0.016	0.134	5.99883242482306e-05	2	Nudt5
Hells.2	3.99331499505104e-09	-0.56515646782342	0	0.102	6.11536258342117e-05	2	Hells
Cd177.1	4.12489082519045e-09	0.976217501028902	0.188	0.093	6.31685780969666e-05	2	Cd177
Slc25a3	4.12491299133402e-09	-0.30461599314584	0.289	0.577	6.31689175492891e-05	2	Slc25a3
Mrpl54	4.29036679120051e-09	-0.298213623595718	0.123	0.316	6.57026770404446e-05	2	Mrpl54
Prpf4b	4.330185824493e-09	-0.340090264303437	0.104	0.283	6.63124657162859e-05	2	Prpf4b
Tsc22d4	4.35931395304216e-09	-0.340949745189441	0.179	0.402	6.67585338768876e-05	2	Tsc22d4
Elf1	4.37850197869425e-09	-0.50582687075822	0.058	0.206	6.70523793017237e-05	2	Elf1
Imp3	4.38954303728862e-09	-0.355412021877015	0.075	0.235	6.72214620730379e-05	2	Imp3
Khdrbs1	4.67954901114143e-09	-0.520607530514309	0.019	0.139	7.16626135566198e-05	2	Khdrbs1
Rara	4.75948873128209e-09	0.884340413895151	0.12	0.045	7.28868104308539e-05	2	Rara
mt-Nd2	4.76106013606895e-09	-0.302157217154977	0.305	0.6	7.29108749237599e-05	2	mt-Nd2
Mrpl28.1	4.79415170857651e-09	-0.313683189471928	0.075	0.236	7.34176392651407e-05	2	Mrpl28
Eloc.1	4.85348217401618e-09	-0.348245585058217	0.068	0.224	7.43262260128837e-05	2	Eloc
Jund.1	4.88813468767029e-09	0.977862278908024	0.403	0.322	7.48568946069827e-05	2	Jund
Srpk1	5.11145881560828e-09	-0.502438956926516	0.023	0.145	7.82768803022252e-05	2	Srpk1
Eif4e	5.11633265121321e-09	-0.371256359089165	0.042	0.181	7.83515182206791e-05	2	Eif4e
Ncf4.1	5.13114228242765e-09	1.03384719174861	0.399	0.335	7.8578312913097e-05	2	Ncf4
Srsf11	5.1403567571339e-09	-0.343883532731877	0.094	0.265	7.87194233787486e-05	2	Srsf11
H2-K1.2	5.33897030657301e-09	-0.346126138761397	0.5	0.795	8.1760991274859e-05	2	H2-K1
Dkc1.1	5.44099367268335e-09	-0.499628946818108	0.016	0.133	8.33233771034729e-05	2	Dkc1
Fen1.2	5.62420647981461e-09	-0.500959991503158	0	0.101	8.61290980318809e-05	2	Fen1
AC149090.1.1	5.68619241265491e-09	-0.58100333168288	0.036	0.166	8.70783506073972e-05	2	AC149090.1
Hspa9	5.68941174463972e-09	-0.518176056902156	0.026	0.15	8.71276514574127e-05	2	Hspa9
Nans.1	5.80310552699101e-09	-0.391957559920317	0.039	0.173	8.88687580403404e-05	2	Nans
Ndufv2	5.85214290783569e-09	-0.284289717165569	0.107	0.292	8.96197164905957e-05	2	Ndufv2
Rars.1	5.88654409291068e-09	-0.525369137670801	0.01	0.12	9.01465362388342e-05	2	Rars
Bclaf1	5.89138044878507e-09	-0.444657086859064	0.055	0.2	9.02206001926945e-05	2	Bclaf1
Cacybp.1	5.90963750337937e-09	-0.354065410751651	0.055	0.202	9.05001887267517e-05	2	Cacybp
[truncated: 6,243 more rows]
