# Supplementary material for: A pro B cell population forms the apex of the leukemic hierarchy in Hoxa9/Meis1-dependent AML
Source: Leukemia. 2022 Dec 14;37(1):79–90. doi: 10.1038/s41375-022-01775-y (PMC9883166; doi:10.1038/s41375-022-01775-y)
Supplement: Supplementary file 4 — Table S3 [file 41375_2022_1775_MOESM4_ESM.csv]

	p_val	avg_log2FC	pct.1	pct.2	p_val_adj	cluster	gene
Dut	1.12953885387929e-87	0.983224148027059	0.82	0.405	1.72977580083074e-83	0	Dut
Ung	1.27681501819553e-84	0.820429632206391	0.298	0.049	1.95531451886463e-80	0	Ung
Mif	2.58517885421096e-75	0.786502244876285	0.975	0.706	3.95894289733866e-71	0	Mif
Mcm7	4.78491528828838e-70	0.874128387229229	0.685	0.317	7.32761927248482e-66	0	Mcm7
Cdca7	3.35289813183093e-68	0.827146648815669	0.447	0.144	5.13462819908589e-64	0	Cdca7
Mcm6	6.8732400976284e-64	0.873700129857753	0.608	0.269	1.05256798855081e-59	0	Mcm6
Hspe1	1.02958167248897e-60	0.716602213620582	0.892	0.563	1.57670137324961e-56	0	Hspe1
Srm	6.40370266058932e-60	0.814069270209372	0.58	0.251	9.80663025442648e-56	0	Srm
Mt1	1.28536955216191e-57	0.63317229313321	0.978	0.756	1.96841493218074e-53	0	Mt1
C1qbp	1.00414707201875e-55	0.797349377216115	0.718	0.389	1.53775082608951e-51	0	C1qbp
Ranbp1	6.2467917096933e-54	0.705437853379064	0.844	0.516	9.56633682422431e-50	0	Ranbp1
Set	7.80704023330304e-53	0.658411664971752	0.924	0.616	1.19557014132803e-48	0	Set
Syce2	4.11457588437207e-52	0.808316357219497	0.478	0.201	6.30106150932739e-48	0	Syce2
Atpif1	1.80896942647717e-50	0.589622939204375	0.975	0.73	2.77025577970714e-46	0	Atpif1
Siva1	1.00154387247433e-48	0.69006394594441	0.677	0.36	1.53376428630719e-44	0	Siva1
Dctpp1	6.77967253257752e-48	0.704520225903839	0.669	0.353	1.03823905163892e-43	0	Dctpp1
Lig1	2.08897865394807e-47	0.727522295563668	0.482	0.209	3.19906191065607e-43	0	Lig1
Malat1	2.79769288289398e-47	-0.723393585407086	0.997	0.997	4.28438688086383e-43	0	Malat1
Fabp5	3.09456070436932e-46	0.789357524371548	0.516	0.243	4.73901026267118e-42	0	Fabp5
Mcm2	5.87074333312091e-46	0.678224653728151	0.342	0.115	8.99045634034137e-42	0	Mcm2
Nop10	1.48725638814517e-45	0.65078620162164	0.868	0.57	2.27758443280552e-41	0	Nop10
Stmn1	3.20440004718479e-45	0.561913396598324	0.954	0.648	4.90721823225879e-41	0	Stmn1
Npm1	3.03190136596275e-44	0.534705742683765	0.967	0.756	4.64305375183535e-40	0	Npm1
Ncl	1.22451881782451e-43	0.650499182753657	0.861	0.575	1.87522811761646e-39	0	Ncl
Mcm3	4.60924098775868e-43	0.636457913502236	0.398	0.158	7.05859164865365e-39	0	Mcm3
Nme1	1.97156168099101e-42	0.603756378588458	0.846	0.535	3.01924955826964e-38	0	Nme1
Mcm5	2.72420710162711e-42	0.648473141828413	0.406	0.166	4.17185075543175e-38	0	Mcm5
E2f1	1.37971678865762e-41	0.569487281214719	0.28	0.085	2.11289829015027e-37	0	E2f1
Dtymk	4.4550305269795e-40	0.625225097385838	0.712	0.416	6.8224337490164e-36	0	Dtymk
Ube2c	6.87202352250796e-40	-1.63428791094039	0.029	0.271	1.05238168223687e-35	0	Ube2c
Uhrf1	2.54096014814693e-39	0.623329928296189	0.269	0.085	3.8912263708722e-35	0	Uhrf1
Hist1h2ae	3.51358828826086e-39	-2.01000801327208	0.105	0.351	5.38070910464268e-35	0	Hist1h2ae
Ppp1r14b	1.85492550066211e-38	0.585469492626728	0.685	0.389	2.84063291171395e-34	0	Ppp1r14b
Ybx3	4.97683708363991e-38	0.609765189519237	0.599	0.316	7.62152830988616e-34	0	Ybx3
Ran	5.57167577423994e-38	0.579136481345514	0.89	0.583	8.53246428067105e-34	0	Ran
Nhp2	1.48834495072096e-37	0.627972939572251	0.675	0.387	2.27925145753408e-33	0	Nhp2
Hsp90aa1	2.03562583411863e-36	0.571919474962215	0.839	0.529	3.11735740236927e-32	0	Hsp90aa1
Snhg9	3.56697349971406e-36	0.556279298233848	0.755	0.473	5.46246321746211e-32	0	Snhg9
H3f3b	3.99357233361748e-36	-0.619271077738625	0.911	0.878	6.11575667170181e-32	0	H3f3b
Rps2	4.69374653629531e-36	0.325648144819183	1	0.96	7.18800344568263e-32	0	Rps2
S100a6	1.66773838299349e-35	-2.75709029484225	0.116	0.346	2.55397455971624e-31	0	S100a6
Hells	1.95366695690757e-35	0.597119381072251	0.271	0.093	2.99184557780826e-31	0	Hells
Ldha	1.95437458468931e-35	0.58213084816907	0.795	0.514	2.9929292389932e-31	0	Ldha
Rpl14	3.64067589242847e-35	0.342471592170674	0.998	0.923	5.57533106166495e-31	0	Rpl14
Snrpd1	2.59580313363152e-34	0.553489146457939	0.817	0.537	3.97521291884332e-30	0	Snrpd1
Spns1	3.15827495402765e-34	0.642817954232237	0.661	0.391	4.83658226459795e-30	0	Spns1
Pcna	3.3287744601531e-34	0.531819222010755	0.459	0.213	5.09768520827845e-30	0	Pcna
Hist1h2ap	5.61690751157269e-34	-1.4414882917329	0.108	0.338	8.60173216322241e-30	0	Hist1h2ap
Snu13	1.32415535016486e-33	0.60762771409654	0.744	0.487	2.02781150324246e-29	0	Snu13
Mpo	1.5661307115662e-33	0.523948957696289	0.863	0.565	2.39837257169248e-29	0	Mpo
Bola2	4.0036006800146e-33	0.496430248513597	0.876	0.587	6.13111408137435e-29	0	Bola2
Cenpa	8.18946607990633e-33	-1.27810308714902	0.072	0.294	1.25413483547686e-28	0	Cenpa
Dpy30	1.16345597623568e-32	0.574297139767742	0.506	0.266	1.78171648200732e-28	0	Dpy30
Gins2	1.58583187031752e-32	0.521989001328711	0.209	0.062	2.42854292620426e-28	0	Gins2
Nop58	1.60696658474027e-32	0.575724785907203	0.476	0.242	2.46090862787125e-28	0	Nop58
Atp5g1	3.80577426346046e-32	0.485571990618452	0.951	0.699	5.82816270706334e-28	0	Atp5g1
Pa2g4	3.98882612460422e-32	0.595918815864101	0.604	0.345	6.1084883272189e-28	0	Pa2g4
Hspd1	9.38563786324143e-32	0.560503204596115	0.471	0.242	1.43731658237679e-27	0	Hspd1
Serf1	5.74891509468789e-31	0.559130315843154	0.428	0.212	8.80388857600503e-27	0	Serf1
Gmnn	6.45099127876368e-31	0.557645298150167	0.489	0.256	9.8790480442987e-27	0	Gmnn
Tipin	1.1703445990515e-30	0.613932693284676	0.417	0.206	1.79226571898746e-26	0	Tipin
Hint1	1.68038000163002e-30	0.413327457490266	0.978	0.805	2.57333393449622e-26	0	Hint1
Psmc3ip	1.73674657053608e-30	0.505179157401225	0.221	0.073	2.65965369811896e-26	0	Psmc3ip
Ptma	8.24887707122562e-30	0.322785198947686	1	0.953	1.26323303468749e-25	0	Ptma
Nasp	2.11810785983292e-29	0.571763277187341	0.39	0.19	3.24367037654814e-25	0	Nasp
Ppia	2.89643358870223e-29	0.306563303205797	1	0.957	4.4355983977386e-25	0	Ppia
Erh	3.12842841377048e-29	0.534435143302335	0.662	0.408	4.79087527284812e-25	0	Erh
Phgdh	3.87759163940327e-29	0.549392943086328	0.427	0.217	5.93814383658217e-25	0	Phgdh
Eif1ad	5.03025965217844e-29	0.526271466442921	0.358	0.166	7.70333963134607e-25	0	Eif1ad
Rps27l	1.24053392542536e-28	0.442753746043933	0.927	0.679	1.89975365339639e-24	0	Rps27l
Snrpf	3.41394515751729e-28	0.430488174646774	0.954	0.724	5.22811561422197e-24	0	Snrpf
Park7	1.82806662305192e-27	0.480970815863401	0.796	0.54	2.79950122654171e-23	0	Park7
Ccnb2	2.09790257851567e-27	-0.921547696197163	0.033	0.219	3.2127280087389e-23	0	Ccnb2
Serbp1	3.87159383997325e-27	0.435134036423208	0.952	0.748	5.92895880653504e-23	0	Serbp1
Mrpl12	2.50838360683237e-26	0.527644058586203	0.557	0.333	3.8413386555031e-22	0	Mrpl12
Cycs	2.70988313357908e-26	0.413839675479632	0.943	0.727	4.14991503076301e-22	0	Cycs
Eif5a	2.85502641048707e-26	0.379182522445057	0.984	0.845	4.3721874450199e-22	0	Eif5a
Ydjc	7.66636473507082e-26	0.485024183731714	0.221	0.081	1.17402709552874e-21	0	Ydjc
Prtn3	4.50729484004331e-25	0.361883453932696	0.987	0.841	6.90247131804232e-21	0	Prtn3
Prmt1	5.22471313897613e-25	0.47483522902352	0.616	0.381	8.00112570102804e-21	0	Prmt1
Polr2f	5.99241166681497e-25	0.452945610496722	0.645	0.405	9.17677922656045e-21	0	Polr2f
Cdt1	1.06271915555282e-24	0.405845554060012	0.245	0.095	1.62744811481358e-20	0	Cdt1
Nop56	1.23797934731457e-24	0.410605834059958	0.479	0.265	1.89584157247754e-20	0	Nop56
Cisd1	1.44885273865677e-24	0.471229868662185	0.373	0.184	2.21877308397898e-20	0	Cisd1
H2-D1	1.82177959613367e-24	-0.470419026034082	0.967	0.948	2.78987327351911e-20	0	H2-D1
Nusap1	2.7710941516646e-24	-0.7451978289719	0.022	0.185	4.24365358385918e-20	0	Nusap1
Birc5	5.67320302812388e-24	-0.89047198252427	0.107	0.296	8.68794311726891e-20	0	Birc5
Nolc1	1.49301676184847e-23	0.44055967981705	0.298	0.135	2.28640586909475e-19	0	Nolc1
Smco4	1.60651348151634e-23	0.360556902654846	0.164	0.051	2.46021474559413e-19	0	Smco4
Slc25a5	1.71867295716177e-23	0.402500507877937	0.876	0.642	2.63197576659753e-19	0	Slc25a5
Dhfr	1.83961554275792e-23	0.417269532832397	0.169	0.055	2.81718724217948e-19	0	Dhfr
Sdf2l1	2.27841782790042e-23	0.446291255903131	0.578	0.355	3.4891690616467e-19	0	Sdf2l1
Fam162a	2.69120862874987e-23	0.476689537467068	0.355	0.178	4.12131689406755e-19	0	Fam162a
S100a4	5.54064337163822e-23	-1.93798564905832	0.049	0.21	8.48494125932677e-19	0	S100a4
Timm8a1	6.76712072001047e-23	0.502067940675576	0.312	0.152	1.0363168670624e-18	0	Timm8a1
Rfc3	1.44697180958451e-22	0.42519022707698	0.279	0.125	2.21589262919772e-18	0	Rfc3
Rfc5	1.96268505060433e-22	0.416916239536996	0.261	0.114	3.00565588649548e-18	0	Rfc5
Uqcr11	1.96461843597413e-22	0.420966561359775	0.924	0.73	3.00861667285078e-18	0	Uqcr11
Lgals3	2.07365995697623e-22	-2.11519093197319	0.146	0.311	3.1756028581134e-18	0	Lgals3
Romo1	2.43220366877507e-22	0.452346267288548	0.747	0.512	3.72467669836215e-18	0	Romo1
Rps6	3.89142361221641e-22	0.2627803791207	0.995	0.931	5.95932611974821e-18	0	Rps6
Cenps	6.29337751809711e-22	0.442185557919629	0.234	0.098	9.63767833121392e-18	0	Cenps
Slpi	9.19062716035643e-22	0.402823299704554	0.932	0.766	1.40745264333698e-17	0	Slpi
Alyref	1.5480141578058e-21	0.380893678316491	0.885	0.626	2.3706288812638e-17	0	Alyref
Hspa8	2.10638777661402e-21	0.36604945433439	0.959	0.803	3.22572224110671e-17	0	Hspa8
Bola1	5.40787554257919e-21	0.445916984151354	0.465	0.272	8.28162060590578e-17	0	Bola1
Gapdh	5.94008623948652e-21	0.256061008298046	1	0.949	9.09664806714966e-17	0	Gapdh
Nifk	6.23408332462347e-21	0.429425061947098	0.406	0.223	9.54687520332838e-17	0	Nifk
Dtl	1.08579751595305e-20	0.360193061287673	0.153	0.05	1.6627903159305e-16	0	Dtl
Tomm5	1.13287741036068e-20	0.44136738670273	0.551	0.347	1.73488846622635e-16	0	Tomm5
Cenpf	1.44678728239358e-20	-0.66667624831014	0.008	0.139	2.21561004425753e-16	0	Cenpf
Slc29a1	1.53620644789337e-20	0.378665061061971	0.237	0.102	2.35254655430391e-16	0	Slc29a1
Zmynd19	1.64493686645537e-20	0.364977324142985	0.159	0.054	2.51905631728975e-16	0	Zmynd19
Cdk4	1.74327586787243e-20	0.401357282787107	0.71	0.481	2.66965266405984e-16	0	Cdk4
Fbl	1.74454640843161e-20	0.427817981069238	0.583	0.368	2.67159836987216e-16	0	Fbl
Atp5g3	2.0683404940614e-20	0.408673349571884	0.728	0.488	3.16745663260562e-16	0	Atp5g3
Rpl23a	3.99625525294072e-20	0.355036253797797	0.925	0.742	6.11986529435342e-16	0	Rpl23a
Rps17	4.04051615001383e-20	0.30456648265009	1	0.858	6.18764643213118e-16	0	Rps17
St6galnac4	4.16736848879622e-20	0.4036695849406	0.212	0.087	6.38190810374253e-16	0	St6galnac4
Rpa2	5.14876410688128e-20	0.417408897844857	0.328	0.17	7.884817353278e-16	0	Rpa2
Nap1l1	5.70517981651503e-20	0.393615044661478	0.68	0.471	8.73691237101111e-16	0	Nap1l1
Paics	5.9448710547643e-20	0.419999613362352	0.358	0.19	9.10397553326605e-16	0	Paics
Hprt	7.30945778651757e-20	0.44597427678296	0.468	0.279	1.1193703654273e-15	0	Hprt
Uqcr10	8.66031946379916e-20	0.340241581120126	0.916	0.702	1.3262413226862e-15	0	Uqcr10
2310039H08Rik	1.19160400112445e-19	0.405495419271108	0.381	0.207	1.82482236732199e-15	0	2310039H08Rik
Gnl3	1.29649065336451e-19	0.407083087515511	0.323	0.166	1.98544578656241e-15	0	Gnl3
Fkbp4	1.30577742872949e-19	0.378126616217406	0.455	0.265	1.99966755435634e-15	0	Fkbp4
Eef1d	1.68902361979943e-19	0.42625891169316	0.701	0.49	2.58657077136084e-15	0	Eef1d
Ndufab1	1.88658198713626e-19	0.403319972597749	0.61	0.392	2.88911165510047e-15	0	Ndufab1
Rfc2	2.1202660998803e-19	0.382516706461292	0.427	0.243	3.24697550535669e-15	0	Rfc2
Ybx1	2.68151354313539e-19	0.350432825832185	0.925	0.711	4.10646983995753e-15	0	Ybx1
Lsp1	2.72480712798048e-19	-1.32193852264525	0.154	0.306	4.17276963578931e-15	0	Lsp1
Cenpx	3.2311225419312e-19	0.362645727620068	0.602	0.379	4.94814106071344e-15	0	Cenpx
U2af1	4.66918823254901e-19	0.389251157047233	0.637	0.418	7.15039485932556e-15	0	U2af1
Rbbp7	4.7546503844013e-19	0.449290012301323	0.361	0.203	7.28127159867215e-15	0	Rbbp7
Mcm4	9.09043560063118e-19	0.368128201182115	0.21	0.087	1.39210930788066e-14	0	Mcm4
Hsp90ab1	1.24676165503044e-18	0.26353545086156	0.99	0.881	1.90929079851361e-14	0	Hsp90ab1
Elane	1.31342522228769e-18	0.600284046823513	0.583	0.38	2.01137938541137e-14	0	Elane
Ahsa1	1.43522902301446e-18	0.439950441460347	0.382	0.218	2.19790972584434e-14	0	Ahsa1
Ccne2	1.93909163662525e-18	0.337407862465956	0.148	0.051	2.9695249323279e-14	0	Ccne2
Rrm2	2.14981423704794e-18	0.399900818063882	0.315	0.163	3.29222552261522e-14	0	Rrm2
Ppan	2.2082465048275e-18	0.364925964449853	0.436	0.254	3.38170869749283e-14	0	Ppan
Ppa1	2.23224474843333e-18	0.413830658678943	0.221	0.1	3.41845960775081e-14	0	Ppa1
Shmt1	2.58286280104643e-18	0.323850192285442	0.146	0.05	3.95539609352251e-14	0	Shmt1
Cox5a	2.62845465105447e-18	0.368621275111912	0.779	0.553	4.02521545262481e-14	0	Cox5a
Phb2	3.22586431889718e-18	0.38947239359203	0.565	0.37	4.94008861795914e-14	0	Phb2
Mki67	4.35901458359016e-18	-0.708314235104959	0.054	0.197	6.67539493330997e-14	0	Mki67
Snrpg	4.74072684972401e-18	0.310321229282682	0.975	0.825	7.25994909766735e-14	0	Snrpg
Srsf7	6.09228259262469e-18	0.382197392045753	0.656	0.439	9.32972156234544e-14	0	Srsf7
Apex1	6.55808833796218e-18	0.432430694536737	0.396	0.231	1.00430564807553e-13	0	Apex1
Dnmt1	6.83509224459977e-18	0.33882772657384	0.387	0.219	1.04672602633801e-13	0	Dnmt1
Tomm20	1.10671882699984e-17	0.377229299781608	0.677	0.467	1.69482921166755e-13	0	Tomm20
Pdap1	1.23007135866588e-17	0.352852518834472	0.629	0.413	1.88373127866093e-13	0	Pdap1
Chaf1b	1.30500481410695e-17	0.318217953630807	0.174	0.067	1.99848437232338e-13	0	Chaf1b
Snrpd2	1.399569821521e-17	0.388171995237227	0.825	0.615	2.14330122467726e-13	0	Snrpd2
Shmt2	1.90417438678581e-17	0.38766453623283	0.287	0.15	2.91605265592378e-13	0	Shmt2
Lyar	1.92845212076445e-17	0.423600987755229	0.342	0.191	2.95323157773868e-13	0	Lyar
Fmc1	2.06668952974189e-17	0.411338268112681	0.554	0.366	3.16492834584672e-13	0	Fmc1
Fkbp1a	2.20179305555671e-17	0.374707323570856	0.527	0.342	3.37182588527954e-13	0	Fkbp1a
Sod2	2.32823103816434e-17	0.367959314901322	0.352	0.195	3.56545301184486e-13	0	Sod2
Cox7c	2.53656729698139e-17	0.305210108518775	0.965	0.814	3.88449915859731e-13	0	Cox7c
Ubb	2.88349775525913e-17	-0.319207618240123	0.99	0.945	4.41578846240382e-13	0	Ubb
Ndufaf2	3.24567986412626e-17	0.383050677846249	0.213	0.096	4.97043414392295e-13	0	Ndufaf2
Exosc5	3.38971322445986e-17	0.323839628052667	0.575	0.374	5.19100683193784e-13	0	Exosc5
Ndufa12	6.18605148654232e-17	0.343074342780481	0.561	0.37	9.47331924649091e-13	0	Ndufa12
Eef1g	6.7618000422972e-17	0.320502061949126	0.763	0.539	1.03550205847739e-12	0	Eef1g
Cdc45	7.38171423831389e-17	0.348816058728976	0.166	0.066	1.13043571845539e-12	0	Cdc45
Pebp1	7.51445618496901e-17	0.367346367306339	0.739	0.528	1.15076382016615e-12	0	Pebp1
Psap	9.92954547176599e-17	-1.1870731460993	0.42	0.521	1.52061059354624e-12	0	Psap
Myc	1.00107043883657e-16	0.300984589927363	0.309	0.161	1.53303927003432e-12	0	Myc
G3bp1	1.00564690804904e-16	0.341344879777777	0.518	0.33	1.5400476749863e-12	0	G3bp1
Ctsg	1.07238020316442e-16	0.286878318590332	1	0.843	1.642243043126e-12	0	Ctsg
Cct3	1.12827396832938e-16	0.365957973605178	0.471	0.295	1.72783875509962e-12	0	Cct3
Ckm	1.20442242430042e-16	0.374036667609546	0.36	0.205	1.84445250057367e-12	0	Ckm
Dynll2	1.21046874290722e-16	0.352841202426201	0.261	0.13	1.85371183288811e-12	0	Dynll2
Snrpd3	1.31127088249614e-16	0.361206197688716	0.645	0.44	2.00808022945459e-12	0	Snrpd3
Hacd1	1.37819054569282e-16	0.382924444284926	0.33	0.181	2.11056100167399e-12	0	Hacd1
Pycrl	1.43578098297891e-16	0.301183869688047	0.183	0.075	2.1987549973339e-12	0	Pycrl
Hat1	1.92473040323333e-16	0.368226873024608	0.266	0.132	2.94753213951152e-12	0	Hat1
Cdkn3	2.09834014953681e-16	-0.507508882616602	0.016	0.128	3.21339810500067e-12	0	Cdkn3
Gm47283	2.28458532267039e-16	0.315513743999767	0.592	0.396	3.49861396313744e-12	0	Gm47283
Orc6	2.57549527486805e-16	0.35576263181991	0.226	0.106	3.94411346393294e-12	0	Orc6
Cdc20	3.00074116423477e-16	-0.633716708833785	0.054	0.185	4.59533501890912e-12	0	Cdc20
Uqcrq	3.57972078788417e-16	0.334520434503628	0.861	0.671	5.48198441456582e-12	0	Uqcrq
Ptges3	6.63934243996042e-16	0.334945443219921	0.64	0.444	1.01674890125554e-11	0	Ptges3
Mrpl16	7.312598794524e-16	0.379814553311521	0.29	0.158	1.11985137939341e-11	0	Mrpl16
Ccnb1	7.81794128379498e-16	-0.557323333269757	0.032	0.151	1.19723952820036e-11	0	Ccnb1
Mcrip2	8.97695291162196e-16	0.314629975850888	0.139	0.051	1.37473056888579e-11	0	Mcrip2
Idh2	1.0136567174638e-15	0.336303998707733	0.543	0.353	1.55231389712406e-11	0	Idh2
Nudc	1.06252351305273e-15	0.344973215634584	0.584	0.403	1.62714850788896e-11	0	Nudc
Cdca3	1.08066505333549e-15	-0.600132654977081	0.088	0.227	1.65493046267797e-11	0	Cdca3
Srsf2	1.14374897012311e-15	0.329579781617922	0.85	0.632	1.75153717284654e-11	0	Srsf2
Nme2	1.15612881041866e-15	0.345596393275442	0.54	0.356	1.77049566027513e-11	0	Nme2
Polr2h	1.17100162791078e-15	0.337810738509469	0.293	0.158	1.79327189298257e-11	0	Polr2h
Pgam1	1.17539077359333e-15	0.31279901948589	0.944	0.774	1.79999343068083e-11	0	Pgam1
Nop16	1.21578470180485e-15	0.409454689603918	0.275	0.149	1.86185269234395e-11	0	Nop16
Tex30	1.3066827769963e-15	0.327204706190239	0.201	0.092	2.00105400469214e-11	0	Tex30
Isyna1	1.32572643551483e-15	0.313607242247371	0.269	0.138	2.0302174633474e-11	0	Isyna1
Ccnd1	1.34399211085734e-15	0.279010766433151	0.111	0.036	2.05818951856692e-11	0	Ccnd1
Clic1	1.84180948325363e-15	-0.476212409538356	0.822	0.784	2.82054704265461e-11	0	Clic1
Cdc6	2.4334051885951e-15	0.311461534391909	0.115	0.038	3.72651670581454e-11	0	Cdc6
Nudt19	2.54437835149394e-15	0.309209178585013	0.169	0.071	3.89646100747781e-11	0	Nudt19
Ndufa5	2.66072489944501e-15	0.362632026283568	0.623	0.434	4.07463411101009e-11	0	Ndufa5
Impdh2	3.21833626879245e-15	0.342645857973399	0.479	0.3	4.92856016202876e-11	0	Impdh2
Cdkn2d	3.40616234388231e-15	-0.699902558728065	0.062	0.187	5.21619701342137e-11	0	Cdkn2d
Cacybp	3.7666985648671e-15	0.394379731450493	0.328	0.188	5.76832218223748e-11	0	Cacybp
Ak2	3.87659892959149e-15	0.294531033387388	0.49	0.311	5.93662360077641e-11	0	Ak2
Timm9	5.30084291018724e-15	0.333971283549445	0.244	0.124	8.11771083266074e-11	0	Timm9
Ndufa4	5.48329034975739e-15	0.271211246260789	0.938	0.758	8.39711084161846e-11	0	Ndufa4
Nsun2	5.76551732455733e-15	0.327732083390083	0.253	0.132	8.8293132308271e-11	0	Nsun2
Uqcrb	7.08561130716082e-15	0.323920134180238	0.779	0.579	1.08509051557861e-10	0	Uqcrb
Fcer1g	7.10314879585464e-15	-0.558645624732947	0.903	0.893	1.08777620659718e-10	0	Fcer1g
Exosc8	7.19337216196548e-15	0.329387767095238	0.354	0.208	1.10159301288339e-10	0	Exosc8
Fn1	7.35949049034523e-15	-1.36690437654507	0.011	0.109	1.12703237369147e-10	0	Fn1
Wdr18	7.81665088602564e-15	0.333821982136847	0.258	0.135	1.19704191668597e-10	0	Wdr18
Bcap29	8.81056021504725e-15	0.302616514348912	0.236	0.117	1.34924919133234e-10	0	Bcap29
Cox6c	9.19578828318081e-15	0.270424759067845	0.967	0.827	1.40824301768631e-10	0	Cox6c
Tmsb4x	9.47525345406529e-15	-0.624210786884766	0.998	0.978	1.45104031395556e-10	0	Tmsb4x
2410015M20Rik	9.7572864499545e-15	0.312481868103234	0.686	0.478	1.49423084694603e-10	0	2410015M20Rik
Tfdp1	9.79101017187492e-15	0.327792758617153	0.389	0.232	1.49939529772093e-10	0	Tfdp1
Ssbp4	1.17384378168946e-14	0.305020725261869	0.296	0.161	1.79762436727923e-10	0	Ssbp4
Cct8	1.23487256166323e-14	0.330166167584351	0.548	0.365	1.89108384093107e-10	0	Cct8
Gsto1	1.3148335385232e-14	0.312731351518395	0.42	0.257	2.01353608089443e-10	0	Gsto1
Fen1	1.31700214455103e-14	0.340608830190034	0.228	0.114	2.01685708416545e-10	0	Fen1
Wfdc17	1.31944583057651e-14	-1.871718920697	0.242	0.363	2.02059934494486e-10	0	Wfdc17
Igfbp4	1.4115695820339e-14	0.276609491418154	0.412	0.252	2.16167765792672e-10	0	Igfbp4
Lsm7	1.4483191624487e-14	0.343613931764714	0.621	0.438	2.21795596537394e-10	0	Lsm7
Cox7b	1.45930506797393e-14	0.322911464941792	0.831	0.611	2.23477978109527e-10	0	Cox7b
Lsm6	1.55850161643585e-14	0.307003200494911	0.779	0.548	2.38668937540986e-10	0	Lsm6
Glrx3	1.57994595942925e-14	0.317716292811886	0.42	0.262	2.41952924226995e-10	0	Glrx3
Lsm2	1.98036918628582e-14	0.325655632950162	0.468	0.299	3.0327373718781e-10	0	Lsm2
Tssc4	2.03482567142324e-14	0.303831258006741	0.231	0.116	3.11613203321755e-10	0	Tssc4
Mat2a	2.10258520581613e-14	0.298056683997004	0.427	0.262	3.21989898418681e-10	0	Mat2a
Rbmxl1	2.25983623808757e-14	0.341421091748066	0.301	0.17	3.46071321500731e-10	0	Rbmxl1
Dek	2.45188134942254e-14	0.284270579404812	0.666	0.453	3.75481109850568e-10	0	Dek
Tra2b	2.72643954820891e-14	0.278512344151589	0.514	0.341	4.17526952412713e-10	0	Tra2b
Ssr4	2.93434543900155e-14	0.291906662261111	0.933	0.779	4.49365660528697e-10	0	Ssr4
Slbp	3.22045644983818e-14	0.271244074250857	0.333	0.189	4.93180700728219e-10	0	Slbp
Bola3	3.62717597969332e-14	0.334295023797474	0.4	0.247	5.55465729530235e-10	0	Bola3
Higd1a	3.89265479570364e-14	0.299284577826253	0.471	0.301	5.96121155414056e-10	0	Higd1a
Atp5j	4.7602270651344e-14	0.291676235409088	0.85	0.641	7.28981172754683e-10	0	Atp5j
Ndufb2	6.43354736429272e-14	0.330410059494275	0.739	0.532	9.85233443367787e-10	0	Ndufb2
Abhd11	7.24795344934157e-14	0.292245170481338	0.395	0.243	1.10995159123217e-09	0	Abhd11
Snrpa1	7.55264808240796e-14	0.329398458540055	0.352	0.21	1.15661252733995e-09	0	Snrpa1
Hist1h1b	7.57263836380691e-14	-0.574194897087806	0.059	0.177	1.15967383903339e-09	0	Hist1h1b
Mrpl42	7.58971697592859e-14	0.359934323569692	0.416	0.269	1.1622892576937e-09	0	Mrpl42
Wdhd1	7.68479953519182e-14	0.272403819980288	0.177	0.08	1.17685020081928e-09	0	Wdhd1
Dnajc9	8.88823423393512e-14	0.362964389413611	0.334	0.2	1.36114419058482e-09	0	Dnajc9
Etfb	8.92668479930251e-14	0.320603944312069	0.709	0.505	1.36703251016519e-09	0	Etfb
Smyd2	9.54974437313352e-14	0.288275944896283	0.166	0.072	1.46244785330167e-09	0	Smyd2
Eif4a1	1.12831992116406e-13	0.270434565124039	0.925	0.728	1.72790912727065e-09	0	Eif4a1
Npm3	1.22355787542187e-13	0.33782811795773	0.495	0.327	1.87375653042105e-09	0	Npm3
Gar1	1.38295654245789e-13	0.313765891322692	0.314	0.182	2.11785964912002e-09	0	Gar1
Prdx6	1.57382293537496e-13	0.270400564541766	0.635	0.439	2.41015244323321e-09	0	Prdx6
Thyn1	1.61420669488256e-13	0.383735241346194	0.33	0.2	2.47199613254315e-09	0	Thyn1
Ift27	1.7896092467682e-13	0.293665852733116	0.245	0.128	2.74060760050082e-09	0	Ift27
Fdx1	1.93064428156036e-13	0.304542729654037	0.209	0.104	2.95658865278153e-09	0	Fdx1
Usp1	1.94049991402211e-13	0.331513071603837	0.234	0.123	2.97168156833346e-09	0	Usp1
Galk1	2.02759276530643e-13	0.314046631202281	0.306	0.175	3.10505556079026e-09	0	Galk1
Gart	2.30483035268977e-13	0.335614328247806	0.237	0.126	3.52961720210911e-09	0	Gart
Prkar2a	2.37883132365023e-13	0.261042175147003	0.139	0.056	3.64294228903797e-09	0	Prkar2a
Ypel3	2.38736569422948e-13	-0.899703134135755	0.113	0.232	3.65601182414303e-09	0	Ypel3
Psmg4	2.41466331597741e-13	0.298308965211532	0.497	0.327	3.6978154020878e-09	0	Psmg4
Cdca7l	2.62070165017023e-13	0.3103807829948	0.164	0.073	4.01334250707069e-09	0	Cdca7l
Bzw2	3.50084724205412e-13	0.370168230434244	0.263	0.147	5.36119746648167e-09	0	Bzw2
Ppil1	3.72917762533156e-13	0.291589907430302	0.229	0.119	5.71086261543275e-09	0	Ppil1
Lockd	3.7622858946812e-13	-0.534323517128856	0.08	0.201	5.76156461911478e-09	0	Lockd
Nt5dc2	3.78198432472299e-13	0.307153226627977	0.293	0.167	5.79173079488078e-09	0	Nt5dc2
Timm13	4.0639163385047e-13	0.277536884659749	0.702	0.495	6.22348148078610e-09	0	Timm13
Chchd4	4.17479497927294e-13	0.299521350762371	0.287	0.163	6.39328103125858e-09	0	Chchd4
2010107E04Rik	4.23863856406435e-13	0.288613011572729	0.889	0.719	6.49105109700815e-09	0	2010107E04Rik
Wdr43	4.52490549032091e-13	0.292207365566735	0.29	0.163	6.92944026787744e-09	0	Wdr43
Endog	5.53100091732226e-13	0.324275257283601	0.162	0.073	8.47017480478731e-09	0	Endog
Tmsb10	6.42596499358899e-13	-0.605667020273338	0.99	0.957	9.84072279118218e-09	0	Tmsb10
Tmem238	8.81821950351888e-13	0.31341768987839	0.197	0.098	1.35042213476888e-08	0	Tmem238
Rfc1	9.89249165171507e-13	0.285576341057193	0.188	0.091	1.51493617154365e-08	0	Rfc1
Mad2l2	1.06389940339747e-12	0.260765795123254	0.142	0.059	1.62925554636289e-08	0	Mad2l2
Tkt	1.10467864479673e-12	0.279965857655417	0.806	0.617	1.69170487664172e-08	0	Tkt
Alas1	1.37145579791015e-12	0.260501303264932	0.502	0.334	2.10024740891961e-08	0	Alas1
Mrpl34	1.48655715082134e-12	0.324466395439156	0.487	0.329	2.27651362076779e-08	0	Mrpl34
Eny2	1.68487200811611e-12	0.306622107333447	0.559	0.392	2.58021299322901e-08	0	Eny2
Manf	1.70586949252652e-12	0.304547415370425	0.667	0.486	2.61236854085511e-08	0	Manf
Fkbp3	1.76878868814567e-12	0.318600314202036	0.398	0.255	2.70872299702628e-08	0	Fkbp3
Ms4a3	1.91022699512156e-12	0.344812121190131	0.46	0.305	2.92532162032916e-08	0	Ms4a3
Trim28	2.37192020730818e-12	0.300475644211312	0.457	0.304	3.63235860547175e-08	0	Trim28
Fdps	2.41398604318089e-12	0.272235940599612	0.425	0.274	3.69677822652721e-08	0	Fdps
Ifrd2	2.59611911688126e-12	0.296535855515408	0.164	0.076	3.97569681559196e-08	0	Ifrd2
S100a10	2.60474793730666e-12	-1.032130285302	0.389	0.474	3.98891099119142e-08	0	S100a10
Rgcc	2.7204621735505e-12	0.316235953270482	0.209	0.107	4.16611577257523e-08	0	Rgcc
Nxt1	2.777372168885e-12	0.317899463678586	0.336	0.207	4.2532677394305e-08	0	Nxt1
Rfc4	2.99723914176688e-12	0.323115256531526	0.194	0.099	4.5899720217018e-08	0	Rfc4
Timm10	3.19049899346657e-12	0.332839466172544	0.269	0.156	4.8859301585947e-08	0	Timm10
Eif3j1	3.53034621874248e-12	0.283924803994102	0.381	0.24	5.40637219938223e-08	0	Eif3j1
Atp5j2	3.78622753181004e-12	0.274004269252911	0.932	0.747	5.7982288422139e-08	0	Atp5j2
Cd52	3.97488451216302e-12	-0.738670361294095	0.815	0.826	6.08713814192645e-08	0	Cd52
3110082I17Rik	4.2347004308348e-12	0.319502310486139	0.154	0.071	6.48502023978042e-08	0	3110082I17Rik
Cct2	4.33228836384092e-12	0.2636867123055	0.53	0.359	6.63446640038598e-08	0	Cct2
Smim26	4.41293030941793e-12	0.303982851849497	0.275	0.159	6.75796147584262e-08	0	Smim26
Dkc1	4.60320832851939e-12	0.354631713181646	0.258	0.148	7.0493532342946e-08	0	Dkc1
Rrs1	4.67345235111111e-12	0.319195291925791	0.231	0.127	7.15692493049155e-08	0	Rrs1
Emc6	5.00348819632624e-12	0.307476854519898	0.417	0.277	7.662341823854e-08	0	Emc6
Txn1	5.13221316130521e-12	0.28151003195872	0.838	0.646	7.8594712352228e-08	0	Txn1
Pold2	5.24546119646007e-12	0.2529303129379	0.218	0.115	8.03289927625896e-08	0	Pold2
Chaf1a	6.29569994199068e-12	0.29166748698213	0.116	0.046	9.64123489116453e-08	0	Chaf1a
Agpat5	6.3358556529779e-12	0.320959313619298	0.301	0.182	9.70272934697035e-08	0	Agpat5
Wdr76	6.42818172963324e-12	0.253817981126924	0.175	0.084	9.84411750076034e-08	0	Wdr76
Bex3	7.09399519636591e-12	0.28553063931682	0.323	0.197	1.08637442437148e-07	0	Bex3
Rad51ap1	7.14368186215631e-12	0.305551498017409	0.142	0.064	1.09398344037062e-07	0	Rad51ap1
Cox17	7.55652022128486e-12	0.303305048640389	0.712	0.529	1.15720550668756e-07	0	Cox17
Ahnak	7.64285367999639e-12	-0.901252430954343	0.043	0.137	1.17042661255465e-07	0	Ahnak
Ruvbl2	7.87328209765044e-12	0.291580745207464	0.32	0.2	1.20571442043419e-07	0	Ruvbl2
Psmg2	8.88443324365695e-12	0.31295577266425	0.22	0.119	1.36056210693362e-07	0	Psmg2
Banf1	9.98411691264342e-12	0.297447771425449	0.607	0.43	1.52896766400221e-07	0	Banf1
Rrp15	1.19811200954684e-11	0.305199675701104	0.193	0.099	1.83478873142004e-07	0	Rrp15
Actb	1.35011868971197e-11	-0.405950085220814	1	0.998	2.06757176142491e-07	0	Actb
Coro1a	1.45495454613209e-11	-0.478113562281503	0.912	0.872	2.22811739194668e-07	0	Coro1a
Rapsn	1.45752470504527e-11	0.252742522533258	0.231	0.124	2.23205333330632e-07	0	Rapsn
Noc2l	1.45996878839869e-11	0.28248337162699	0.248	0.14	2.23579620255375e-07	0	Noc2l
1700020L24Rik	1.49006577064929e-11	0.269612144385357	0.258	0.145	2.28188672117232e-07	0	1700020L24Rik
Tomm40	1.57763902470759e-11	0.301954375175614	0.325	0.202	2.4159964024372e-07	0	Tomm40
Mrpl23	1.92185507313612e-11	0.270986299965874	0.631	0.455	2.94312885900066e-07	0	Mrpl23
Nrg4	1.9339344728323e-11	0.37326346849742	0.303	0.183	2.96162725169538e-07	0	Nrg4
Mri1	1.94263252061206e-11	0.294745282550209	0.245	0.14	2.97494744206532e-07	0	Mri1
Mrpl36	2.0392458882205e-11	0.335199948226595	0.412	0.279	3.12290115322087e-07	0	Mrpl36
Pdcd5	2.15790264990796e-11	0.258446613890635	0.502	0.34	3.30461211806905e-07	0	Pdcd5
Nmral1	2.29099842202048e-11	0.27317208128083	0.194	0.1	3.50843498348217e-07	0	Nmral1
Nmt2	2.39288597907708e-11	0.265000977161649	0.134	0.058	3.66446558835865e-07	0	Nmt2
mt-Co1	2.42197995948374e-11	-0.343398891356279	1	1	3.7090201099534e-07	0	mt-Co1
Gps1	2.88234307902582e-11	0.273797513660065	0.268	0.155	4.41402019122014e-07	0	Gps1
Smn1	2.91810637992679e-11	0.28804775625334	0.331	0.206	4.46878811021989e-07	0	Smn1
Mrpl18	3.03054167613062e-11	0.280973401116342	0.462	0.315	4.64097152282644e-07	0	Mrpl18
Mrpl17	3.24937717440076e-11	0.277982317662158	0.408	0.271	4.97609620487732e-07	0	Mrpl17
Eif2s2	3.27771894714512e-11	0.252951149868573	0.79	0.604	5.01949879565803e-07	0	Eif2s2
Tyrobp	3.32104613330852e-11	-0.5041411287835	0.979	0.952	5.08585004854867e-07	0	Tyrobp
Npepl1	3.56893242317998e-11	0.270100642704753	0.245	0.137	5.46546311285782e-07	0	Npepl1
Hnrnpf	3.65244840776804e-11	0.264575675108973	0.774	0.588	5.59335949165598e-07	0	Hnrnpf
Anxa2	4.11251824326343e-11	-0.711549868786277	0.495	0.556	6.29791043773362e-07	0	Anxa2
Ndufb5	4.46317169604145e-11	0.252931050245485	0.689	0.497	6.83490113531788e-07	0	Ndufb5
Psme1	4.50766843430238e-11	0.257451221764915	0.782	0.601	6.90304344029067e-07	0	Psme1
Hist1h4i	4.65603855380101e-11	-0.537314764233769	0.137	0.256	7.13025744129087e-07	0	Hist1h4i
Cetn3	5.14266297573932e-11	0.272910128622524	0.443	0.298	7.87547408104719e-07	0	Cetn3
Chil3	5.57403374798874e-11	-2.55425374509916	0.054	0.146	8.53607528166996e-07	0	Chil3
Wdr12	5.60210604455226e-11	0.316501249069226	0.229	0.131	8.57906519662733e-07	0	Wdr12
Mrto4	5.60373605112386e-11	0.299729512324116	0.318	0.2	8.58156138869107e-07	0	Mrto4
Lage3	5.6749077298386e-11	0.258937958020473	0.338	0.212	8.69055369747483e-07	0	Lage3
Exosc7	6.1374177419934e-11	0.271769155967992	0.344	0.22	9.3988415300887e-07	0	Exosc7
Fam136a	6.51014939448861e-11	0.251107364084937	0.167	0.082	9.96964278271986e-07	0	Fam136a
Atad3a	8.31579877738784e-11	0.253390611434286	0.178	0.091	1.27348142476917e-06	0	Atad3a
Psmg1	8.95152599824821e-11	0.264223578707631	0.196	0.105	1.37083669137173e-06	0	Psmg1
Cst3	8.96297554444248e-11	-0.62390059817785	0.868	0.829	1.37259007487592e-06	0	Cst3
Josd2	8.98591794307525e-11	0.258706277783822	0.218	0.119	1.37610347380254e-06	0	Josd2
Tmem97	9.87184616348805e-11	0.284165837447997	0.217	0.12	1.51177452147656e-06	0	Tmem97
Tuba1c	1.15571586744731e-10	-0.54236068491467	0.137	0.251	1.76986327940881e-06	0	Tuba1c
Ipo5	1.20073816994934e-10	0.259690533423567	0.178	0.092	1.83881043346041e-06	0	Ipo5
Srsf3	1.33703164657531e-10	0.270761437518429	0.766	0.584	2.04753026356543e-06	0	Srsf3
Ifitm6	1.4299149583579e-10	-1.04413356453705	0.041	0.126	2.18977176722929e-06	0	Ifitm6
Gnai2	1.44846745416204e-10	-0.418225659988932	0.807	0.786	2.21818305930374e-06	0	Gnai2
Ifi27l2a	1.48523411777389e-10	-0.90436032061022	0.025	0.105	2.27448752795894e-06	0	Ifi27l2a
Pdcd4	1.55310221290681e-10	0.263394755878494	0.941	0.794	2.37842072884549e-06	0	Pdcd4
Uchl3	1.66129225238073e-10	0.306979944545043	0.239	0.139	2.54410295529584e-06	0	Uchl3
Phb	1.68344866874961e-10	0.268320475683759	0.29	0.18	2.57803329132315e-06	0	Phb
Naa50	1.88454147668457e-10	0.268626236278452	0.258	0.154	2.88598681739476e-06	0	Naa50
Ppid	1.89053282915747e-10	0.288919701896762	0.202	0.11	2.89516197457174e-06	0	Ppid
Topbp1	2.06808921921572e-10	0.278508425389082	0.197	0.107	3.16707183030695e-06	0	Topbp1
Trem3	2.34375145709039e-10	0.276274385491594	0.199	0.107	3.58922098138822e-06	0	Trem3
Crip1	2.38880865254571e-10	-1.44097580886056	0.634	0.65	3.6582215705085e-06	0	Crip1
Lst1	2.51171976424925e-10	-0.691065887337565	0.672	0.675	3.84644764697129e-06	0	Lst1
Smim11	2.51376907358476e-10	0.260759346305503	0.361	0.236	3.8495859592877e-06	0	Smim11
Comtd1	2.5684728542382e-10	0.282683531071372	0.151	0.074	3.93335932898037e-06	0	Comtd1
Gtf3a	2.57462706222523e-10	0.257819826188268	0.342	0.218	3.94278388309172e-06	0	Gtf3a
Nip7	2.59465809092587e-10	0.285965957276939	0.225	0.127	3.97345940044388e-06	0	Nip7
Rsl1d1	3.11213408189243e-10	0.29842405917839	0.341	0.224	4.76592213301006e-06	0	Rsl1d1
Ddx21	3.23253243438274e-10	0.270173439804511	0.381	0.255	4.95030017001373e-06	0	Ddx21
Hist1h1e	3.31709549110788e-10	-0.519623715261675	0.08	0.18	5.0798000350826e-06	0	Hist1h1e
Slfn2	3.41079778975472e-10	-0.879991215603545	0.075	0.168	5.22329573523038e-06	0	Slfn2
Jpt2	3.41695477845236e-10	0.278602399786507	0.156	0.077	5.23272454772195e-06	0	Jpt2
Dnajc2	3.67299485593281e-10	0.266789142852083	0.304	0.193	5.62482432237551e-06	0	Dnajc2
Tspan4	3.70330273594848e-10	0.279805761986082	0.148	0.072	5.6712378098315e-06	0	Tspan4
Nutf2	4.10357051527106e-10	0.291511046196973	0.202	0.112	6.2842078870861e-06	0	Nutf2
Hnrnpd	4.49284659094116e-10	0.270984851671378	0.5	0.359	6.8803452693673e-06	0	Hnrnpd
Tubb4b	4.65911435365937e-10	-0.746514867275765	0.368	0.428	7.13496772119395e-06	0	Tubb4b
Kdelr2	5.31474902972606e-10	0.250618852387509	0.409	0.274	8.1390066641225e-06	0	Kdelr2
Mrpl20	5.54862349187371e-10	0.276187897331781	0.54	0.388	8.49716201545541e-06	0	Mrpl20
Metap2	5.62614960472635e-10	0.282997436997662	0.502	0.355	8.61588550467793e-06	0	Metap2
Grpel1	8.50439256034113e-10	0.301010039896409	0.347	0.232	1.30236267669064e-05	0	Grpel1
Tpx2	9.80235893806677e-10	-0.340542204109904	0.043	0.13	1.50113324777554e-05	0	Tpx2
Ppat	9.92478107256221e-10	0.284672933458777	0.132	0.063	1.51988097345218e-05	0	Ppat
Chchd10	1.09878216119525e-09	0.263749350407399	0.196	0.108	1.68267500165441e-05	0	Chchd10
Gadd45gip1	1.10400294947013e-09	0.273695886595772	0.384	0.263	1.69067011681855e-05	0	Gadd45gip1
Polr3k	1.12704622242439e-09	0.25077371446106	0.204	0.115	1.72595858502072e-05	0	Polr3k
Prc1	1.49847363219397e-09	-0.347184674202376	0.035	0.116	2.29476252034185e-05	0	Prc1
Emg1	1.87263555398247e-09	0.254706176049864	0.447	0.316	2.86775408736875e-05	0	Emg1
Ppih	1.97520824214479e-09	0.280583078462594	0.263	0.162	3.02483390202054e-05	0	Ppih
Ccna2	3.73800384479565e-09	-0.348804442654105	0.049	0.134	5.72437908792006e-05	0	Ccna2
Dnph1	3.74639231385212e-09	0.262715925999605	0.158	0.083	5.73722518943314e-05	0	Dnph1
Actg1	3.84939088081107e-09	-0.528766924280086	0.857	0.808	5.89495719487407e-05	0	Actg1
Rwdd1	4.64820134235685e-09	0.262701330469458	0.341	0.225	7.11825553568528e-05	0	Rwdd1
Zwint	4.84658668162087e-09	0.260498440978644	0.213	0.125	7.42206284423421e-05	0	Zwint
Nme4	5.46259647615822e-09	0.278715008526686	0.234	0.142	8.3654202435887e-05	0	Nme4
Tk1	5.47714515652689e-09	0.254492065725217	0.228	0.137	8.38770009270528e-05	0	Tk1
Naa10	5.86571092030191e-09	0.277450635825555	0.355	0.242	8.98274970335035e-05	0	Naa10
Ruvbl1	6.02580617408594e-09	0.277299455848063	0.285	0.186	9.22791957499521e-05	0	Ruvbl1
Sssca1	6.44303864036727e-09	0.269461525750551	0.282	0.182	9.86686937385843e-05	0	Sssca1
Rrm1	6.73780723969518e-09	0.283789624441038	0.237	0.147	0.000103182780068692	0	Rrm1
Ubald2	6.96742636026579e-09	-0.535969502605377	0.223	0.326	0.00010669916728111	0	Ubald2
Eif2s1	8.79376158384059e-09	0.266274022763363	0.293	0.189	0.000134667664894935	0	Eif2s1
Sms	9.55400354218034e-09	0.276327074721924	0.358	0.248	0.00014631001024495	0	Sms
H1f0	9.94553555562183e-09	-0.489619420157466	0.075	0.161	0.000152305931498793	0	H1f0
Hist1h4d	1.1354852972846e-08	-0.332757534368013	0.045	0.123	0.000173888218426163	0	Hist1h4d
Capg	1.39988698587388e-08	-0.786030663693537	0.182	0.271	0.000214378693016726	0	Capg
Kif22	1.49203218847047e-08	-0.29127493984817	0.041	0.119	0.000228489809342367	0	Kif22
Hspa4	2.10337184468219e-08	0.268667507292443	0.237	0.149	0.00032211036429463	0	Hspa4
Adh5	2.1160086493515e-08	0.259854343718951	0.287	0.185	0.000324045564561688	0	Adh5
Hist1h2bj	2.20167190572653e-08	-0.449193679383182	0.065	0.149	0.000337164035642961	0	Hist1h2bj
Tsc22d3	2.39382427733992e-08	-0.673196378439356	0.164	0.256	0.000366590249831835	0	Tsc22d3
Adk	2.77579191771067e-08	0.270350446614249	0.24	0.152	0.000425084774278212	0	Adk
Psat1	3.06942536253426e-08	0.26737388235263	0.236	0.149	0.000470051800018497	0	Psat1
Arl6ip1	4.58774516877117e-08	-0.63399571095558	0.368	0.428	0.000702567295145617	0	Arl6ip1
Tyms	5.9092177663227e-08	0.25613698885864	0.274	0.181	0.000904937608734659	0	Tyms
H2afx	7.76182118181107e-08	-0.721073549811342	0.326	0.387	0.00118864529578255	0	H2afx
Ftl1	9.53364345175499e-08	-0.336651646254543	0.997	0.968	0.00145998215820176	0	Ftl1
Hist1h1d	1.09582940129261e-07	-0.379854095559491	0.051	0.124	0.0016781531451395	0	Hist1h1d
H2-T23	1.14372558420435e-07	-0.663845454101052	0.244	0.322	0.00175150135965054	0	H2-T23
Klf2	1.64006648696679e-07	-0.615108204553909	0.045	0.11	0.00251159781814095	0	Klf2
Zyx	2.79415334206181e-07	-0.631525948113979	0.166	0.247	0.00427896642803345	0	Zyx
Cd63	2.94643122430613e-07	0.271637384522718	0.146	0.081	0.0045121647769024	0	Cd63
Hist1h1c	3.62951757900284e-07	-0.371908923829361	0.049	0.117	0.00555824322048495	0	Hist1h1c
H2-K1	3.70017870704757e-07	-0.309472025416955	0.928	0.894	0.00566645367197265	0	H2-K1
Polr2l	4.14895377363871e-07	0.325892395642682	0.269	0.186	0.00635370780895032	0	Polr2l
Ifitm3	4.34056404915321e-07	-1.71340111891276	0.201	0.266	0.00664713978487322	0	Ifitm3
Ctss	5.91090624834115e-07	-0.894670417410053	0.189	0.261	0.00905196182870964	0	Ctss
Kif11	8.31303416478354e-07	-0.293631978946814	0.038	0.1	0.0127305805199495	0	Kif11
Hmgb2	9.64990632725242e-07	-0.650338949884071	0.949	0.793	0.0147778665495544	0	Hmgb2
1810022K09Rik	1.02527842479398e-06	0.257761583221905	0.242	0.162	0.015701113797295	0	1810022K09Rik
Tacc3	1.02696978048101e-06	-0.316812410355834	0.081	0.157	0.0157270152182863	0	Tacc3
Laptm5	1.05324543183235e-06	-0.537201755477927	0.492	0.543	0.0161294005430806	0	Laptm5
Gdpd3	1.08597119877285e-06	-0.552773789263421	0.427	0.472	0.0166305629380074	0	Gdpd3
Hist1h2ag	1.47793284976449e-06	-0.261614908706007	0.049	0.114	0.0226330636612934	0	Hist1h2ag
Top2a	2.3995786505135e-06	-0.594463906052552	0.269	0.342	0.0367471474539637	0	Top2a
Gpr141	3.122878072876e-06	-0.510288069721725	0.051	0.11	0.0478237548080231	0	Gpr141
Miip	3.48436236419243e-06	-0.382258507509161	0.072	0.138	0.0533595252452429	0	Miip
Irf5	4.27953890059334e-06	-0.526994047491374	0.065	0.125	0.0655368587236864	0	Irf5
Gabarap	4.57367062229703e-06	-0.452000447349997	0.51	0.551	0.0700411919098567	0	Gabarap
Itgb7	6.61712957990053e-06	-0.667676767199738	0.145	0.211	0.101334722386597	0	Itgb7
Gpsm3	7.15731277971293e-06	-0.562185176608718	0.159	0.228	0.109607087908524	0	Gpsm3
Arpc2	7.49676620966033e-06	-0.356411113192718	0.772	0.725	0.114805477734738	0	Arpc2
Hist1h2bc	9.12804116413296e-06	-0.311204866524434	0.051	0.108	0.139786822387532	0	Hist1h2bc
Ube2s	1.2111138855942e-05	-0.447605313280448	0.492	0.501	0.185469980439895	0	Ube2s
Pld4	1.64786149618965e-05	-0.752214117655416	0.21	0.265	0.252353509526483	0	Pld4
Samsn1	1.71951639636529e-05	-0.469644124510914	0.339	0.399	0.263326740939381	0	Samsn1
Lyn	1.98773863821205e-05	-0.527881941925641	0.094	0.154	0.304402295055794	0	Lyn
Sat1	2.10747845162299e-05	-0.662934302286148	0.322	0.368	0.322739250081545	0	Sat1
Bub3	2.21905190293952e-05	-0.442588179587174	0.32	0.379	0.339825608416158	0	Bub3
Txnip	2.51224079946938e-05	-0.554372303440805	0.172	0.239	0.384724556030741	0	Txnip
Il17ra	2.69965235777122e-05	-0.489694215672159	0.067	0.122	0.413424762069084	0	Il17ra
Notch2	3.29555067695783e-05	-0.670045103472152	0.202	0.263	0.504680630669322	0	Notch2
Msrb1	4.05713497958052e-05	-0.636611990760992	0.605	0.586	0.621309650772961	0	Msrb1
Rac2	4.23510147910876e-05	-0.281681578076312	0.828	0.77	0.648563440510716	0	Rac2
Gm42047	4.28406467792601e-05	-0.305825368951658	0.056	0.109	0.656061664777589	0	Gm42047
Racgap1	4.53958681231963e-05	-0.277726598811098	0.073	0.133	0.695192324438628	0	Racgap1
Incenp	4.65766470688338e-05	-0.27869177338414	0.075	0.134	0.713274773212121	0	Incenp
Mbnl1	5.56463109027138e-05	-0.426274693902654	0.65	0.647	0.852167605164159	0	Mbnl1
Alox5ap	5.71764371923392e-05	-0.636689501930867	0.586	0.585	0.875599959163483	0	Alox5ap
Fzr1	6.43174051660394e-05	-0.297024541875692	0.059	0.112	0.984956742712727	0	Fzr1
Ubc	6.43966394593049e-05	-0.488058879744509	0.389	0.436	0.986170136679796	0	Ubc
Cdca8	7.02363238278416e-05	-0.362860714281986	0.158	0.228	1	0	Cdca8
Gnb2	7.4483834730516e-05	-0.355425181473416	0.715	0.669	1	0	Gnb2
Myl6	8.63463955326258e-05	-0.279566502912154	0.895	0.839	1	0	Myl6
Kpna2	8.66878618110732e-05	-0.255376799612139	0.067	0.121	1	0	Kpna2
Gm42418	8.87279056143578e-05	-1.13088128404345	0.495	0.518	1	0	Gm42418
Tubb5	0.000117678186196354	-0.436449600737587	0.887	0.74	1	0	Tubb5
Itgb2	0.000120914981876455	-0.433608738861503	0.081	0.133	1	0	Itgb2
Serinc3	0.000125241191234361	-0.39452168399148	0.484	0.507	1	0	Serinc3
Mpeg1	0.00012951646759152	-0.550296036008074	0.151	0.207	1	0	Mpeg1
Samhd1	0.000147476108005532	-0.615559127776082	0.092	0.143	1	0	Samhd1
Fmnl1	0.000154723996204692	-0.385075025660398	0.061	0.108	1	0	Fmnl1
Kif15	0.000157682927169551	-0.254979166409226	0.064	0.115	1	0	Kif15
Ccdc12	0.000161390628877801	-0.478751436068495	0.35	0.395	1	0	Ccdc12
Anxa5	0.000187793237217009	-0.598815666450644	0.22	0.27	1	0	Anxa5
Ccr2	0.00019115174929962	-0.617508154352396	0.189	0.242	1	0	Ccr2
Lyz2	0.000235165855598111	-2.68694278781578	0.616	0.593	1	0	Lyz2
Jpt1	0.000262967807474859	-0.446442752105833	0.395	0.417	1	0	Jpt1
Cybb	0.000286361310944722	-0.792430207972701	0.115	0.163	1	0	Cybb
Rgs2	0.00031415594999507	-0.43710020180416	0.057	0.101	1	0	Rgs2
Ucp2	0.000356282736127941	-0.323848528511518	0.782	0.728	1	0	Ucp2
Grn	0.000371659775665963	-0.516637205753024	0.338	0.38	1	0	Grn
Btg1	0.000502754110970193	-0.610393533177817	0.342	0.377	1	0	Btg1
Scand1	0.00053217111693105	-0.39727130011096	0.65	0.619	1	0	Scand1
Rsrp1	0.0005451910795726	-0.428996312417533	0.47	0.487	1	0	Rsrp1
Npc2	0.000563547000658803	-0.36372120679105	0.755	0.705	1	0	Npc2
Tnfaip8l2	0.000581254662986213	-0.476219818079049	0.193	0.243	1	0	Tnfaip8l2
Cyp4f18	0.000633803920393685	-0.515604631515953	0.097	0.142	1	0	Cyp4f18
Cks2	0.000666648555150764	-0.397385029180916	0.502	0.489	1	0	Cks2
Smim14	0.000788618075780783	-0.38519951811568	0.354	0.396	1	0	Smim14
Nfkb1	0.000811225815794532	-0.332116996188498	0.097	0.146	1	0	Nfkb1
Cdk1	0.000964497251155107	-0.366733037691446	0.223	0.276	1	0	Cdk1
Brd8	0.000977541078467084	-0.324815324771127	0.119	0.171	1	0	Brd8
Spi1	0.00119461687302891	-0.401038931276156	0.529	0.532	1	0	Spi1
Mcemp1	0.00125195334584074	-0.553729421022108	0.067	0.105	1	0	Mcemp1
Fbxw4	0.00131239463105861	-0.344875908884777	0.121	0.169	1	0	Fbxw4
Vim	0.00138642211941964	-0.528275076277712	0.599	0.562	1	0	Vim
Dok3	0.00148525829484066	-0.463211850782875	0.39	0.416	1	0	Dok3
Emp3	0.0015921787444217	-0.317738154538481	0.707	0.67	1	0	Emp3
Ep300	0.00161797663517332	-0.255943859584007	0.064	0.104	1	0	Ep300
Clec4a2	0.00168350436769364	-0.572506859376432	0.118	0.159	1	0	Clec4a2
Klhl24	0.00180739911749561	-0.348500055612858	0.067	0.106	1	0	Klhl24
Sp100	0.00187556936055398	-0.371171128112405	0.118	0.163	1	0	Sp100
Supt4a	0.00208848684965121	-0.370093850744137	0.317	0.354	1	0	Supt4a
Ighm	0.00209855739919339	-0.449165653736574	0.248	0.288	1	0	Ighm
Selplg	0.00214706165397039	-0.446010642495104	0.457	0.477	1	0	Selplg
Prdx5	0.00219103293610912	-0.463748712175692	0.812	0.748	1	0	Prdx5
Foxp1	0.00230413128478553	-0.468373961798627	0.303	0.341	1	0	Foxp1
Lamtor4	0.0031398961871443	-0.312106643020796	0.658	0.615	1	0	Lamtor4
Hbp1	0.00334118888465029	-0.292918815650144	0.067	0.103	1	0	Hbp1
Mcl1	0.00342939079143452	-0.413801277250216	0.153	0.197	1	0	Mcl1
Clk1	0.00378044942048935	-0.447299700767083	0.239	0.278	1	0	Clk1
Iqgap1	0.00393821016499144	-0.419725637539388	0.194	0.238	1	0	Iqgap1
Rad21	0.00415521165889549	-0.260050072077191	0.102	0.145	1	0	Rad21
S100a11	0.00422998193937255	-0.305089867282393	0.777	0.724	1	0	S100a11
St8sia4	0.00512665873737334	-0.40284724798713	0.188	0.232	1	0	St8sia4
Pitpna	0.00531717789154302	-0.425377429691892	0.26	0.297	1	0	Pitpna
Ccl3	0.00536901738895477	-0.425800246560647	0.081	0.115	1	0	Ccl3
Calm2	0.00547339211430482	-0.272244567796576	0.715	0.634	1	0	Calm2
Cbfa2t3	0.00597992081966329	-0.338596569607575	0.097	0.134	1	0	Cbfa2t3
Ms4a6c	0.00599361096429105	-0.323541840721314	0.674	0.644	1	0	Ms4a6c
Gpr183	0.00599958922142161	-0.299621341255484	0.073	0.107	1	0	Gpr183
Kmt2e	0.00603662930206137	-0.299425832395357	0.1	0.139	1	0	Kmt2e
Rnf10	0.00617957107061975	-0.300116067287819	0.107	0.145	1	0	Rnf10
Cyba	0.00658403146535304	-0.345254031556434	0.901	0.836	1	0	Cyba
Atp13a2	0.00693844910210415	-0.395581463655411	0.14	0.178	1	0	Atp13a2
Ist1	0.00822236732450469	-0.251069529114857	0.078	0.113	1	0	Ist1
Arf5	0.0082557001655321	-0.374522433963066	0.61	0.578	1	0	Arf5
Cebpb	0.00828663301014601	-0.683655218026133	0.578	0.542	1	0	Cebpb
Ctsh	0.00844269886127998	-0.518482206325644	0.288	0.308	1	0	Ctsh
Cd93	0.0084679565993897	-0.369838595827332	0.22	0.258	1	0	Cd93
Bcl2	0.00909730779670892	-0.251743240800472	0.081	0.116	1	0	Bcl2
Ltb4r1	0.00952528864242125	-0.362533950869675	0.081	0.113	1	0	Ltb4r1
Prkcd	0.00959381867317187	-0.387286865154996	0.17	0.209	1	0	Prkcd
H2-Q4	0.00964486519526305	-0.43189577796915	0.253	0.287	1	0	H2-Q4
Plp2	0.00985597086817391	-0.382978265041999	0.118	0.153	1	0	Plp2
Rpl32	2.78225863711553e-48	0.304474741483092	1	0.994	4.26075087687873e-44	1	Rpl32
Hist1h2ae.1	5.47251620754998e-42	-2.14527281380419	0.065	0.351	8.38061132024203e-38	1	Hist1h2ae
Top2a.1	1.92617013529423e-41	-1.26088148819598	0.072	0.375	2.94973694518958e-37	1	Top2a
Pclaf	3.27798573502933e-41	-1.27103635339007	0.089	0.397	5.01990735462392e-37	1	Pclaf
Rps28	6.5034234018657e-40	0.265707903480798	1	0.993	9.95934259761713e-36	1	Rps28
Hist1h2ap.1	9.08387120247375e-36	-1.54523086922129	0.076	0.337	1.39110403594683e-31	1	Hist1h2ap
Birc5.1	9.84318887442409e-36	-1.12129351742969	0.041	0.302	1.50738594422931e-31	1	Birc5
Rps20	1.47431379733758e-34	0.294689362312323	1	0.984	2.25776414924277e-30	1	Rps20
Ube2c.1	9.21506823655403e-32	-1.50245365231978	0.033	0.263	1.41119554974588e-27	1	Ube2c
Rps19	3.05753720827437e-31	0.256819459439476	1	0.992	4.68231248075136e-27	1	Rps19
Rpl36	3.72198900992405e-31	0.251475689966905	1	0.995	5.69985396979769e-27	1	Rpl36
Cdk1.1	1.88255433252403e-29	-0.888082219544375	0.063	0.303	2.8829437048273e-25	1	Cdk1
Tubb4b.1	5.36315683412456e-28	-1.02120599508375	0.213	0.454	8.21313837577834e-24	1	Tubb4b
Hmgb2.1	8.95099845409724e-28	-0.881441337631621	0.8	0.824	1.37075590326045e-23	1	Hmgb2
Tubb5.1	8.96193399090501e-28	-0.860124868615524	0.75	0.769	1.37243057136719e-23	1	Tubb5
Malat1.1	1.25920980869695e-26	-0.559464542572174	0.996	0.997	1.92835390103851e-22	1	Malat1
Rps18	2.51740697973384e-26	0.276961183930777	1	0.983	3.85515704876441e-22	1	Rps18
Tuba1b	1.08406164796913e-25	-0.886206460429942	0.547	0.664	1.66013200769993e-21	1	Tuba1b
Nusap1.1	2.28994915748212e-25	-0.805588826647259	0.006	0.183	3.50682813976811e-21	1	Nusap1
Rpl36a	1.46460278478348e-24	0.340789716222641	0.994	0.934	2.24289270461742e-20	1	Rpl36a
Rpl35	3.38387367441549e-24	0.257298804300983	1	0.975	5.18206414499989e-20	1	Rpl35
Rps2.1	8.32561840574129e-24	0.302039761756368	1	0.961	1.27498520265522e-19	1	Rps2
Spc24	1.31037293461625e-23	-0.724327345390287	0.045	0.24	2.00670511207132e-19	1	Spc24
Cdca8.1	2.5984275150866e-23	-0.686521481594609	0.048	0.245	3.97923189660362e-19	1	Cdca8
H2afx.1	6.44605913085134e-23	-0.998109348239405	0.193	0.409	9.87149495298574e-19	1	H2afx
Rrm2.1	2.02530767533828e-22	-0.724707969948339	0.035	0.217	3.10155617401304e-18	1	Rrm2
S100a6.1	2.10730610622152e-22	-2.08126019975847	0.139	0.335	3.22712857106763e-18	1	S100a6
Lgals3.1	3.98537648259992e-22	-2.08415066582076	0.124	0.31	6.10320554545351e-18	1	Lgals3
Mki67.1	4.64032035734157e-22	-0.788534580185869	0.026	0.198	7.10618659523289e-18	1	Mki67
Aurkb	4.98090685916739e-22	-0.631058973546174	0.017	0.183	7.62776076412894e-18	1	Aurkb
H2afz	2.2809907036693e-21	-0.552605185651887	0.822	0.815	3.49310916359917e-17	1	H2afz
Rpl12	3.73186501434902e-21	0.288100786534984	0.998	0.949	5.71497808297408e-17	1	Rpl12
Hist1h1b.1	1.14944641588072e-20	-0.686071575248143	0.02	0.181	1.76026224127973e-16	1	Hist1h1b
Rpl22	1.25795799793634e-20	0.303971861254835	1	0.947	1.92643687803971e-16	1	Rpl22
Cdca3.1	1.68465930864801e-19	-0.674048504798502	0.056	0.229	2.57988726526357e-15	1	Cdca3
S100a4.1	3.11823790038782e-19	-1.63003562646311	0.046	0.206	4.77526952065391e-15	1	S100a4
Plac8	8.79062157476537e-17	0.273629277161723	0.994	0.93	1.34619578795957e-12	1	Plac8
Psap.1	1.83285498233056e-16	-1.06181771089314	0.351	0.53	2.80683411994102e-12	1	Psap
Hist1h2bj.1	3.09987368184846e-16	-0.550964294427897	0.022	0.154	4.74714655638273e-12	1	Hist1h2bj
Ctsg.1	8.98425321709213e-16	0.347985965733868	0.983	0.85	1.37584853766549e-11	1	Ctsg
Cdc20.1	1.27991691907282e-15	-0.56825882994239	0.043	0.183	1.96006476986811e-11	1	Cdc20
Ccnb1.1	1.6328141181292e-15	-0.544787914760208	0.022	0.149	2.50049154050305e-11	1	Ccnb1
Prc1.1	5.1870642562222e-15	-0.475575246910006	0.007	0.118	7.94347020197868e-11	1	Prc1
Smc2	1.03713730895905e-14	-0.489119658754163	0.085	0.243	1.58827207493988e-10	1	Smc2
Cd52.1	2.16685497323192e-14	-0.76614071302843	0.759	0.836	3.31832170600736e-10	1	Cd52
Slfn2.1	2.95518262271289e-14	-0.937938640979763	0.045	0.171	4.52556666842252e-10	1	Slfn2
Kif11.1	5.02690194910533e-14	-0.42012101714451	0.004	0.105	7.6981976448599e-10	1	Kif11
Tpx2.1	5.50035742111513e-14	-0.441875037016328	0.019	0.132	8.42324735469571e-10	1	Tpx2
Sec61b	5.75273854017857e-14	0.305281312472565	0.968	0.876	8.80974380042946e-10	1	Sec61b
Kpna2.1	6.99224166387089e-14	-0.425702158050556	0.017	0.128	1.07079188840519e-09	1	Kpna2
Ccna2.1	1.00339347714136e-13	-0.457090839250161	0.022	0.136	1.53659677089427e-09	1	Ccna2
Fn1.1	1.16016936954577e-13	-1.40330967476389	0.007	0.107	1.77668337252239e-09	1	Fn1
Cenpf.1	1.73880412547432e-13	-0.575788029927121	0.022	0.133	2.66280463775138e-09	1	Cenpf
Lockd.1	3.69136038562031e-13	-0.477121714808463	0.065	0.2	5.65294929453894e-09	1	Lockd
Hsp90ab1.1	9.4991551656623e-13	0.277177780139834	0.989	0.885	1.45470062206952e-08	1	Hsp90ab1
Chil3.1	1.06704087878125e-12	-2.70553487438041	0.037	0.146	1.63406640176561e-08	1	Chil3
Arl6ip1.1	1.20868900720574e-12	-0.680207310065234	0.284	0.441	1.85098634563487e-08	1	Arl6ip1
Tk1.1	1.75665103147884e-12	-0.417628362699418	0.048	0.171	2.6901353896067e-08	1	Tk1
Ctss.1	2.07845855572745e-12	-0.928633875444046	0.132	0.27	3.18295143224101e-08	1	Ctss
Gm42031	2.20429680064823e-12	-0.55046398643693	0.122	0.272	3.3756601205127e-08	1	Gm42031
Pimreg	2.61991367569877e-12	-0.349725090660161	0.007	0.1	4.0121358029651e-08	1	Pimreg
Crip1.1	2.77775602056435e-12	-1.38192261774691	0.549	0.665	4.25385556989224e-08	1	Crip1
Hist1h4d.1	2.9970745170994e-12	-0.427650399102558	0.022	0.125	4.58971991548602e-08	1	Hist1h4d
Incenp.1	3.86181556321214e-12	-0.451919731626371	0.032	0.14	5.91398435350308e-08	1	Incenp
Spc25	4.68203658423473e-12	-0.349182339189093	0.009	0.101	7.17007082509707e-08	1	Spc25
Cenpm	6.92838496304705e-12	-0.379856306854242	0.043	0.158	1.06101287324103e-07	1	Cenpm
Kif22.1	7.05847288366206e-12	-0.362643403297778	0.02	0.12	1.08093453740401e-07	1	Kif22
Ahnak.1	7.27159674004187e-12	-0.8667018884003	0.033	0.136	1.11357232477001e-07	1	Ahnak
Jpt1.1	1.62087037260044e-11	-0.528003581343202	0.276	0.438	2.48220088860032e-07	1	Jpt1
Smc4	2.2272954269414e-11	-0.421628876886015	0.089	0.223	3.41088021681805e-07	1	Smc4
Cks1b	2.4599693889811e-11	-0.449773428671745	0.282	0.448	3.76719712228565e-07	1	Cks1b
Ctsh.1	2.79745802107344e-11	-0.659797565585869	0.182	0.327	4.28402721347187e-07	1	Ctsh
Actg1.1	3.22321701560716e-11	-0.516417718700649	0.776	0.824	4.9360345377008e-07	1	Actg1
Tmpo	3.99548074641034e-11	-0.473603597006324	0.124	0.268	6.11867921505279e-07	1	Tmpo
Racgap1.1	4.79943307239509e-11	-0.399669823107211	0.035	0.138	7.34985180706584e-07	1	Racgap1
Tuba1c.1	7.3951579986075e-11	-0.521013732805646	0.119	0.251	1.13249449590675e-06	1	Tuba1c
H3f3b.1	7.90719951818628e-11	-0.347233502483747	0.913	0.879	1.21090853421505e-06	1	H3f3b
Cst3.1	1.35022593396943e-10	-0.61979142940741	0.787	0.845	2.06773599528078e-06	1	Cst3
Cdkn2d.1	1.79509275537795e-10	-0.561399506609329	0.071	0.182	2.74900504558579e-06	1	Cdkn2d
Asf1b	2.07052534675477e-10	-0.311265790310033	0.026	0.119	3.17080251602025e-06	1	Asf1b
Ccnb2.1	2.64815466778471e-10	-0.470020706486317	0.085	0.205	4.05538405824551e-06	1	Ccnb2
Ifitm3.1	2.93459799248702e-10	-1.63724906161853	0.156	0.272	4.49404336569462e-06	1	Ifitm3
Kif15.1	3.68466971444664e-10	-0.329191167237425	0.028	0.12	5.64270320070358e-06	1	Kif15
Tyms.1	3.83057276647941e-10	-0.394403193090072	0.093	0.216	5.86613913458657e-06	1	Tyms
Tmsb10.1	3.88977360920250e-10	-0.52799986504406	0.965	0.962	5.9567993051327e-06	1	Tmsb10
Pdcd4.1	4.57628014368523e-10	0.306386346130851	0.894	0.806	7.00811541203955e-06	1	Pdcd4
Rps17.1	4.65603938752902e-10	0.2555520116039	0.95	0.871	7.13025871806195e-06	1	Rps17
Lyz2.1	4.92677878613399e-10	-2.78193094669288	0.512	0.612	7.54486903308559e-06	1	Lyz2
Sh3bgrl3	7.60158794498421e-10	-0.274149641809028	0.97	0.969	1.16410717789488e-05	1	Sh3bgrl3
Cybb.1	9.83262087859795e-10	-0.884452768894641	0.069	0.17	1.50576756134849e-05	1	Cybb
Knstrn	1.19239938191413e-09	-0.348521476296885	0.02	0.103	1.82604041346329e-05	1	Knstrn
Hist1h1d.1	1.75930924355895e-09	-0.435900448172629	0.035	0.125	2.69420617558618e-05	1	Hist1h1d
Hist1h4i.1	2.40447363953974e-09	-0.433335527772845	0.128	0.254	3.68221093159115e-05	1	Hist1h4i
Lsp1.1	2.59904921533209e-09	-0.949224877707685	0.186	0.296	3.98018396835956e-05	1	Lsp1
Mt1.1	3.43532750490524e-09	0.261442560296469	0.909	0.775	5.26086054101188e-05	1	Mt1
Ifitm6.1	4.20086261160606e-09	-1.00492486352626	0.041	0.124	6.43320100341351e-05	1	Ifitm6
Snhg9.1	4.8088146286494e-09	0.335406470603441	0.607	0.508	7.36421872231369e-05	1	Snhg9
Mpo.1	4.87189569612521e-09	0.33157277595988	0.729	0.598	7.46082106904614e-05	1	Mpo
Pld4.1	6.97314074681074e-09	-0.711880251885208	0.16	0.272	0.00010678667739666	1	Pld4
Hist1h2ag.1	7.11860754960329e-09	-0.272479890603807	0.032	0.115	0.000109014356014625	1	Hist1h2ag
Vim.1	7.81244275607391e-09	-0.530518921218608	0.46	0.588	0.000119639748366516	1	Vim
Cenpa.1	9.95781557062977e-09	-0.622619234802468	0.156	0.273	0.000152493987648624	1	Cenpa
Rpl22l1	1.14010829481516e-08	0.28731268820321	0.896	0.802	0.000174596184267993	1	Rpl22l1
Cst7	1.50778287406178e-08	0.393852148665406	0.263	0.176	0.00023090186933382	1	Cst7
Dbf4	2.59961650347125e-08	-0.27233816918163	0.033	0.114	0.000398105271341587	1	Dbf4
Rrm1.1	3.29420227798172e-08	-0.308794130110222	0.076	0.178	0.000504474136850121	1	Rrm1
Cenpw	4.53446928715375e-08	-0.317613601727519	0.197	0.333	0.000694408626634725	1	Cenpw
Gm42047.1	5.22806686727524e-08	-0.317655983775738	0.033	0.112	0.000800626160054531	1	Gm42047
Selplg.1	6.19627213990709e-08	-0.498082756435669	0.36	0.493	0.000948897115505372	1	Selplg
Mcemp1.1	6.58828277562288e-08	-0.615528533324769	0.035	0.11	0.00100892962425889	1	Mcemp1
Cdkn3.1	7.40658836229006e-08	-0.318866954753161	0.041	0.121	0.0011342449418011	1	Cdkn3
Ddost	7.82858056612221e-08	0.310613409396298	0.653	0.586	0.00119886882789595	1	Ddost
Spns1.1	8.24310134105942e-08	0.341811038775186	0.512	0.425	0.00126234853936984	1	Spns1
Ncapd2	1.03568489256383e-07	-0.305089060959313	0.039	0.118	0.00158604784447226	1	Ncapd2
Anp32e	1.0640896104252e-07	-0.338993121695575	0.224	0.355	0.00162954682940515	1	Anp32e
Fzr1.1	1.12179049056598e-07	-0.306059519967514	0.037	0.114	0.00171790995725273	1	Fzr1
Clec4a2.1	1.20707052601282e-07	-0.638011361058558	0.078	0.165	0.00184850780353603	1	Clec4a2
Ccdc34	1.47524580893185e-07	-0.296200473595378	0.117	0.229	0.00225919143179823	1	Ccdc34
Ucp2.1	1.67309817749998e-07	-0.381895748559721	0.655	0.752	0.00256218254902347	1	Ucp2
Coro1a.1	1.98855928855885e-07	-0.407483221641184	0.835	0.887	0.00304527969449903	1	Coro1a
Ifi27l2a.1	2.46948609243969e-07	-0.818207837278399	0.033	0.101	0.00378177100196214	1	Ifi27l2a
Prdx2	2.76920905939812e-07	0.293210131778902	0.527	0.446	0.00424076675356228	1	Prdx2
Tuba4a	3.13968149910333e-07	-0.326049681509727	0.384	0.509	0.00480810824772684	1	Tuba4a
Eef1g.1	4.98446625480077e-07	0.254370358561488	0.655	0.565	0.0076332116226019	1	Eef1g
Mis18a	6.00669877945071e-07	-0.285846744857439	0.071	0.157	0.00919865851085082	1	Mis18a
Wfdc17.1	6.17203174315593e-07	-1.43674106708133	0.265	0.355	0.009451849411469	1	Wfdc17
Hist1h1e.1	6.75986036135931e-07	-0.382544099758105	0.087	0.176	0.0103520501573856	1	Hist1h1e
Tacc3.1	7.23554074037308e-07	-0.262508073454113	0.071	0.157	0.0110805070898073	1	Tacc3
Ppp1r14b.1	8.99081692567132e-07	0.341873914938719	0.499	0.431	0.0137685370399731	1	Ppp1r14b
Pmf1	9.54161202725215e-07	-0.300906368228674	0.132	0.237	0.0146120246585339	1	Pmf1
Ptprcap	1.0420599980274e-06	0.337274977588718	0.199	0.126	0.0159581068097916	1	Ptprcap
Serpinb1a	1.22833017415382e-06	0.321256964743185	0.484	0.407	0.0188106482869917	1	Serpinb1a
Cebpb.1	1.23577113471224e-06	-0.736608795678672	0.458	0.565	0.0189245991569832	1	Cebpb
Ctcf	1.30574735694876e-06	-0.318552910808567	0.104	0.198	0.0199962150243133	1	Ctcf
Dek.1	1.48324141605406e-06	-0.359304649267385	0.393	0.508	0.0227143590454518	1	Dek
Uhrf1.1	1.6836813579685e-06	-0.270453505892135	0.054	0.129	0.0257838963159297	1	Uhrf1
Kit	1.86628881786325e-06	0.296442223769811	0.174	0.108	0.0285803469567578	1	Kit
Mpv17l2	2.15358150934344e-06	-0.28151134970212	0.052	0.124	0.0329799472340854	1	Mpv17l2
Lbr	3.14867618536122e-06	-0.324633813077633	0.215	0.331	0.0482188271026217	1	Lbr
Hspa8.1	3.32939044531953e-06	-0.272953855113546	0.818	0.832	0.0509862852796232	1	Hspa8
Gmnn.1	3.88440158822431e-06	-0.262923164712446	0.197	0.315	0.0594857259220671	1	Gmnn
Acads	3.94607179438613e-06	0.303424194236043	0.256	0.185	0.0604301434592293	1	Acads
Actb.1	4.54558828541296e-06	-0.315709816993149	1	0.998	0.0696111390028141	1	Actb
Hp	4.63064094287399e-06	-0.489130836351545	0.516	0.616	0.0709136353991724	1	Hp
Plp2.1	4.7303055511298e-06	-0.35128550093521	0.08	0.158	0.0724398992100018	1	Plp2
Vrk1	4.87489945985167e-06	-0.285809680662169	0.161	0.266	0.0746542103281684	1	Vrk1
Igfbp4.1	5.76271306730562e-06	0.385706075887529	0.338	0.27	0.0882501879127183	1	Igfbp4
Cmc2	6.02366639637779e-06	-0.252907823852278	0.13	0.228	0.0922464271941295	1	Cmc2
Apobec3	6.03427334614563e-06	-0.313677928128553	0.167	0.274	0.0924088620228742	1	Apobec3
F10	6.54113037600079e-06	-0.524439689542498	0.18	0.271	0.100170870578076	1	F10
Nucks1	7.20154845797886e-06	-0.301392963632722	0.317	0.438	0.110284513085488	1	Nucks1
Ggh	7.25914025460321e-06	-0.289061230288057	0.054	0.121	0.111166473858994	1	Ggh
Miip.1	7.48579414540742e-06	-0.285983798098905	0.065	0.137	0.114637451542769	1	Miip
Mcl1.1	8.94563901401059e-06	-0.384097197190647	0.117	0.202	0.136993515860558	1	Mcl1
Ccr2.1	9.17288665064119e-06	-0.5087116611237	0.158	0.246	0.140473586167919	1	Ccr2
Hjurp	9.43149847426791e-06	-0.260186780107372	0.072	0.148	0.144433967634939	1	Hjurp
Brd9	9.89474159547465e-06	-0.281524873523078	0.074	0.149	0.151528072793099	1	Brd9
S100a10.1	1.05268401799714e-05	-0.546494112533086	0.373	0.474	0.161208030516083	1	S100a10
Cks2.1	1.91983610932518e-05	-0.317709171690843	0.406	0.506	0.294003701782058	1	Cks2
Gpr141.1	2.13615338544458e-05	-0.455895488385479	0.05	0.109	0.327130529446983	1	Gpr141
Calm2.1	2.2333816562546e-05	-0.320694296254929	0.622	0.653	0.342020066838829	1	Calm2
Soat1	2.3291421885507e-05	-0.322745751542942	0.08	0.151	0.356684834754654	1	Soat1
Txnip.1	2.37583181741766e-05	-0.512303711810532	0.158	0.239	0.36383488451934	1	Txnip
Ass1	2.42906503231408e-05	-0.301650864082335	0.071	0.138	0.371987019048579	1	Ass1
Bub3.1	2.58475242114438e-05	-0.329320802025331	0.278	0.385	0.39582898577405	1	Bub3
Mbnl1.1	2.67225922305226e-05	-0.349813905652425	0.562	0.663	0.409229777418223	1	Mbnl1
Rbm42	2.82665890389277e-05	-0.256069845030383	0.113	0.195	0.432874544542139	1	Rbm42
Capg.1	3.01686166601196e-05	-0.568040132590522	0.186	0.268	0.462002195533071	1	Capg
Fam111a	3.61026489407714e-05	-0.288994283663544	0.148	0.239	0.552875965878974	1	Fam111a
Tmsb4x.1	4.03358704501621e-05	-0.492749193524287	0.998	0.979	0.617703520073782	1	Tmsb4x
Cyba.1	4.15061343208413e-05	-0.400725802619644	0.826	0.851	0.635624940989363	1	Cyba
Itgb7.1	5.84391527250715e-05	-0.488508880903919	0.137	0.21	0.894937184831745	1	Itgb7
H1f0.1	6.09721355117944e-05	-0.25595329371077	0.087	0.156	0.93372728322762	1	H1f0
Atp6v1g1	7.86231341607157e-05	-0.337315110707325	0.351	0.453	1	1	Atp6v1g1
Tpm4	8.04125087688973e-05	-0.296997172159979	0.067	0.128	1	1	Tpm4
Csf2ra	8.65587237019497e-05	-0.360009738355294	0.184	0.269	1	1	Csf2ra
Epb41l4aos	0.000102679157519638	0.269743136110215	0.275	0.216	1	1	Epb41l4aos
Sat1.1	0.00010614057535236	-0.499239141566999	0.288	0.372	1	1	Sat1
Tsc22d3.1	0.000113173229383199	-0.409662952673949	0.173	0.252	1	1	Tsc22d3
Cdk4.1	0.000114387524126893	0.256442567406462	0.562	0.514	1	1	Cdk4
Lyn.1	0.000125842131174279	-0.353024927148546	0.089	0.153	1	1	Lyn
1110008P14Rik	0.000135404982295843	-0.304935693811816	0.08	0.143	1	1	1110008P14Rik
Atad2	0.00015704209039643	-0.251580281794316	0.1	0.172	1	1	Atad2
Rhog	0.000161528745426274	-0.329639388974694	0.267	0.367	1	1	Rhog
Ube2s.1	0.000173679579018383	-0.329863804442307	0.425	0.513	1	1	Ube2s
Klf2.1	0.000173709081790454	-0.454005887336699	0.056	0.107	1	1	Klf2
Eno1	0.000179256650801816	-0.304861424529538	0.443	0.53	1	1	Eno1
Cd24a	0.00018860577728395	0.3010063825892	0.286	0.227	1	1	Cd24a
Cd44	0.000191694892477948	-0.328947656869301	0.126	0.198	1	1	Cd44
Anxa1	0.000195389254381215	-0.340120055045002	0.187	0.271	1	1	Anxa1
Ms4a3.1	0.000195463899353349	0.354397325597697	0.38	0.324	1	1	Ms4a3
Gabarap.1	0.000215605986932883	-0.325478919011228	0.469	0.557	1	1	Gabarap
Flna	0.000240923749960581	-0.357099493688652	0.193	0.276	1	1	Flna
Hopx	0.00024463390309518	-0.496026391338982	0.08	0.135	1	1	Hopx
Laptm4a	0.000264584655853593	-0.326269713894076	0.171	0.249	1	1	Laptm4a
Myc.1	0.000330153575960365	0.309182084215135	0.228	0.179	1	1	Myc
Ctsb	0.000354936127798858	-0.318080731363283	0.317	0.413	1	1	Ctsb
Cyp4f18.1	0.000395107186350973	-0.416721748872786	0.087	0.142	1	1	Cyp4f18
Atp2b1	0.000436464109653135	-0.281450509627751	0.067	0.12	1	1	Atp2b1
Ms4a4c	0.000565605219934508	-0.297807628651834	0.074	0.127	1	1	Ms4a4c
Anxa5.1	0.000587724048677625	-0.434339848817492	0.202	0.272	1	1	Anxa5
Tcirg1	0.000607529787905354	-0.296797165951651	0.091	0.149	1	1	Tcirg1
Mcm6.1	0.000648130068831788	0.263236385419958	0.369	0.321	1	1	Mcm6
Ifi27	0.000652965050089313	0.279933089248397	0.187	0.138	1	1	Ifi27
Ostf1	0.000717121517725094	-0.275039266117165	0.338	0.442	1	1	Ostf1
Btg1.1	0.000752186961150455	-0.516220604662482	0.308	0.382	1	1	Btg1
Plec	0.00082479915929784	-0.254358594027901	0.056	0.103	1	1	Plec
Cd63.1	0.000850282091362683	0.316519143219769	0.128	0.086	1	1	Cd63
Eid1	0.000965764063734229	0.285069192465208	0.152	0.11	1	1	Eid1
Sirpa	0.000981906967458057	-0.269569711016188	0.067	0.116	1	1	Sirpa
Naga	0.00104240778013041	-0.284903523598354	0.074	0.124	1	1	Naga
Sh3glb1	0.00109938360718161	-0.327420587779057	0.108	0.165	1	1	Sh3glb1
Ccnd3	0.00119232679953773	-0.30219391887711	0.13	0.193	1	1	Ccnd3
Msrb1.1	0.0011934043546003	-0.476616535839723	0.54	0.598	1	1	Msrb1
Lcp1	0.00121590893758807	-0.253826137923416	0.254	0.339	1	1	Lcp1
Spry2	0.00129931760794457	0.257933318980211	0.124	0.086	1	1	Spry2
Alox5ap.1	0.00145384437894584	-0.501026494506498	0.525	0.596	1	1	Alox5ap
Klf13	0.00146478667637338	-0.362767139531766	0.18	0.248	1	1	Klf13
Unc93b1	0.00161673504380193	-0.293717589242941	0.288	0.366	1	1	Unc93b1
Elane.1	0.0020204943614482	0.42046514919638	0.46	0.407	1	1	Elane
F13a1	0.00207494838759559	-0.297612410826138	0.449	0.53	1	1	F13a1
Mndal	0.00217052514626082	-0.292818853520547	0.083	0.132	1	1	Mndal
Rhoa	0.00236305185784795	-0.250337139014938	0.553	0.628	1	1	Rhoa
Coro1b	0.00237864189642922	-0.2738709338987	0.093	0.142	1	1	Coro1b
Rassf4	0.00246528572722106	-0.266977899598912	0.071	0.115	1	1	Rassf4
Lgals9	0.00252619737543412	0.251456257440445	0.256	0.215	1	1	Lgals9
Dbnl	0.00258070447184019	-0.28250984058098	0.189	0.258	1	1	Dbnl
Cfp	0.00302649403816347	-0.271873839510621	0.213	0.282	1	1	Cfp
Tmem234	0.00310130515423662	-0.250244795919592	0.267	0.349	1	1	Tmem234
Itgb2.1	0.00326489875456821	-0.290309327188235	0.085	0.131	1	1	Itgb2
2310039H08Rik.1	0.00348504959695406	0.28357919504188	0.265	0.232	1	1	2310039H08Rik
Notch2.1	0.00357783941531713	-0.434565663207684	0.202	0.261	1	1	Notch2
Arhgdia	0.00370532269364416	-0.318587649473066	0.456	0.537	1	1	Arhgdia
Fam105a	0.00400000235654953	-0.250375398304831	0.108	0.159	1	1	Fam105a
Grn.1	0.00447938342101508	-0.327356297269991	0.317	0.382	1	1	Grn
Gsr	0.0048213577088676	-0.251499789844095	0.499	0.579	1	1	Gsr
Itga1	0.00526179930474119	-0.250958536049449	0.111	0.16	1	1	Itga1
Slc1a5	0.00544156333241142	0.259176696299444	0.15	0.115	1	1	Slc1a5
Gda	0.0057050807281982	-0.281088437175602	0.148	0.203	1	1	Gda
Gnb2.1	0.0058925148005617	-0.251928601831859	0.625	0.687	1	1	Gnb2
Dennd5b	0.00634210882617098	0.282905053565678	0.26	0.217	1	1	Dennd5b
Capzb	0.00681201301108508	-0.25156412963473	0.468	0.54	1	1	Capzb
Arf5.1	0.00719616182397234	-0.276008063885267	0.514	0.596	1	1	Arf5
Samhd1.1	0.00775341910710021	-0.451158649957523	0.1	0.14	1	1	Samhd1
BC005537	0.00786531477269923	-0.259922346633513	0.289	0.36	1	1	BC005537
Anxa2.1	0.00789099944144488	-0.366633354868312	0.495	0.554	1	1	Anxa2
St8sia4.1	0.00842248102121997	-0.277870311778015	0.176	0.233	1	1	St8sia4
Asah1	0.00914049459483276	-0.264671515484133	0.135	0.184	1	1	Asah1
Lst1.1	0.00990494135123165	-0.350157961666464	0.629	0.683	1	1	Lst1
Hist1h2ae.2	1.21535149753979e-235	1.86949663015778	0.916	0.205	1.86118928333243e-231	2	Hist1h2ae
Hist1h2ap.2	5.63847577465984e-226	1.73018151674296	0.901	0.196	8.63476180131409e-222	2	Hist1h2ap
Pclaf.1	3.49138121848177e-218	1.72442859339089	0.932	0.253	5.34670119798298e-214	2	Pclaf
Tubb5.2	1.29805202078297e-141	1.19477057160788	0.998	0.727	1.98783686462705e-137	2	Tubb5
Tuba1b.1	4.52142544530217e-137	1.23068890178072	0.996	0.588	6.92411092693574e-133	2	Tuba1b
Ptma.1	1.28747776599105e-135	0.735238166512958	1	0.955	1.97164345083869e-131	2	Ptma
Rrm2.2	4.34973221939315e-132	1.16450569840436	0.589	0.123	6.66117992077867e-128	2	Rrm2
Stmn1.1	2.64002152981448e-124	1.15629179307586	0.992	0.653	4.04292897075789e-120	2	Stmn1
Hist1h1b.2	7.10204745245419e-121	1.02983835266458	0.508	0.098	1.08760754686883e-116	2	Hist1h1b
Tyms.2	1.65256240549983e-118	1.10857436713861	0.58	0.133	2.53073406778244e-114	2	Tyms
Tk1.2	3.78938324054282e-118	1.0152898856671	0.5	0.094	5.80306149456728e-114	2	Tk1
Birc5.2	3.61780173160182e-102	0.91089187364815	0.679	0.192	5.54030157177502e-98	2	Birc5
H2afz.1	3.39699024748065e-99	0.850989951776927	0.998	0.785	5.20215086499187e-95	2	H2afz
Dut.1	3.18614035537326e-94	1.03657368865826	0.879	0.41	4.8792553402186e-90	2	Dut
Top2a.2	7.79059428708894e-93	0.861589809003315	0.761	0.257	1.1930516091248e-88	2	Top2a
Ranbp1.1	1.1748776932348e-88	0.979852673328761	0.932	0.514	1.79920769941977e-84	2	Ranbp1
Hmgb2.2	6.96449744168392e-88	0.781249394178889	1	0.791	1.06654313821948e-83	2	Hmgb2
Hmgb1	1.41353032768698e-86	0.714350836287546	0.998	0.853	2.16468034381984e-82	2	Hmgb1
Spc24.1	9.50096171616603e-83	0.842368643034844	0.543	0.154	1.45497727721367e-78	2	Spc24
Alyref.1	3.6138971764832e-82	0.90817220600773	0.963	0.623	5.53432213606638e-78	2	Alyref
Hist1h4i.2	4.39460521238931e-82	0.872036918038174	0.586	0.176	6.72989842225298e-78	2	Hist1h4i
Ppia.1	1.13100324399225e-81	0.545038102423159	1	0.959	1.73201836784973e-77	2	Ppia
Mif.1	2.11441465437274e-78	0.852878960333672	0.981	0.715	3.23801460170642e-74	2	Mif
Lig1.1	6.74000275486822e-78	0.817236388715651	0.615	0.197	1.03216402188052e-73	2	Lig1
Hist1h2bj.2	1.51541836346298e-73	0.745157833471187	0.393	0.091	2.32071168180721e-69	2	Hist1h2bj
Hist1h2an	5.54866132511616e-71	0.63870942758096	0.253	0.037	8.49721995328289e-67	2	Hist1h2an
Pbk	8.31337636999884e-68	0.648311541806264	0.286	0.052	1.27311045730162e-63	2	Pbk
Cenpm.1	3.90362764992802e-65	0.672228862306841	0.391	0.098	5.97801538309977e-61	2	Cenpm
Hist1h2bk	4.72374938337139e-63	0.536702483589954	0.249	0.041	7.23394980569495e-59	2	Hist1h2bk
Ran.1	6.41289159821996e-63	0.787245323179949	0.946	0.585	9.82070219351405e-59	2	Ran
Hsp90aa1.1	5.28504677392037e-62	0.784903121040852	0.907	0.529	8.09352062958165e-58	2	Hsp90aa1
Lockd.2	9.7155519994301e-62	0.730799099897541	0.451	0.134	1.48783963319273e-57	2	Lockd
Pcna.1	2.90906198278296e-61	0.782313862913352	0.57	0.204	4.45493752043382e-57	2	Pcna
Hist1h3c	4.91190580431115e-61	0.563110252774619	0.251	0.043	7.52209254872209e-57	2	Hist1h3c
Tubb4b.2	1.71725577107721e-59	0.660542888363019	0.794	0.354	2.62980548782764e-55	2	Tubb4b
H3f3b.2	2.35203027967765e-58	0.61778745690597	0.986	0.867	3.60189917029835e-54	2	H3f3b
Mki67.2	7.24364855835903e-57	0.691258268676749	0.424	0.129	1.1092923402271e-52	2	Mki67
Hist1h2ag.2	8.5233068404555e-57	0.606362252728901	0.304	0.069	1.30525920954736e-52	2	Hist1h2ag
H2afx.2	5.79277954204409e-56	0.623864604874792	0.745	0.315	8.87106259068631e-52	2	H2afx
Cdk1.2	2.0700201745459e-55	0.63871799031936	0.576	0.215	3.1700288952996e-51	2	Cdk1
Tyrobp.1	5.34051939525263e-55	-0.913926978544526	0.969	0.955	8.17847140188987e-51	2	Tyrobp
Tipin.1	1.7897731526195e-54	0.691161049156465	0.537	0.194	2.74085860592151e-50	2	Tipin
Dtymk.1	2.53268250742165e-54	0.772889132179725	0.798	0.413	3.87854999186552e-50	2	Dtymk
Nop10.1	7.52998088634644e-54	0.724456757471667	0.926	0.571	1.15314127293509e-49	2	Nop10
Fabp5.1	1.90862773867299e-53	0.685578198912829	0.609	0.238	2.92287251900382e-49	2	Fabp5
Fbxo5	8.55130739786939e-53	0.542197874086971	0.243	0.048	1.30954721490972e-48	2	Fbxo5
Atad2.1	1.10084483296719e-52	0.600266365296575	0.403	0.12	1.68583377720596e-48	2	Atad2
Cdca3.2	1.85582343167822e-51	0.608054444051595	0.467	0.158	2.84200800327202e-47	2	Cdca3
Dctpp1.1	4.91578486102661e-51	0.65507724380228	0.753	0.351	7.52803293617615e-47	2	Dctpp1
Syce2.1	7.1262185077195e-51	0.653394716460802	0.537	0.201	1.09130910227216e-46	2	Syce2
Spc25.1	1.89292567289465e-50	0.518430741685961	0.263	0.058	2.89882637547087e-46	2	Spc25
Dek.2	2.67113293235538e-50	0.718050500699653	0.825	0.435	4.09057297260902e-46	2	Dek
Hist1h2bm	2.16427774120532e-49	0.583017204433946	0.224	0.043	3.31437493288183e-45	2	Hist1h2bm
Set.1	1.11577362556079e-48	0.659914339898322	0.951	0.622	1.7086957301838e-44	2	Set
Gmnn.2	1.41913001999645e-48	0.690290343243925	0.591	0.247	2.17325571262256e-44	2	Gmnn
Cenpw.1	1.53159942594355e-48	0.699216590053297	0.607	0.263	2.34549136088996e-44	2	Cenpw
Hmgn2	5.61468478327163e-48	0.627245473025191	0.946	0.638	8.59832827710218e-44	2	Hmgn2
Snu13.1	1.68056379390896e-47	0.661052270659735	0.852	0.479	2.57361539399218e-43	2	Snu13
H2afv	1.9297662249222e-47	0.680708520161273	0.864	0.477	2.95524399684586e-43	2	H2afv
Cdca8.2	9.50931588196282e-47	0.554388747938812	0.479	0.171	1.45625663416379e-42	2	Cdca8
Hint1.1	1.42647115462747e-46	0.550229729468961	0.982	0.811	2.1844979261965e-42	2	Hint1
Hnrnpab	1.77347531391407e-45	0.672519309406418	0.819	0.445	2.71590009572801e-41	2	Hnrnpab
Ncl.1	2.08081020791856e-45	0.683210805514575	0.909	0.578	3.18655275240648e-41	2	Ncl
Sae1	2.88299743539265e-45	0.597132603205914	0.477	0.172	4.4150222725603e-41	2	Sae1
Hist1h4d.2	5.45218151965932e-45	0.532768139991381	0.294	0.079	8.34947077920628e-41	2	Hist1h4d
Ptges3.1	6.95706506966648e-45	0.712476048664047	0.78	0.427	1.06540494476873e-40	2	Ptges3
Hist1h3a	2.2155567614329e-44	0.408779626077286	0.191	0.034	3.39290362445834e-40	2	Hist1h3a
Atpif1.1	6.10151818875165e-44	0.572912868134388	0.969	0.74	9.34386495425427e-40	2	Atpif1
Tmsb4x.2	1.07197780215373e-43	-0.859200131085849	0.998	0.979	1.64162680621821e-39	2	Tmsb4x
Serbp1.1	1.26953258880839e-43	0.550481465290653	0.981	0.751	1.94416220650117e-39	2	Serbp1
Nme1.1	1.38750220629906e-43	0.625419844844296	0.881	0.54	2.12482087872638e-39	2	Nme1
Anp32e.1	1.4146416746727e-43	0.60188314924206	0.632	0.285	2.16638226059378e-39	2	Anp32e
Cenph	3.12091532409161e-43	0.548892263581593	0.3	0.084	4.77936972731389e-39	2	Cenph
Pa2g4.1	3.165410516295e-43	0.643977189002437	0.693	0.34	4.84750966465417e-39	2	Pa2g4
Ccne1	9.86925826119679e-43	0.437500011245017	0.173	0.029	1.51137821011968e-38	2	Ccne1
Cks1b.1	2.6997187457264e-42	0.559435128978388	0.755	0.367	4.13434928720542e-38	2	Cks1b
Npm1.1	6.07100548759086e-42	0.548109121290524	0.979	0.761	9.29713780369664e-38	2	Npm1
Sumo2	7.349369938165e-42	0.603661768394445	0.907	0.567	1.12548251233059e-37	2	Sumo2
Cycs.1	9.65013384927092e-42	0.552191144009955	0.963	0.732	1.47782149767735e-37	2	Cycs
Anp32b	1.1572855098559e-41	0.590930927026801	0.936	0.634	1.77226702979333e-37	2	Anp32b
Hist1h1d.2	1.47269041830281e-41	0.470253448157548	0.292	0.081	2.25527810658893e-37	2	Hist1h1d
Nup85	3.5835051012174e-41	0.48481989269656	0.251	0.062	5.48777971200433e-37	2	Nup85
Siva1.1	8.07166741384641e-41	0.620074162146554	0.724	0.364	1.23609514775644e-36	2	Siva1
Hist1h1e.2	1.36451547047529e-40	0.465489062452589	0.381	0.126	2.08961899148586e-36	2	Hist1h1e
U2af1.1	1.43113286501276e-40	0.626768500793464	0.757	0.406	2.19163686948054e-36	2	U2af1
Cdk4.2	1.45931925879177e-40	0.581595740945966	0.833	0.469	2.23480151291372e-36	2	Cdk4
Nasp.1	1.61142819965747e-40	0.577135916150598	0.473	0.184	2.46774114495545e-36	2	Nasp
Rad51	2.10282036551586e-40	0.446612982448054	0.22	0.05	3.22025910775098e-36	2	Rad51
Bola2.1	2.21569460137511e-40	0.624987317901138	0.907	0.593	3.39311471254584e-36	2	Bola2
Rpa2.1	5.125360770296e-40	0.477798068926557	0.436	0.158	7.84897748363129e-36	2	Rpa2
Nhp2.1	7.94032974559577e-40	0.572395415464444	0.745	0.386	1.21598209724054e-35	2	Nhp2
Hspd1.1	1.25362428094792e-39	0.586447906867564	0.547	0.238	1.91980022384364e-35	2	Hspd1
Hist1h1a	1.32196286446e-39	0.427585055859149	0.212	0.047	2.02445393063405e-35	2	Hist1h1a
Slbp.1	1.41544447844797e-39	0.513224953502175	0.457	0.173	2.16761167429521e-35	2	Slbp
Erh.1	2.30241289545612e-39	0.579515194481448	0.763	0.4	3.5259151081015e-35	2	Erh
Phgdh.1	3.92884659275926e-39	0.578293112598932	0.51	0.211	6.01663567215153e-35	2	Phgdh
C1qbp.1	4.09659728475286e-39	0.610777064064489	0.751	0.396	6.27352908187052e-35	2	C1qbp
Asf1b.1	6.97531265748333e-39	0.516966842782497	0.272	0.077	1.068199380367e-34	2	Asf1b
Ybx1.1	1.08315556194834e-38	0.54838753265867	0.959	0.713	1.65874442756769e-34	2	Ybx1
Dnmt1.1	2.13911749851849e-38	0.532821727247805	0.502	0.206	3.27584453723122e-34	2	Dnmt1
Pold2.1	4.0335840417661e-38	0.48073766432467	0.321	0.101	6.17703060156061e-34	2	Pold2
Fcer1g.1	4.98197596224679e-38	-0.868685261613649	0.916	0.891	7.62939798858474e-34	2	Fcer1g
Aurkb.1	6.27186736321813e-38	0.515460958800639	0.358	0.125	9.60473768003224e-34	2	Aurkb
Shmt2.1	1.55010134091569e-37	0.484305521236621	0.385	0.138	2.37382519347829e-33	2	Shmt2
Pkmyt1	2.03523656293677e-37	0.412595768871021	0.265	0.073	3.11676127248137e-33	2	Pkmyt1
Rrm1.2	2.35741878235498e-37	0.476631256712914	0.368	0.128	3.61015112329842e-33	2	Rrm1
Ccne2.1	2.51701654186438e-37	0.465839542742221	0.202	0.046	3.85455913221111e-33	2	Ccne2
Tuba4a.1	2.75232649174202e-37	0.600724637598827	0.782	0.441	4.21491278945372e-33	2	Tuba4a
Hirip3	3.3312627017544e-37	0.484452417353298	0.272	0.079	5.10149570146669e-33	2	Hirip3
Neil3	4.34381836575098e-37	0.422998037339895	0.198	0.045	6.65212344531104e-33	2	Neil3
Mrpl12.1	4.80046273973138e-37	0.582970450774538	0.66	0.324	7.35142863962464e-33	2	Mrpl12
Mcm7.1	8.08400940629175e-37	0.518394191119701	0.689	0.33	1.23798520047952e-32	2	Mcm7
Dnajc9.1	9.52118007911381e-37	0.485632549789229	0.467	0.183	1.45807351731549e-32	2	Dnajc9
Mcm6.2	1.55719354988218e-36	0.490751540067454	0.617	0.28	2.38468620228957e-32	2	Mcm6
Srsf3.1	2.10338306012183e-36	0.580594616450314	0.875	0.573	3.22112081827057e-32	2	Srsf3
Mybl2	2.57780620521125e-36	0.398318718079349	0.158	0.029	3.94765242266051e-32	2	Mybl2
Ssrp1	8.21924409682013e-36	0.545282245034767	0.518	0.226	1.25869504098703e-31	2	Ssrp1
Hist1h3i	1.07154162309247e-35	0.426975282826426	0.16	0.031	1.64095884160381e-31	2	Hist1h3i
Mrpl51	1.20024825395211e-35	0.533144093762665	0.642	0.316	1.83806017610226e-31	2	Mrpl51
Nudc.1	3.4631161785039e-35	0.570931610922307	0.73	0.385	5.30341611576087e-31	2	Nudc
Eif5a.1	4.62923865496608e-35	0.432113729230212	0.99	0.849	7.08921607621506e-31	2	Eif5a
Atp5g1.1	6.48873798864191e-35	0.497944516254221	0.951	0.708	9.93685335580622e-31	2	Atp5g1
Snrpd1.1	1.05783628406374e-34	0.551399530962668	0.87	0.539	1.61997048541521e-30	2	Snrpd1
Cbx3	1.12628957861252e-34	0.56567802855082	0.907	0.579	1.72479986068721e-30	2	Cbx3
Lsm2.1	1.27141096509717e-34	0.623935655061738	0.58	0.286	1.9470387519498e-30	2	Lsm2
Smc2.1	1.73254262564509e-34	0.470414140555825	0.444	0.181	2.65321577691289e-30	2	Smc2
Smc4.1	1.95587620152699e-34	0.470492153362455	0.42	0.167	2.99522881501844e-30	2	Smc4
Eif1ad.1	3.32868105577451e-34	0.511903058000435	0.414	0.163	5.09754216881308e-30	2	Eif1ad
Hist1h2bb	6.90937729329467e-34	0.413490856072827	0.202	0.051	1.05810203869515e-29	2	Hist1h2bb
Hist1h3g	7.95412739455518e-34	0.333617787225381	0.142	0.025	1.21809506920218e-29	2	Hist1h3g
Mrpl18.1	1.11827377376904e-33	0.516870505878636	0.613	0.295	1.71252445714991e-29	2	Mrpl18
Ms4a3.2	1.18921980167553e-33	0.622132616687926	0.588	0.29	1.82117120428591e-29	2	Ms4a3
Dpy30.1	1.48898066115053e-33	0.533115510895535	0.57	0.264	2.28022498448593e-29	2	Dpy30
Hmgn1	1.5975411998097e-33	0.59182736826087	0.319	0.111	2.44647459338858e-29	2	Hmgn1
Ldha.1	1.6618799473926e-33	0.572003585154553	0.829	0.519	2.54500295143702e-29	2	Ldha
Timm8a1.1	1.73231390237968e-33	0.467310056749056	0.385	0.145	2.65286551010424e-29	2	Timm8a1
Ftl1.1	2.50237747229571e-33	-0.603779223118644	0.996	0.969	3.83214086107365e-29	2	Ftl1
Hist1h4c	5.16489612313232e-33	0.379786341952582	0.173	0.038	7.90952192296484e-29	2	Hist1h4c
Rpa3	9.15141965022075e-33	0.496267403585216	0.481	0.206	1.40144840523481e-28	2	Rpa3
Rad51ap1.1	9.32441028605836e-33	0.440675228685755	0.21	0.055	1.42794019120698e-28	2	Rad51ap1
Lst1.2	2.18099529686757e-32	-1.11593041719322	0.591	0.688	3.33997619762299e-28	2	Lst1
Fxn	4.0875253358856e-32	0.417029240398158	0.305	0.103	6.25963629937521e-28	2	Fxn
Hist1h3e	1.00397800007487e-31	0.385263624379541	0.218	0.06	1.53749190931465e-27	2	Hist1h3e
Fkbp3.1	1.14217470098705e-31	0.487122347275273	0.525	0.239	1.74912633709156e-27	2	Fkbp3
Cdca5	1.16362052965123e-31	0.423131120994404	0.185	0.045	1.78196847910789e-27	2	Cdca5
Chchd10.1	1.71020864458697e-31	0.431811227083478	0.288	0.096	2.61901351832048e-27	2	Chchd10
Mcm5.1	2.42312846954417e-31	0.409384883123896	0.426	0.172	3.71077893825994e-27	2	Mcm5
Nusap1.2	2.73452238835194e-31	0.425106168645613	0.34	0.125	4.18764758552216e-27	2	Nusap1
Orc6.1	3.36043034232412e-31	0.413468698329671	0.296	0.099	5.14616302623516e-27	2	Orc6
Nxt1.1	3.93059846547234e-31	0.503877265742214	0.447	0.193	6.01931849002434e-27	2	Nxt1
Mrpl42.1	7.20647709446751e-31	0.493995055822439	0.539	0.253	1.10359990224675e-26	2	Mrpl42
Ppil1.1	7.41377371633143e-31	0.398927151520449	0.313	0.109	1.135345306919e-26	2	Ppil1
Uqcr10.1	7.42949996135494e-31	0.495429842512788	0.932	0.707	1.1377536240819e-26	2	Uqcr10
Lmnb1	9.07941075942139e-31	0.407186432003695	0.446	0.188	1.39042096369779e-26	2	Lmnb1
Snrpf.1	1.18079899593831e-30	0.456415097386639	0.955	0.733	1.80827558237992e-26	2	Snrpf
Rbbp7.1	1.19918347027317e-30	0.476241336760065	0.451	0.194	1.83642956637633e-26	2	Rbbp7
Rps27l.1	2.42766527718583e-30	0.480357865778023	0.944	0.686	3.71772660548239e-26	2	Rps27l
Prmt1.1	2.65066062761967e-30	0.457242046871442	0.704	0.375	4.05922168513676e-26	2	Prmt1
Dhfr.1	3.29612063521015e-30	0.340915228946973	0.202	0.054	5.04767914076082e-26	2	Dhfr
Rbbp4	3.33810082958808e-30	0.524372738028624	0.722	0.403	5.11196761043119e-26	2	Rbbp4
Tcp1	5.52287884337629e-30	0.503349052833301	0.533	0.258	8.45773666074646e-26	2	Tcp1
Nrg4.1	6.54196987914869e-30	0.53046197386018	0.403	0.17	1.00183726729283e-25	2	Nrg4
Supt16	7.38219168343829e-30	0.455299256784703	0.566	0.273	1.13050883440174e-25	2	Supt16
Tfdp1.1	1.54057792177775e-29	0.488547966976533	0.484	0.222	2.35924102941044e-25	2	Tfdp1
Pmf1.1	1.55296970195962e-29	0.440563883294277	0.436	0.185	2.37821780158096e-25	2	Pmf1
Coro1a.2	1.58642644787538e-29	-0.739438540094777	0.885	0.878	2.42945346227636e-25	2	Coro1a
Gar1.1	5.84303998901174e-29	0.448839081558418	0.407	0.171	8.94803143917258e-25	2	Gar1
Anapc11	6.93655764736542e-29	0.476510548721079	0.502	0.23	1.06226443811754e-24	2	Anapc11
Selenoh	9.04537241067913e-29	0.478123225323637	0.784	0.454	1.3852083309714e-24	2	Selenoh
Psip1	1.25511826922608e-28	0.338501995958865	0.208	0.059	1.92208811749282e-24	2	Psip1
Eif4a3	1.43341159946152e-28	0.452526171914439	0.58	0.289	2.19512652341537e-24	2	Eif4a3
Nap1l1.1	1.45345922144056e-28	0.470562690165874	0.79	0.46	2.22582745171407e-24	2	Nap1l1
Hprt.1	1.57120489567238e-28	0.468109039050495	0.558	0.271	2.40614317723269e-24	2	Hprt
Tmem107	1.61332730370386e-28	0.319472440283461	0.138	0.028	2.47064943289209e-24	2	Tmem107
Hspe1.1	1.65029628763973e-28	0.492894806435689	0.875	0.578	2.52726373489148e-24	2	Hspe1
Cox5a.1	1.78829830803326e-28	0.479770674759	0.862	0.547	2.73860002892213e-24	2	Cox5a
Cox8a	1.8351734394492e-28	0.35928648338622	0.994	0.893	2.8103846051725e-24	2	Cox8a
Apex1.1	2.11900887553341e-28	0.456340293619572	0.482	0.223	3.24505019199187e-24	2	Apex1
Clspn	2.42367279316354e-28	0.343958966788815	0.2	0.056	3.71161251545064e-24	2	Clspn
Nop56.1	2.43751477536545e-28	0.370104854298155	0.545	0.262	3.73281012699464e-24	2	Nop56
Mpo.2	2.55921118882479e-28	0.466151084845305	0.852	0.578	3.91917601456628e-24	2	Mpo
Cdca4	3.54276541524106e-28	0.399084843823079	0.214	0.064	5.42539095690016e-24	2	Cdca4
Gng12	3.9735269955661e-28	0.496195624850819	0.636	0.337	6.08505924100992e-24	2	Gng12
Tmpo.1	4.43388828176154e-28	0.402445997990102	0.465	0.21	6.79005651468962e-24	2	Tmpo
Srsf2.1	5.51531610127596e-28	0.410371576062894	0.928	0.627	8.44615507749401e-24	2	Srsf2
Ncapd2.1	5.8345318706659e-28	0.416104945028456	0.247	0.082	8.93500210673775e-24	2	Ncapd2
Psmc3ip.1	7.36037617269111e-28	0.408193672166939	0.237	0.076	1.12716800708592e-23	2	Psmc3ip
Rfc2.1	8.01397462278202e-28	0.438169521018261	0.506	0.237	1.22726007373284e-23	2	Rfc2
Ccna2.2	9.59871661996634e-28	0.429572562700478	0.267	0.094	1.46994746318165e-23	2	Ccna2
Uhrf1.2	1.0284636967345e-27	0.364189146393628	0.27	0.092	1.57498930517922e-23	2	Uhrf1
Ube2s.2	1.17079260247518e-27	0.39664101496915	0.807	0.448	1.79295179143048e-23	2	Ube2s
Ccdc34.1	1.51916342178025e-27	0.442516013397359	0.407	0.179	2.32644686411428e-23	2	Ccdc34
Cks2.2	1.56253602241459e-27	0.439211778811953	0.786	0.442	2.39286766472571e-23	2	Cks2
Snrpg.1	1.8093357673697e-27	0.380531881070057	0.994	0.828	2.77081679414996e-23	2	Snrpg
Lyar.1	2.21130007802402e-27	0.45340887632796	0.42	0.184	3.38638493948599e-23	2	Lyar
Rnaseh2b	2.8509841235102e-27	0.382608286514002	0.346	0.136	4.36599708674352e-23	2	Rnaseh2b
Ybx3.1	2.94079534120554e-27	0.445378405609901	0.619	0.324	4.50353398552216e-23	2	Ybx3
Mrpl13	4.41420533942227e-27	0.403645988067533	0.409	0.174	6.75991405679127e-23	2	Mrpl13
Srsf7.1	4.65282170852594e-27	0.452798090103492	0.749	0.432	7.12533116443662e-23	2	Srsf7
Nrm	5.55011772234204e-27	0.397973605119106	0.356	0.145	8.49945027999459e-23	2	Nrm
Incenp.2	5.78336835968718e-27	0.371289618607902	0.274	0.098	8.85665030602495e-23	2	Incenp
Trip13	5.88506726296152e-27	0.381271224504884	0.204	0.061	9.01239200649927e-23	2	Trip13
Lsm6.1	5.92589820925189e-27	0.513035014053724	0.833	0.547	9.07492051764834e-23	2	Lsm6
Hist1h4n	7.01551586150612e-27	0.334949244245243	0.158	0.039	1.07435609903105e-22	2	Hist1h4n
Kif22.2	7.50982510173345e-27	0.390111011248393	0.243	0.082	1.15005461607946e-22	2	Kif22
Snrpd2.1	9.06108971110432e-27	0.459219373304358	0.895	0.611	1.38761527835852e-22	2	Snrpd2
Haus4	2.10790953999683e-26	0.367129990721222	0.304	0.114	3.22805266955114e-22	2	Haus4
Nucks1.1	2.95782494209654e-26	0.449191339427006	0.683	0.375	4.52961311632664e-22	2	Nucks1
Kif15.2	2.99339173000176e-26	0.361407100237077	0.243	0.083	4.5840800953247e-22	2	Kif15
Eef1d.1	3.0645281901128e-26	0.452283881039937	0.788	0.483	4.69301847033874e-22	2	Eef1d
Odc1	3.2570471259559e-26	0.403711545050901	0.35	0.142	4.98784196868887e-22	2	Odc1
Bex3.1	3.6596826211136e-26	0.371415149434579	0.424	0.185	5.60443796597336e-22	2	Bex3
Lgals3.2	4.12839164347355e-26	-2.34771393010577	0.107	0.312	6.3222189628154e-22	2	Lgals3
Tcf19	4.93973191374319e-26	0.278055164804673	0.111	0.02	7.56470545270633e-22	2	Tcf19
Ndufab1.1	5.07396544230233e-26	0.437288982253268	0.689	0.386	7.77027067834178e-22	2	Ndufab1
Rps2.2	8.17810678028654e-26	0.290063299519304	1	0.961	1.25239527233308e-21	2	Rps2
Smc6	9.58650228304163e-26	0.407551730395651	0.36	0.149	1.468076959625e-21	2	Smc6
Cd52.2	1.04957093453517e-25	-0.98350056129396	0.827	0.824	1.60731292914715e-21	2	Cd52
Serf1.1	1.0744720110761e-25	0.42949591398289	0.461	0.214	1.64544643776194e-21	2	Serf1
Cenps.1	1.11490173993109e-25	0.412999361766111	0.268	0.098	1.70736052453047e-21	2	Cenps
Timm50	1.29275676382723e-25	0.393230094043056	0.379	0.162	1.97972770812502e-21	2	Timm50
Adk.1	1.53718888157631e-25	0.38510213426493	0.342	0.138	2.35405105324596e-21	2	Adk
mt-Co1.1	1.60475814027218e-25	-0.45900493170291	1	1	2.45752661601282e-21	2	mt-Co1
Gm42031.1	2.36732113177856e-25	0.347355748887136	0.459	0.214	3.62531558120568e-21	2	Gm42031
Arpp19	2.43721948044486e-25	0.413094258854712	0.8	0.476	3.73235791235326e-21	2	Arpp19
Ubl4a	2.46170940322348e-25	0.410189041726202	0.34	0.14	3.76986178009643e-21	2	Ubl4a
Hist1h2bp	2.6734629679607e-25	0.293913486330481	0.119	0.024	4.09414118913502e-21	2	Hist1h2bp
Uqcr11.1	3.626141716318e-25	0.408336220720273	0.942	0.735	5.55307342436938e-21	2	Uqcr11
Srm.1	3.67886830578943e-25	0.456923707682049	0.531	0.271	5.63381892348594e-21	2	Srm
Polr2f.1	9.68696675623965e-25	0.436803357749578	0.704	0.404	1.48346208905054e-20	2	Polr2f
Magoh	9.87581611689614e-25	0.405342512548691	0.644	0.341	1.51238248014147e-20	2	Magoh
Uchl5	1.04793348259698e-24	0.37907117634711	0.377	0.163	1.60480533524902e-20	2	Uchl5
Nop58.1	1.27033604921553e-24	0.428007747648575	0.498	0.247	1.94539262576866e-20	2	Nop58
Lsm3	1.27513126631578e-24	0.436475709664168	0.593	0.315	1.95273602123599e-20	2	Lsm3
Slc25a5.1	1.3060358014719e-24	0.417140749660554	0.909	0.646	2.00006322637407e-20	2	Slc25a5
AC160336.1	1.45586140733985e-24	0.401483385312732	0.541	0.272	2.22950615920025e-20	2	AC160336.1
Rfc3.1	1.54204563099565e-24	0.375206129643713	0.315	0.124	2.36148867930673e-20	2	Rfc3
E2f8	1.63975911735523e-24	0.31584728085637	0.169	0.047	2.5111271123178e-20	2	E2f8
Hat1.1	2.56230202342984e-24	0.391224707926906	0.319	0.128	3.92390931868046e-20	2	Hat1
Cct8.1	3.55099760541496e-24	0.415956821409027	0.65	0.355	5.43799773293247e-20	2	Cct8
Cdc45.1	3.56078197792574e-24	0.355094137497203	0.202	0.063	5.45298152099548e-20	2	Cdc45
Polr2l.1	3.93802594540515e-24	0.335963094812771	0.389	0.169	6.03069293279344e-20	2	Polr2l
Fkbp4.1	4.72212934002998e-24	0.415407059223144	0.518	0.262	7.23146887132192e-20	2	Fkbp4
Rps27	5.05975564408801e-24	-0.255311542129829	1	0.99	7.74850979335637e-20	2	Rps27
Rfc4.1	6.60020218722747e-24	0.341373011517997	0.255	0.092	1.01075496295201e-19	2	Rfc4
Sssca1.1	6.72627891970172e-24	0.357394050993426	0.383	0.168	1.03006235376312e-19	2	Sssca1
Smarcc1	8.57519247787877e-24	0.340693818539883	0.362	0.157	1.31320497606236e-19	2	Smarcc1
Ppm1g	1.17244529031939e-23	0.387066719918646	0.428	0.198	1.79548271759511e-19	2	Ppm1g
Pfas	1.25029841493231e-23	0.362307437285705	0.202	0.065	1.91470699262734e-19	2	Pfas
Mrpl17.1	1.3907733629073e-23	0.357187977343047	0.523	0.256	2.12983032795624e-19	2	Mrpl17
Ezh2	1.53035192138498e-23	0.386385632537947	0.304	0.122	2.34358093240896e-19	2	Ezh2
Atp5j.1	1.59480747388154e-23	0.405481197354227	0.912	0.638	2.44228816550219e-19	2	Atp5j
Rcc1	1.95007065432207e-23	0.330482541791601	0.263	0.099	2.98633820002881e-19	2	Rcc1
Ddx18	2.59276689763508e-23	0.328782936295199	0.405	0.182	3.97056322703835e-19	2	Ddx18
Snrpd3.1	3.91042318233621e-23	0.426744320030945	0.732	0.433	5.98842206142967e-19	2	Snrpd3
Snrpb	4.03825359287175e-23	0.418877012299784	0.852	0.572	6.18418155212379e-19	2	Snrpb
Chchd6	4.07173089453424e-23	0.30866656451306	0.171	0.05	6.23544869188974e-19	2	Chchd6
Eif2s1.1	5.57388881391092e-23	0.353647446943134	0.391	0.176	8.53585332962318e-19	2	Eif2s1
Gapdh.1	6.0859946897446e-23	0.294596411481227	1	0.951	9.32009226787488e-19	2	Gapdh
Park7.1	6.14121032864929e-23	0.410822102709607	0.839	0.543	9.40464949729352e-19	2	Park7
Hpf1	6.24525698399167e-23	0.344071032150343	0.35	0.152	9.56398654528484e-19	2	Hpf1
Ska1	6.62285234697178e-23	0.320443571187607	0.181	0.056	1.01422360841526e-18	2	Ska1
Cinp	7.16120840523881e-23	0.328082038376929	0.195	0.062	1.09666745517827e-18	2	Cinp
Cenpp	7.49684605459537e-23	0.306116429416375	0.148	0.04	1.14806700480074e-18	2	Cenpp
Tubg1	8.1362466589946e-23	0.395507799012062	0.2	0.066	1.24598481335843e-18	2	Tubg1
Gart.1	1.19406107733722e-22	0.32675183534079	0.3	0.12	1.82858513383422e-18	2	Gart
Nt5dc2.1	1.24789833636461e-22	0.2928662333115	0.366	0.159	1.91103151230877e-18	2	Nt5dc2
Psmc4	1.41980908584e-22	0.345289854030826	0.372	0.164	2.17429563405538e-18	2	Psmc4
Pgp	1.49745279716478e-22	0.315021888385884	0.342	0.148	2.29319921357814e-18	2	Pgp
Fdps.1	1.55545836663924e-22	0.406532527064315	0.516	0.264	2.38202894267133e-18	2	Fdps
Banf1.1	1.78388524626405e-22	0.444663247732427	0.718	0.418	2.73184186612877e-18	2	Banf1
Nsd2	1.78621975081417e-22	0.348517677869486	0.228	0.08	2.73541692639682e-18	2	Nsd2
Psat1.1	1.80719160568681e-22	0.358212753471324	0.323	0.137	2.76753322494879e-18	2	Psat1
Impdh2.1	1.86081178963457e-22	0.407510959683369	0.549	0.295	2.84964717464638e-18	2	Impdh2
Exosc7.1	2.18340487233047e-22	0.367533166277434	0.44	0.208	3.34366622148688e-18	2	Exosc7
Hmgn5	2.76882243083336e-22	0.311061193696586	0.28	0.109	4.2401746705782e-18	2	Hmgn5
Ndufa5.1	2.96004252003922e-22	0.407121524754212	0.718	0.425	4.53300911518806e-18	2	Ndufa5
Eif1ax	4.20145011497819e-22	0.350259423990562	0.496	0.248	6.4341007060776e-18	2	Eif1ax
Qdpr	4.49344606889897e-22	0.37225044292914	0.282	0.114	6.88126330991189e-18	2	Qdpr
Sf3b5	4.93971224186617e-22	0.392263588371939	0.759	0.459	7.56467532719385e-18	2	Sf3b5
Atp5o.1	5.1181312490125e-22	0.418404623616402	0.817	0.518	7.83790619473774e-18	2	Atp5o.1
Bckdk	5.29572665673092e-22	0.329946205121344	0.265	0.101	8.10987580211772e-18	2	Bckdk
Uqcrq.1	5.37887510259797e-22	0.397735770966031	0.912	0.669	8.23720933211854e-18	2	Uqcrq
Romo1.1	6.75117459820888e-22	0.405036846185632	0.817	0.509	1.03387487796971e-17	2	Romo1
Tomm5.1	9.22125981258281e-22	0.361318400552681	0.63	0.342	1.41214372769893e-17	2	Tomm5
Eif4a1.1	9.44575744325894e-22	0.384339066331288	0.942	0.733	1.44652329486067e-17	2	Eif4a1
Cyc1	1.01123448677443e-21	0.359798719219594	0.551	0.288	1.54860449304636e-17	2	Cyc1
Pola1	1.04013933390921e-21	0.323221652618934	0.177	0.055	1.59286937594856e-17	2	Pola1
Hist2h2aa1	1.04044869982258e-21	0.273061826083109	0.167	0.05	1.5933431389083e-17	2	Hist2h2aa1
Prpf31	1.68068734488242e-21	0.324291534710082	0.237	0.088	2.57380459995294e-17	2	Prpf31
Tacc3.2	1.72005428681271e-21	0.313535438087218	0.29	0.119	2.63409113482499e-17	2	Tacc3
Pfdn6	1.90518190013554e-21	0.293578370096494	0.512	0.257	2.91759556186756e-17	2	Pfdn6
Ruvbl2.1	1.92066295875533e-21	0.31871555321891	0.409	0.189	2.94130325503792e-17	2	Ruvbl2
Paics.1	2.42622609708944e-21	0.2985402945746	0.407	0.188	3.71552264508277e-17	2	Paics
Fen1.1	2.49055534908109e-21	0.348286308983075	0.274	0.111	3.81403646158278e-17	2	Fen1
Ctsg.2	3.13962431193835e-21	0.350047022751392	0.996	0.849	4.80802067130239e-17	2	Ctsg
Rfc5.1	3.18038964679051e-21	0.350375513145925	0.284	0.116	4.87044870509498e-17	2	Rfc5
Rpgrip1	4.37632884178454e-21	0.396494988840547	0.541	0.289	6.70190998830885e-17	2	Rpgrip1
Atp5g3.1	5.88931982057459e-21	0.415534214252353	0.77	0.49	9.01890437322793e-17	2	Atp5g3
Stub1	6.14079078459408e-21	0.335649091863124	0.56	0.293	9.40400700752737e-17	2	Stub1
Ncaph	6.51046050125532e-21	0.284904263286827	0.167	0.052	9.9701192116224e-17	2	Ncaph
Prim1	7.9471692745398e-21	0.312402472684529	0.175	0.056	1.21702950270303e-16	2	Prim1
Usmg5	8.46773216747977e-21	0.391366578021878	0.895	0.623	1.29674850412785e-16	2	Usmg5
Gnl3.1	9.4105783296905e-21	0.372094548190174	0.36	0.166	1.4411359654088e-16	2	Gnl3
Minos1	1.17115290220952e-20	0.380610146912938	0.839	0.521	1.79350355444366e-16	2	Minos1
Mad2l1	1.49593472080769e-20	0.339434095970978	0.23	0.087	2.29087443144489e-16	2	Mad2l1
Aunip	1.79837512486288e-20	0.274966990461838	0.13	0.035	2.75403166621501e-16	2	Aunip
Actn4	2.10877185216401e-20	0.271221449267457	0.325	0.141	3.22937321440397e-16	2	Actn4
Dscc1	2.1200573008394e-20	0.263038815960967	0.111	0.026	3.24665575050546e-16	2	Dscc1
Tagln2	2.38207335180033e-20	0.344362897612209	0.924	0.654	3.64790713094703e-16	2	Tagln2
Calm2.2	2.40613987967874e-20	0.353574073397455	0.889	0.608	3.68476261174002e-16	2	Calm2
Hmbs	2.46874852196831e-20	0.289802058141967	0.232	0.088	3.78064148654227e-16	2	Hmbs
Naa50.1	2.71318758117026e-20	0.332215492718963	0.331	0.146	4.15497546180414e-16	2	Naa50
Ahsa1.1	3.05350414583809e-20	0.290101689883793	0.444	0.214	4.67613624893645e-16	2	Ahsa1
Slc25a39	3.89432101096933e-20	0.307046922707996	0.368	0.17	5.96376319619843e-16	2	Slc25a39
Hist1h2be	5.28051504641076e-20	0.271998017859302	0.154	0.046	8.08658074207343e-16	2	Hist1h2be
Snrpe	5.69141551249401e-20	0.378018649019456	0.916	0.657	8.71583371583333e-16	2	Snrpe
Eny2.1	5.96068738970797e-20	0.408639831583679	0.658	0.382	9.12819666859878e-16	2	Eny2
Pole3	6.08970576931444e-20	0.27605647940613	0.243	0.095	9.32577541512813e-16	2	Pole3
Ddx39b	7.81030778169004e-20	0.344496527560409	0.804	0.491	1.19607053368801e-15	2	Ddx39b
Nuf2	1.04484656868028e-19	0.312648506701755	0.13	0.036	1.60007803527698e-15	2	Nuf2
Eno1.1	1.10798756507875e-19	0.350214157790372	0.765	0.475	1.69677215716159e-15	2	Eno1
Cops3	1.14679563217883e-19	0.288924244914158	0.28	0.116	1.75620283111866e-15	2	Cops3
Hspa9	1.28760588854774e-19	0.28513463096297	0.387	0.184	1.97183965772201e-15	2	Hspa9
Magohb	1.30153084989425e-19	0.26344572379826	0.218	0.08	1.99316434352806e-15	2	Magohb
Ctcf.1	1.33324493010833e-19	0.279834134085305	0.344	0.157	2.0417312859679e-15	2	Ctcf
S100a6.2	1.453982488092e-19	-2.36413812718609	0.161	0.33	2.22662878226409e-15	2	S100a6
Cox5b	1.53714206046275e-19	0.348969709989667	0.965	0.791	2.35397935139266e-15	2	Cox5b
Sms.1	1.77579025267472e-19	0.300587726590949	0.461	0.235	2.71944519294607e-15	2	Sms
Hspa14	2.03329087458577e-19	0.305044039898699	0.278	0.118	3.11378164534065e-15	2	Hspa14
Pgk1	2.09331163988994e-19	0.310113820205636	0.675	0.387	3.20569744532745e-15	2	Pgk1
Nudt5	2.32455605486949e-19	0.273984410878478	0.276	0.114	3.55982514242714e-15	2	Nudt5
Mrpl35	2.61362687249533e-19	0.279922518589886	0.35	0.16	4.00250819253934e-15	2	Mrpl35
Cenpv	2.71307512654981e-19	0.315892415337848	0.325	0.147	4.15480324879838e-15	2	Cenpv
Fam162a.1	2.76736191179221e-19	0.329334415843829	0.379	0.181	4.23793803171859e-15	2	Fam162a
Elof1	2.80741789885175e-19	0.304632042447424	0.426	0.211	4.29927977030156e-15	2	Elof1
Wdr18.1	3.28609918025715e-19	0.311179829369354	0.302	0.133	5.0323322846458e-15	2	Wdr18
Exosc5.1	3.4345230458846e-19	0.328265619097709	0.64	0.37	5.25962859246768e-15	2	Exosc5
Gadd45gip1.1	3.85667827936926e-19	0.305659113379154	0.488	0.25	5.90611711702609e-15	2	Gadd45gip1
Zmat2	4.33833459375821e-19	0.345162033425289	0.407	0.203	6.64372559688132e-15	2	Zmat2
Cox7c.1	4.35903902867023e-19	0.313186684507301	0.963	0.82	6.67543236850559e-15	2	Cox7c
Lsp1.2	4.74838971798594e-19	-1.42701080682007	0.14	0.303	7.27168401412368e-15	2	Lsp1
Ttk	4.90228821052612e-19	0.260703079163803	0.128	0.036	7.5073641655997e-15	2	Ttk
Tomm7	5.5294201693285e-19	0.329535383446595	0.924	0.712	8.46775404730967e-15	2	Tomm7
Ptbp1	6.06536503703297e-19	0.307367223595241	0.436	0.218	9.28850001771229e-15	2	Ptbp1
Eif3j1.1	6.84610302913778e-19	0.308462409010096	0.453	0.233	1.04841221788216e-14	2	Eif3j1
Ndufaf2.1	7.04340256975446e-19	0.326701321136854	0.239	0.096	1.0786266695322e-14	2	Ndufaf2
Emg1.1	7.49902008708756e-19	0.266872569592159	0.568	0.301	1.14839993613659e-14	2	Emg1
Cnbp	7.67097869594808e-19	0.3303754056808	0.683	0.4	1.17473367749749e-14	2	Cnbp
Smarca5	7.86587501051984e-19	0.349955711681042	0.455	0.24	1.20458009911101e-14	2	Smarca5
Cmc2.1	8.85461999082621e-19	0.319622905948412	0.381	0.185	1.35599650539513e-14	2	Cmc2
Mybbp1a	9.12918265405806e-19	0.339117521990165	0.309	0.138	1.39804303164245e-14	2	Mybbp1a
Bola1.1	9.86498434931928e-19	0.301146746940639	0.512	0.272	1.51072370325476e-14	2	Bola1
Pam16	1.12438409489094e-18	0.279891703146295	0.416	0.205	1.72188180291599e-14	2	Pam16
Galk1.1	1.14772854867978e-18	0.313858785051876	0.36	0.17	1.75763149944822e-14	2	Galk1
Srsf10	1.25205027808574e-18	0.257472543743334	0.453	0.226	1.9173897958605e-14	2	Srsf10
Nsmce4a	1.40592696948636e-18	0.29635731630477	0.475	0.242	2.15303656107141e-14	2	Nsmce4a
Wdr4	1.40595826578467e-18	0.250549733981116	0.121	0.032	2.15308448822265e-14	2	Wdr4
Coq7	1.51944648977006e-18	0.267952092182077	0.218	0.083	2.32688035443387e-14	2	Coq7
Ift27.1	1.622583426304e-18	0.283782733156308	0.29	0.125	2.48482425904195e-14	2	Ift27
Cct3.1	1.70419663651077e-18	0.330545104425815	0.533	0.291	2.60980672915259e-14	2	Cct3
Ppa1.1	1.74102843057748e-18	0.344464914881222	0.245	0.1	2.66621093858635e-14	2	Ppa1
Tomm40.1	2.09456264503547e-18	0.300215434277413	0.395	0.195	3.20761323460732e-14	2	Tomm40
Ncapd3	2.50305071821634e-18	0.266767428177783	0.181	0.063	3.83317186987651e-14	2	Ncapd3
Wdr76.1	2.56540193059134e-18	0.263035999836381	0.214	0.081	3.92865651650757e-14	2	Wdr76
Rnaseh2c	2.60745377553385e-18	0.331195740460907	0.607	0.347	3.99305471185254e-14	2	Rnaseh2c
Hist1h4h	2.68418371806203e-18	0.273862061315284	0.196	0.072	4.11055894584019e-14	2	Hist1h4h
Nfyb	2.76007924239059e-18	0.255839839838871	0.206	0.077	4.22678535179696e-14	2	Nfyb
Elavl1	2.80797197051354e-18	0.256906153646846	0.35	0.164	4.30012827564443e-14	2	Elavl1
Nmral1.1	2.90656603704704e-18	0.317212053469716	0.237	0.097	4.45111522913383e-14	2	Nmral1
Phb.1	3.29267622782184e-18	0.292780859059628	0.362	0.172	5.04240437528637e-14	2	Phb
Phb2.1	3.31746110057868e-18	0.349236247580708	0.632	0.366	5.0803599294262e-14	2	Phb2
Nsmce1	3.56704868682782e-18	0.326041637121155	0.391	0.194	5.46257835900812e-14	2	Nsmce1
Mcm3.1	4.01997475727037e-18	0.321962988648914	0.362	0.173	6.15618934328384e-14	2	Mcm3
Lsm7.1	4.05982668027667e-18	0.340403085298123	0.716	0.429	6.21721857817569e-14	2	Lsm7
Cmss1	4.29878261999819e-18	0.331604754482637	0.249	0.105	6.58315570426522e-14	2	Cmss1
Eloc	4.36513850427089e-18	0.32204864577165	0.438	0.226	6.68477310544044e-14	2	Eloc
Cox6b1	5.005432161039e-18	0.331005483416715	0.924	0.698	7.66531881141513e-14	2	Cox6b1
Sdf2l1.1	5.36880896210062e-18	0.341906507170747	0.615	0.357	8.22179404456089e-14	2	Sdf2l1
Rsl1d1.1	5.76647624526434e-18	0.29560542221684	0.424	0.215	8.83078172199781e-14	2	Rsl1d1
Txn1.1	6.18843541746073e-18	0.350607901577536	0.903	0.642	9.47696999829937e-14	2	Txn1
Cenpx.1	6.76939270209301e-18	0.391121248617402	0.626	0.383	1.03666479839852e-13	2	Cenpx
Mt1.2	7.2457432068531e-18	0.351999695295405	0.949	0.769	1.10961311469748e-13	2	Mt1
Snrpa1.1	7.57529407197898e-18	0.304865541332196	0.409	0.206	1.16008053418286e-13	2	Snrpa1
Ddx39	7.81426254936401e-18	0.330607332581065	0.514	0.28	1.1966761668096e-13	2	Ddx39
Slc43a3	8.78542251205398e-18	0.257544546171783	0.191	0.07	1.34539960349595e-13	2	Slc43a3
Tpi1	9.30515374696344e-18	0.315143084824679	0.774	0.495	1.42499124480998e-13	2	Tpi1
Haus8	9.89498356756177e-18	0.265661482103977	0.15	0.048	1.51531778353641e-13	2	Haus8
Zfp706	1.16475664950285e-17	0.328023203253958	0.885	0.609	1.78370833304866e-13	2	Zfp706
Tsfm	2.04137857147681e-17	0.288148440370576	0.272	0.119	3.12616714435959e-13	2	Tsfm
Prdx1	2.0419754254608e-17	0.316104136585473	0.928	0.693	3.12708116655067e-13	2	Prdx1
Smc3	2.54822524828057e-17	0.265632343985039	0.34	0.162	3.90235214521686e-13	2	Smc3
Traip	2.57983883349146e-17	0.256482887905301	0.128	0.038	3.95076518960883e-13	2	Traip
Hsp90ab1.2	2.65962709467083e-17	0.277277450306916	0.988	0.886	4.07295293277891e-13	2	Hsp90ab1
Exosc8.1	2.66094916569951e-17	0.306371574026706	0.403	0.205	4.07497755235224e-13	2	Exosc8
Ugdh	2.928012059747e-17	0.265460419340491	0.251	0.107	4.48395766829655e-13	2	Ugdh
Mdh2	3.46043140593767e-17	0.316102899242348	0.695	0.421	5.29930465505294e-13	2	Mdh2
Csrp2	3.56089596517772e-17	0.261807344937709	0.173	0.061	5.45315608107317e-13	2	Csrp2
Ndufv1	3.71529879238668e-17	0.259942319146815	0.387	0.191	5.68960857066095e-13	2	Ndufv1
Hnrnpdl	3.79705428772891e-17	0.252627351472553	0.572	0.316	5.81480893622805e-13	2	Hnrnpdl
Fh1	4.1205364090095e-17	0.27346249820121	0.315	0.148	6.31018945675715e-13	2	Fh1
Fmc1.1	4.16307561211933e-17	0.313789246902442	0.625	0.361	6.37533399239953e-13	2	Fmc1
Poc1a	4.80157575819773e-17	0.31330701362918	0.16	0.055	7.35313311610401e-13	2	Poc1a
Psmc5	4.88608637636885e-17	0.293676611896045	0.401	0.206	7.48255267677126e-13	2	Psmc5
1810037I17Rik	5.45014118738257e-17	0.296304487377836	0.597	0.339	8.34634621435767e-13	2	1810037I17Rik
Sf3a2	5.56638829259283e-17	0.252117023184104	0.305	0.142	8.52436703127667e-13	2	Sf3a2
Ppp1cc	5.84985552384765e-17	0.30222656392636	0.5	0.272	8.95846874922028e-13	2	Ppp1cc
Mtfr2	5.90879804069557e-17	0.253582215415585	0.134	0.042	9.04873331952119e-13	2	Mtfr2
Ndufc1	5.93861280548127e-17	0.333527156588121	0.804	0.526	9.09439165031402e-13	2	Ndufc1
Atp5k	6.06664791599875e-17	0.334444207843452	0.912	0.687	9.29046461856049e-13	2	Atp5k
Tmem147	6.30684081707618e-17	0.261045436082849	0.496	0.265	9.65829602727047e-13	2	Tmem147
Tpx2.2	8.24877939902419e-17	0.296949186144524	0.228	0.096	1.26321807716656e-12	2	Tpx2
Rps17.2	8.79564663423349e-17	0.26069230952025	0.992	0.865	1.34696532556652e-12	2	Rps17
Fbl.1	9.42308417994783e-17	0.267057715447905	0.628	0.368	1.44305111131721e-12	2	Fbl
Srpk1	9.69187165434495e-17	0.365686883382607	0.302	0.141	1.48421322514639e-12	2	Srpk1
Sap18	1.04317307686744e-16	0.306690553923392	0.508	0.282	1.5975152499148e-12	2	Sap18
Metap2.1	1.06242326908e-16	0.289370985267317	0.593	0.345	1.62699499426911e-12	2	Metap2
Ppan.1	1.14879739700701e-16	0.275791442758746	0.473	0.254	1.75926833377654e-12	2	Ppan
Cnih4	1.16209754532506e-16	0.271537962265952	0.375	0.187	1.77963618091079e-12	2	Cnih4
Uqcrb.1	1.32293509532987e-16	0.315135877535534	0.835	0.577	2.02594280498816e-12	2	Uqcrb
Rrs1.1	1.41487219645693e-16	0.255937574390368	0.276	0.123	2.16673528165414e-12	2	Rrs1
Haus1	1.73114398375188e-16	0.254434474869678	0.158	0.055	2.65107389671762e-12	2	Haus1
Ywhaq	1.81948063806817e-16	0.255022367103813	0.531	0.29	2.7863526491376e-12	2	Ywhaq
Snhg6	2.16800592625657e-16	0.271747570234539	0.307	0.143	3.32008427546932e-12	2	Snhg6
Usp1.1	2.45005269990646e-16	0.263856384334115	0.268	0.121	3.75201070463675e-12	2	Usp1
Mogs	2.69378048497214e-16	0.290929960173254	0.268	0.121	4.12525543468634e-12	2	Mogs
Gspt1	2.73259919760032e-16	0.274907710477893	0.335	0.162	4.18470241120512e-12	2	Gspt1
Cyba.2	4.04569278551745e-16	-0.647931947432177	0.912	0.836	6.19557393174143e-12	2	Cyba
Tmem238.1	4.27269344697491e-16	0.27273804850536	0.23	0.097	6.54320274469738e-12	2	Tmem238
2410015M20Rik.1	4.3528698346018e-16	0.334702376548244	0.737	0.477	6.66598486470919e-12	2	2410015M20Rik
Emc8	5.13910406712639e-16	0.272900121851918	0.302	0.142	7.87002396839735e-12	2	Emc8
Khsrp	5.30888539383178e-16	0.263109733904555	0.327	0.158	8.13002709211398e-12	2	Khsrp
Asrgl1	5.89266344556175e-16	0.255377522830967	0.267	0.12	9.02402480053326e-12	2	Asrgl1
Gm47283.1	6.53020635977814e-16	0.310331869325336	0.638	0.396	1.00003580193642e-11	2	Gm47283
Rbm8a	6.5861714693955e-16	0.278997010446866	0.638	0.378	1.00860629882323e-11	2	Rbm8a
Lyz2.2	6.63785371638631e-16	-3.2248779113722	0.56	0.603	1.0165209181274e-11	2	Lyz2
Eif6	7.49557773752776e-16	0.25095884871788	0.49	0.264	1.147872774725e-11	2	Eif6
Dnph1.1	7.51043411248259e-16	0.308313582108757	0.196	0.08	1.15014787998558e-11	2	Dnph1
Atp5b	8.98160363822896e-16	0.312127690695672	0.889	0.633	1.37544278115838e-11	2	Atp5b
Bcas2	9.45792120999707e-16	0.267571099165027	0.424	0.223	1.44838605409895e-11	2	Bcas2
Mrps18a	9.50956991844376e-16	0.292518838474947	0.424	0.227	1.45629553731048e-11	2	Mrps18a
Cdk2ap1	9.55710548171603e-16	0.30281025986586	0.566	0.33	1.46357513346999e-11	2	Cdk2ap1
Elane.2	1.22390910821917e-15	0.380893169648229	0.591	0.386	1.87429440832684e-11	2	Elane
Cox7a2	1.38340893805206e-15	0.291021733638543	0.938	0.706	2.11855244773292e-11	2	Cox7a2
Nudt21	1.5008976024072e-15	0.257918506992027	0.492	0.27	2.29847458832639e-11	2	Nudt21
Ndufb6	1.54713887015987e-15	0.28772133341916	0.463	0.252	2.36928846576282e-11	2	Ndufb6
Pebp1.1	1.6155659319077e-15	0.311168989566201	0.796	0.527	2.47407766812345e-11	2	Pebp1
Topbp1.1	1.78544804139666e-15	0.255731912633166	0.237	0.103	2.73423513059484e-11	2	Topbp1
S100a4.2	1.82508018813926e-15	-1.83844210667336	0.064	0.202	2.79492780011646e-11	2	S100a4
Nme2.1	1.88700661720452e-15	0.268348817722464	0.603	0.352	2.88976193358701e-11	2	Nme2
Smc1a	2.03480855500064e-15	0.250894094004293	0.354	0.177	3.11610582112798e-11	2	Smc1a
Ckm.1	2.61550005321254e-15	0.332772172454592	0.389	0.206	4.00537678148968e-11	2	Ckm
Idh2.1	3.76671172328858e-15	0.315478586535611	0.591	0.352	5.76834233304413e-11	2	Idh2
Bola3.1	3.80188770572541e-15	0.252586812156194	0.449	0.244	5.8222108325479e-11	2	Bola3
Lsm8	3.96302562825892e-15	0.289628159028156	0.409	0.22	6.06897744711570e-11	2	Lsm8
Dtl.1	5.90454877461624e-15	0.253949977179465	0.152	0.054	9.0422259934473e-11	2	Dtl
Idh3a	6.4746619388315e-15	0.259458725431579	0.218	0.094	9.91529729312655e-11	2	Idh3a
H2-D1.1	6.51908091313814e-15	-0.397965817870845	0.982	0.946	9.98332051037975e-11	2	H2-D1
Kif11.2	7.1092070774501e-15	0.263676845792454	0.183	0.074	1.08870397184071e-10	2	Kif11
Dtnbp1	7.30015133185309e-15	0.258258624535074	0.272	0.126	1.11794517495998e-10	2	Dtnbp1
Atp5j2.1	7.67959107347307e-15	0.279735532278418	0.955	0.75	1.17605257699167e-10	2	Atp5j2
Sdhd	8.06941670246018e-15	0.25597336459406	0.442	0.239	1.23575047381475e-10	2	Sdhd
Tmco1	8.12492486484477e-15	0.284337787222518	0.471	0.262	1.24425099380233e-10	2	Tmco1
Thyn1.1	9.41573689091706e-15	0.253403205146917	0.377	0.197	1.44192594747504e-10	2	Thyn1
Malat1.2	1.19387972936255e-14	-0.523987944880139	0.998	0.997	1.82830741754581e-10	2	Malat1
Thoc7	1.26500171401513e-14	0.285622812850388	0.65	0.39	1.93722362484276e-10	2	Thoc7
Mrpl20.1	1.28770127827528e-14	0.266782984474332	0.63	0.378	1.97198573755077e-10	2	Mrpl20
Stip1	1.29931125347475e-14	0.268520496606503	0.263	0.123	1.98976525357124e-10	2	Stip1
Mrps17	1.35524261096822e-14	0.272109204734069	0.424	0.232	2.07541853443674e-10	2	Mrps17
Raly	1.38734784684228e-14	0.273523890202528	0.689	0.42	2.12458449265427e-10	2	Raly
Pcbp1	1.39610984345478e-14	0.259257476168524	0.665	0.405	2.13800261426666e-10	2	Pcbp1
Tceal9	1.45696345291376e-14	0.256301329068475	0.329	0.165	2.23119383179213e-10	2	Tceal9
Pdap1.1	1.54759751456262e-14	0.280969825026964	0.661	0.416	2.3699908338012e-10	2	Pdap1
Agpat5.1	1.69616193871616e-14	0.262109075507919	0.348	0.179	2.59750239294993e-10	2	Agpat5
Eif2s2.1	1.76940242168782e-14	0.321376743137772	0.833	0.604	2.70966286857273e-10	2	Eif2s2
Syncrip	2.02305022767234e-14	0.257195887224138	0.331	0.17	3.09809911865742e-10	2	Syncrip
Ndufc2	2.15798628871676e-14	0.266840104240189	0.732	0.447	3.30474020254085e-10	2	Ndufc2
Usp14	2.30202426271565e-14	0.257835714963627	0.276	0.132	3.52531995592275e-10	2	Usp14
Cox17.1	2.31115439918087e-14	0.28704206563985	0.788	0.523	3.53930184690558e-10	2	Cox17
Ypel3.1	2.47960626629745e-14	-1.03679284512351	0.097	0.23	3.79726903620791e-10	2	Ypel3
Hnrnpf.1	3.25297246590557e-14	0.265091330799815	0.837	0.584	4.98160203428779e-10	2	Hnrnpf
Prdx6.1	3.79421334224988e-14	0.276640866933652	0.696	0.436	5.81045831232147e-10	2	Prdx6
Serpinb1a.1	3.88586826948833e-14	0.274686599210083	0.621	0.385	5.95081866789443e-10	2	Serpinb1a
Fkbp1a.1	4.37589544531524e-14	0.251065618530012	0.578	0.34	6.70124628495576e-10	2	Fkbp1a
Cetn3.1	5.9265429750384e-14	0.271148464795769	0.506	0.293	9.07590791197381e-10	2	Cetn3
Ndufa10	5.95176491129767e-14	0.254610589045196	0.477	0.275	9.11453278516125e-10	2	Ndufa10
Ssb	5.96276758921074e-14	0.285346769641708	0.519	0.305	9.13138228611732e-10	2	Ssb
Gm29666	7.69236823914556e-14	0.569975744524253	0.117	0.038	1.17800927214275e-09	2	Gm29666
Wfdc17.2	8.24519810211208e-14	-1.81807970544933	0.235	0.36	1.26266963735744e-09	2	Wfdc17
Ifitm3.2	8.26339875834036e-14	-1.96015869384154	0.144	0.273	1.26545688585224e-09	2	Ifitm3
Ahnak.2	9.33365142125864e-14	-0.97924833166138	0.023	0.137	1.42935537865155e-09	2	Ahnak
Alox5ap.2	9.9919250637448e-14	-0.934347870203563	0.56	0.589	1.53016340426188e-09	2	Alox5ap
Ap1s1	1.39088732548242e-13	0.272118566459554	0.296	0.149	2.13000485024378e-09	2	Ap1s1
Dbi	1.99403116271761e-13	0.280543857044767	0.885	0.632	3.05365932258575e-09	2	Dbi
Mcee	2.53859977051554e-13	0.258575620937388	0.401	0.219	3.8876116885675e-09	2	Mcee
Snrpc	2.54343364340924e-13	0.254156464215413	0.442	0.249	3.89501428151692e-09	2	Snrpc
Timm13.1	2.92132918741028e-13	0.284606883162032	0.743	0.496	4.47372351760011e-09	2	Timm13
Eif4e	3.02851610708519e-13	0.25573339637336	0.331	0.174	4.63786956639026e-09	2	Eif4e
Ebna1bp2	3.10453563947966e-13	0.290872773040026	0.387	0.215	4.75428587829916e-09	2	Ebna1bp2
Cox6a1	3.65193615361031e-13	0.261577450458475	0.693	0.441	5.59257502563884e-09	2	Cox6a1
Cenpk	5.8886017141187e-13	0.254535811005442	0.142	0.054	9.01780466500138e-09	2	Cenpk
Cox7b.1	6.38113187365546e-13	0.279845706020096	0.862	0.614	9.77206535131597e-09	2	Cox7b
Samm50	1.03094723744919e-12	0.252546957881554	0.362	0.198	1.57879259942969e-08	2	Samm50
Fn1.2	1.96447001019121e-12	-1.38292027099159	0.01	0.106	3.00838937360681e-08	2	Fn1
Cst3.2	2.17046549430518e-12	-0.695951752605826	0.868	0.83	3.32385085797895e-08	2	Cst3
Ifitm6.2	2.36324267867648e-12	-1.12881988451401	0.023	0.126	3.61906983812516e-08	2	Ifitm6
2010107E04Rik.1	2.73725269383231e-12	0.283659145523375	0.944	0.716	4.1918287753348e-08	2	2010107E04Rik
Atp5g2	2.99382076023616e-12	0.267630932087497	0.959	0.796	4.58473711222565e-08	2	Atp5g2
Ap3s1	5.569221708197e-12	0.265762518909452	0.903	0.675	8.52870612393288e-08	2	Ap3s1
Atp5h	5.87063439799523e-12	0.253638863870382	0.938	0.739	8.99028951708989e-08	2	Atp5h
Pgam1.1	1.39662589008414e-11	0.253421525184849	0.949	0.779	2.13879288807485e-07	2	Pgam1
St13	2.43492291125752e-11	0.250354498000096	0.545	0.339	3.72884094629976e-07	2	St13
Gdpd3.1	3.25689555475858e-11	-0.75685645859462	0.411	0.473	4.9876098525573e-07	2	Gdpd3
Psap.2	3.71932614242306e-11	-1.16019289186531	0.471	0.509	5.69577605450667e-07	2	Psap
Polr2j	5.26890848314275e-11	0.255092181349522	0.64	0.417	8.06880645108481e-07	2	Polr2j
B930036N10Rik	7.19407662543322e-11	0.344215593279007	0.187	0.088	1.10170089441884e-06	2	B930036N10Rik
Actb.2	9.36630321401942e-11	-0.410652955221122	1	0.998	1.43435567419493e-06	2	Actb
Prdx5.1	1.78989118431429e-10	-0.702117528735752	0.807	0.751	2.7410393596589e-06	2	Prdx5
Comt	2.77860901971455e-10	0.305645120915501	0.307	0.168	4.25516185279086e-06	2	Comt
Wdcp	3.88626876011973e-10	0.407884670495656	0.195	0.097	5.95143197924735e-06	2	Wdcp
Myl6.1	4.32732724180101e-10	-0.384126019133205	0.944	0.832	6.62686893809407e-06	2	Myl6
H2-T23.1	5.02659611123682e-10	-0.777322577306948	0.224	0.322	7.69772928474806e-06	2	H2-T23
Capg.2	1.67204957420451e-09	-0.938425546395638	0.173	0.269	2.56057671793679e-05	2	Capg
Vim.2	4.90012400352271e-09	-0.735137926812576	0.564	0.569	7.50404989899467e-05	2	Vim
Itm2b	5.19091846695601e-09	-0.357858526448313	0.934	0.867	7.94937254029643e-05	2	Itm2b
Cdk2ap2	5.3212467083262e-09	-0.789774965361547	0.436	0.469	8.14895720913074e-05	2	Cdk2ap2
Sh3bgrl3.1	9.39522910332582e-09	-0.275240451152492	0.996	0.964	0.000143878538488332	2	Sh3bgrl3
Napsa	1.94546146671296e-08	-0.542562688836312	0.66	0.628	0.000297927969012423	2	Napsa
Actg1.2	2.30560775237015e-08	-0.542793394575329	0.879	0.806	0.000353080771197964	2	Actg1
Anxa2.2	2.56241008793548e-08	-0.729961633118007	0.554	0.544	0.000392407480866439	2	Anxa2
Pld4.2	2.71212221565909e-08	-0.958521703750374	0.185	0.267	0.000415334396106033	2	Pld4
Msrb1.2	4.15552850952659e-08	-0.763579151990872	0.597	0.588	0.000636377635948902	2	Msrb1
mt-Co3	9.47564371147624e-08	-0.300792765727179	0.998	0.995	0.00145110007797547	2	mt-Co3
Npc2.1	1.74762218788257e-07	-0.486218334913457	0.778	0.703	0.00267630861852337	2	Npc2
Tmsb10.2	1.77377196707358e-07	-0.529463318502308	0.996	0.957	0.00271635439037648	2	Tmsb10
Cebpb.2	2.15909844440056e-07	-0.950493893336665	0.566	0.545	0.00330644335775502	2	Cebpb
Rrm2b	2.24614876827611e-07	0.260340934175722	0.148	0.076	0.00343975222373803	2	Rrm2b
H2-K1.1	2.40003690409162e-07	-0.313578579235121	0.951	0.892	0.00367541651492591	2	H2-K1
Ctss.2	7.28908570608705e-07	-1.01013410244966	0.189	0.259	0.0111625058503017	2	Ctss
Gnai2.1	7.31291977447599e-07	-0.384674333126412	0.862	0.777	0.0111990053426325	2	Gnai2
Ndufa13	8.05874287307312e-07	-0.593430848300247	0.512	0.505	0.0123411588358242	2	Ndufa13
Cyp4f18.2	9.24453325454369e-07	-0.688059557816629	0.072	0.144	0.0141570782260082	2	Cyp4f18
Ptpn18	9.48356806466944e-07	-0.331736437503174	0.87	0.786	0.0145231361342348	2	Ptpn18
Arhgdib	9.62374457959901e-07	-0.333320803553338	0.912	0.816	0.0147378024491979	2	Arhgdib
Anxa5.2	1.04461957732022e-06	-0.77221835483249	0.2	0.272	0.0159973042070818	2	Anxa5
Ifi27l2a.2	1.63397076350792e-06	-0.841964521615464	0.037	0.1	0.0250226282723604	2	Ifi27l2a
Ube2c.2	2.11595004864878e-06	-0.410068532485038	0.354	0.207	0.0324036590450074	2	Ube2c
Samhd1.2	4.1902703100688e-06	-0.719628390251105	0.076	0.144	0.0641697995283937	2	Samhd1
Fxyd5	4.96984132521798e-06	-0.524244894724577	0.679	0.627	0.0761081500543881	2	Fxyd5
Klf2.2	6.07604507209011e-06	-0.610891333837681	0.047	0.108	0.093048554233988	2	Klf2
Slfn2.2	6.15824819001004e-06	-0.888106278987546	0.095	0.161	0.0943074127818138	2	Slfn2
mt-Atp6	8.40582114453599e-06	-0.279269581597749	1	0.997	0.128726745007424	2	mt-Atp6
Chil3.2	8.90983596186943e-06	-2.21232973897168	0.074	0.139	0.136445227920068	2	Chil3
Btg1.2	1.16083352830012e-05	-0.784170718047652	0.342	0.375	0.177770046523881	2	Btg1
Atp13a2.1	1.16748101701204e-05	-0.619993224444009	0.115	0.181	0.178788042945224	2	Atp13a2
Laptm5.1	1.46801862722799e-05	-0.643523177609707	0.574	0.527	0.224812372573695	2	Laptm5
Cybb.2	1.6968046088004e-05	-0.92189805694223	0.101	0.163	0.259848657791693	2	Cybb
Spi1.1	2.1243472233765e-05	-0.552504186201525	0.551	0.528	0.325322533787877	2	Spi1
Ms4a6c.1	2.91496221653185e-05	-0.483661433704134	0.724	0.637	0.446397313839688	2	Ms4a6c
Notch2.2	3.10887917680055e-05	-0.761728837929379	0.204	0.26	0.476093757135235	2	Notch2
Irf5.1	4.52461126133389e-05	-0.535595347867056	0.066	0.123	0.692898968560672	2	Irf5
Ccdc180	4.7041708910962e-05	-0.608562188248938	0.325	0.36	0.720396730262473	2	Ccdc180
Sat1.2	0.000110721304682788	-0.687970405697924	0.339	0.363	1	2	Sat1
Mcemp1.2	0.000142690853778209	-0.668960543141791	0.056	0.106	1	2	Mcemp1
Eif3f	0.000164344460654561	-0.275797505031634	0.874	0.793	1	2	Eif3f
Rsrp1.1	0.000176634767659914	-0.543555466638537	0.508	0.48	1	2	Rsrp1
Ms4a6b	0.000182453613071672	-0.537193745798934	0.148	0.204	1	2	Ms4a6b
H2-Ab1	0.000308188747808427	-0.349278349717286	0.144	0.086	1	2	H2-Ab1
Scand1.1	0.000333244578732078	-0.431144782163412	0.689	0.613	1	2	Scand1
Itgb7.2	0.000412075599738557	-0.688080024398315	0.16	0.206	1	2	Itgb7
Cotl1	0.000583746731051997	-0.591313570706844	0.424	0.416	1	2	Cotl1
Ctsh.2	0.000617837617074964	-0.645546106397862	0.276	0.31	1	2	Ctsh
Gabarap.2	0.000854117383193709	-0.48146977312115	0.599	0.534	1	2	Gabarap
Mbnl1.2	0.00109935923849885	-0.42338749774257	0.726	0.634	1	2	Mbnl1
Zyx.1	0.00117396297015429	-0.644830834935014	0.204	0.238	1	2	Zyx
Fmnl1.1	0.00162398126092931	-0.393544256655415	0.064	0.106	1	2	Fmnl1
Cd37	0.00167631463693712	-0.535693127437046	0.307	0.326	1	2	Cd37
Arpc2.1	0.00186353599772308	-0.312004749922132	0.819	0.719	1	2	Arpc2
Fes	0.00187776068282987	-0.531782513613539	0.228	0.26	1	2	Fes
Arpc1b	0.00207783160719788	-0.275435425602444	0.914	0.806	1	2	Arpc1b
Ncf4	0.00237376387984001	-0.547579628997459	0.385	0.377	1	2	Ncf4
F630028O10Rik	0.00287628518455761	-0.462492363230389	0.463	0.45	1	2	F630028O10Rik
Lcn2	0.00344617945740466	-0.583615853423955	0.195	0.131	1	2	Lcn2
Arf5.2	0.0038639189442627	-0.424377082408507	0.648	0.573	1	2	Arf5
F10.1	0.00420619455028535	-0.625641706140863	0.233	0.261	1	2	F10
Rgs10	0.00437853547352866	-0.451016110653658	0.121	0.157	1	2	Rgs10
Foxn3	0.0045937065917078	-0.398157321498343	0.072	0.108	1	2	Foxn3
Snx14	0.0046808276405993	-0.502018513354414	0.339	0.343	1	2	Snx14
S100a10.2	0.00517270927388921	-0.754638664400024	0.486	0.455	1	2	S100a10
Hpgd	0.00531380722114056	-0.288175277167308	0.912	0.811	1	2	Hpgd
Eef2	0.00551643240246421	-0.314315838932028	0.858	0.752	1	2	Eef2
Clec4a2.2	0.007988407799565	-0.602000273111628	0.123	0.157	1	2	Clec4a2
Emp3.1	0.00824738773398647	-0.323807480375102	0.782	0.658	1	2	Emp3
Lat2	0.00825838464832632	-0.510818181149773	0.399	0.381	1	2	Lat2
Pfdn5	0.00838859646504695	-0.297464335660405	0.798	0.681	1	2	Pfdn5
Tnfaip8l2.1	0.0086436939789286	-0.526188058366141	0.214	0.237	1	2	Tnfaip8l2
Pold4	0.0090674561255463	-0.493793350428853	0.317	0.32	1	2	Pold4
Dok3.1	0.00943479207150326	-0.538353033978019	0.447	0.406	1	2	Dok3
Ube2c.3	0	2.59263957299323	0.909	0.116	0	3	Ube2c
Cenpa.2	1.78912684833395e-281	2.04485080033893	0.875	0.153	2.73986885553862e-277	3	Cenpa
Ccnb2.2	7.66108843061581e-226	1.58206274818953	0.702	0.102	1.1732190822645e-221	3	Ccnb2
Cdc20.2	3.98014855584777e-221	1.48552488458367	0.645	0.083	6.09519949842528e-217	3	Cdc20
Ccnb1.2	2.89613877566543e-217	1.35125383517355	0.569	0.058	4.43514692105404e-213	3	Ccnb1
Cenpf.2	1.0524575735023e-216	1.45021457187791	0.534	0.048	1.61173352806142e-212	3	Cenpf
Nusap1.3	7.73680188404646e-177	1.38465267287673	0.581	0.086	1.18481384052288e-172	3	Nusap1
Tubb4b.3	5.28089694370499e-174	1.56137296361071	0.921	0.335	8.08716557958982e-170	3	Tubb4b
H2afx.3	4.67927469599827e-171	1.62036674757968	0.877	0.295	7.16584126945175e-167	3	H2afx
Hmgb2.3	1.40597564957833e-163	1.30980079122131	0.998	0.792	2.15311110976425e-159	3	Hmgb2
Birc5.3	1.04360721263285e-157	1.40762748633547	0.744	0.183	1.59818008542594e-153	3	Birc5
Arl6ip1.2	3.37033234671454e-146	1.45367330653696	0.889	0.34	5.16132695575864e-142	3	Arl6ip1
Cdkn3.2	6.65170968638494e-144	1.04655290842972	0.44	0.054	1.01864282137299e-139	3	Cdkn3
Cdk1.3	4.5574976667019e-139	1.25054591262632	0.722	0.192	6.97935192678729e-135	3	Cdk1
Cks2.3	3.75968308030444e-136	1.26622486398861	0.948	0.416	5.75757866917823e-132	3	Cks2
Top2a.3	1.2694319207366e-132	1.26396793834124	0.808	0.251	1.94400804341602e-128	3	Top2a
Tuba1c.2	3.49706302289874e-131	1.24520349962045	0.659	0.161	5.35540231326713e-127	3	Tuba1c
Kpna2.2	1.21173280437865e-127	1.04364014758243	0.425	0.06	1.85564761662546e-123	3	Kpna2
Cdca3.3	9.10205108187827e-121	1.11450363360074	0.595	0.138	1.39388810267884e-116	3	Cdca3
Hmmr	5.00331926150018e-108	0.747500841821469	0.288	0.027	7.66208311706137e-104	3	Hmmr
Cdca8.3	1.28639546258209e-103	1.07900426173055	0.583	0.155	1.96998601139821e-99	3	Cdca8
Aurka	2.37230697956082e-102	0.82348030222703	0.331	0.043	3.63295090849944e-98	3	Aurka
Plk1	4.35841787103284e-102	0.738330829841097	0.278	0.027	6.67448112769969e-98	3	Plk1
Pimreg.1	3.10487609587406e-99	0.877371100814888	0.331	0.045	4.75480725322154e-95	3	Pimreg
Hist1h2ae.3	3.12595674636145e-98	1.37830537106405	0.718	0.24	4.78709016137793e-94	3	Hist1h2ae
Tpx2.3	4.35715202820303e-98	0.841534717038454	0.395	0.068	6.67254261599012e-94	3	Tpx2
Prc1.2	1.00203032164618e-94	0.874736238149057	0.361	0.059	1.53450923456895e-90	3	Prc1
Cks1b.2	5.02041791295497e-94	1.07181042948828	0.827	0.356	7.68826799189924e-90	3	Cks1b
Tubb5.3	1.85422173868354e-93	0.939375757965817	0.99	0.729	2.83955517061998e-89	3	Tubb5
Hmgb1.1	3.13862482596665e-92	0.773693172891851	0.998	0.854	4.80649005848533e-88	3	Hmgb1
Hist1h2ap.3	7.14613781453483e-91	1.16896753976181	0.687	0.233	1.09435954491786e-86	3	Hist1h2ap
Mki67.3	1.24861773212601e-90	0.89329097073208	0.494	0.119	1.91213319497777e-86	3	Mki67
Aspm	4.68032295521256e-90	0.599215513863728	0.187	0.009	7.16744657361251e-86	3	Aspm
Nucks1.2	6.21510931753624e-90	0.979314825018524	0.839	0.351	9.517818408875e-86	3	Nucks1
Jpt1.2	9.26169570180148e-89	1.05401479723268	0.812	0.348	1.41833607977388e-84	3	Jpt1
Bub3.2	4.55098332999244e-82	0.982566298598078	0.754	0.305	6.96937587155042e-78	3	Bub3
Gm42047.2	3.87221560085177e-81	0.727981445089943	0.341	0.06	5.9299109711444e-77	3	Gm42047
Aurkb.2	4.34421415705368e-80	0.834296285877746	0.45	0.11	6.652729560112e-76	3	Aurkb
Tuba1b.2	2.04162942998902e-78	0.865034372588522	0.98	0.592	3.12655130908519e-74	3	Tuba1b
Lockd.3	2.73418956259486e-78	0.929201043509525	0.48	0.13	4.18713789615776e-74	3	Lockd
Kifc1	6.6841155638316e-77	0.620301631398457	0.262	0.036	1.02360545744517e-72	3	Kifc1
Calm2.3	7.84281955075047e-77	0.888670307261231	0.954	0.598	1.20104938600193e-72	3	Calm2
Kif23	1.98831913443522e-76	0.702468710290571	0.278	0.041	3.04491192247409e-72	3	Kif23
Cenpe	1.91862185241094e-72	0.593269484812385	0.244	0.033	2.93817750478211e-68	3	Cenpe
Kif2c	5.37143492567737e-72	0.612722948874672	0.23	0.029	8.22581544518232e-68	3	Kif2c
Ube2s.3	5.31031321673005e-71	0.868807172821017	0.859	0.44	8.1322136601004e-67	3	Ube2s
Sapcd2	6.07431689731542e-71	0.52246088687563	0.198	0.02	9.30220889654883e-67	3	Sapcd2
Tacc3.3	8.55444601231569e-70	0.752500913649554	0.407	0.101	1.31002786232602e-65	3	Tacc3
Sgo1	2.78306637093572e-69	0.638573923804989	0.292	0.052	4.26198784045096e-65	3	Sgo1
Apobec3.1	3.98444825448884e-68	0.756617174718018	0.595	0.202	6.10178405692421e-64	3	Apobec3
Fzr1.2	6.75758592206515e-68	0.670377978356299	0.325	0.066	1.03485670810506e-63	3	Fzr1
Knstrn.1	9.16145771469004e-68	0.664783704183278	0.3	0.056	1.40298563442763e-63	3	Knstrn
Kif22.3	1.67189526463109e-65	0.647460798317893	0.325	0.069	2.56034040825606e-61	3	Kif22
Ccna2.3	1.3848832450742e-64	0.66886730477753	0.351	0.081	2.12081020150663e-60	3	Ccna2
Smc2.2	9.14198604875538e-63	0.817044001645743	0.514	0.171	1.4000037435064e-58	3	Smc2
H2afz.2	3.90540006914309e-62	0.670501580603986	0.99	0.787	5.98072966588573e-58	3	H2afz
Ckap2	4.52112577426677e-61	0.507604553947518	0.21	0.028	6.92365201071213e-57	3	Ckap2
Dbf4.1	4.30626443664858e-60	0.593750275239216	0.313	0.068	6.59461335828364e-56	3	Dbf4
Miip.2	2.73886790625751e-59	0.626770345056219	0.359	0.088	4.19430231164276e-55	3	Miip
G2e3	5.54052151108007e-59	0.52881377270532	0.228	0.036	8.48475464206803e-55	3	G2e3
Ckap2l	1.16672714144913e-54	0.505318883546118	0.212	0.034	1.7867259444152e-50	3	Ckap2l
Kif11.3	1.25748032199439e-54	0.576248339365919	0.276	0.059	1.92570536510221e-50	3	Kif11
Smc4.2	1.64086080244172e-52	0.655806314132588	0.474	0.159	2.51281423285926e-48	3	Smc4
Gas2l3	4.3850306299647e-52	0.47103075752998	0.192	0.029	6.71523590672794e-48	3	Gas2l3
Hmgn2.1	3.49136313528273e-51	0.672996025142251	0.954	0.637	5.34667350537197e-47	3	Hmgn2
Incenp.3	3.87502414627281e-51	0.606808634547128	0.333	0.089	5.93421197760218e-47	3	Incenp
Kif20a	3.08856084037199e-50	0.477992799941491	0.167	0.022	4.72982207094567e-46	3	Kif20a
Dlgap5	3.62658194704575e-50	0.46964997492555	0.206	0.035	5.55374759370585e-46	3	Dlgap5
Hist1h4i.3	3.1208465848733e-49	0.689390272496508	0.508	0.19	4.77926446007497e-45	3	Hist1h4i
Cdc25b	4.54637040142684e-49	0.369327469991012	0.121	0.009	6.96231163274507e-45	3	Cdc25b
Kif20b	2.25353207218546e-45	0.516051136493115	0.202	0.038	3.45105901534482e-41	3	Kif20b
Hist1h4d.3	5.11438968704562e-45	0.600490347372047	0.294	0.079	7.83217636674167e-41	3	Hist1h4d
Cdc25c	6.29894054821235e-45	0.286041788926674	0.101	0.007	9.64619755553239e-41	3	Cdc25c
Cenpw.2	9.15253559718411e-45	0.6606424483151	0.609	0.264	1.40161930135277e-40	3	Cenpw
Bora	2.2391278445855e-44	0.508826686901079	0.256	0.06	3.42900038119823e-40	3	Bora
Trim59	6.00453887204922e-44	0.4657620922413	0.21	0.042	9.19535082865617e-40	3	Trim59
Reep4	2.33445471123915e-43	0.492140702891824	0.26	0.064	3.57498394479164e-39	3	Reep4
Ckap5	1.02390231792032e-42	0.47025461648094	0.228	0.051	1.56800400966318e-38	3	Ckap5
Arhgap19	3.00757114091299e-42	0.495704647107559	0.185	0.034	4.60579444519415e-38	3	Arhgap19
Terf1	3.33372523552293e-42	0.424824710941055	0.236	0.053	5.10526682567982e-38	3	Terf1
Ptma.2	1.08034882603427e-41	0.432387609633118	1	0.955	1.65444619218888e-37	3	Ptma
Racgap1.2	1.40476146309355e-41	0.521189602734015	0.312	0.091	2.15125170458146e-37	3	Racgap1
Ect2	5.62990346159943e-41	0.400417226431331	0.151	0.023	8.62163416109338e-37	3	Ect2
H2afv.1	8.54234695720619e-41	0.639002946078082	0.849	0.481	1.30817501302656e-36	3	H2afv
Ccnf	1.01812089894963e-40	0.397010726517221	0.157	0.025	1.55915034465146e-36	3	Ccnf
Kif15.3	1.67741914851312e-40	0.493691942529511	0.28	0.077	2.56879968403299e-36	3	Kif15
Nup37	2.83933739810792e-39	0.444107747669198	0.248	0.063	4.34816129146247e-35	3	Nup37
Spc24.2	2.91353243793551e-39	0.565587779075348	0.442	0.172	4.46178357545444e-35	3	Spc24
Rad21.1	9.00970690749569e-39	0.448039123186149	0.333	0.105	1.37974651581389e-34	3	Rad21
Ccdc34.2	2.62568281824418e-38	0.492540869886679	0.456	0.172	4.02097066785914e-34	3	Ccdc34
Selenoh.1	3.13171974215133e-38	0.588817918114818	0.806	0.452	4.79591561313054e-34	3	Selenoh
Myef2	1.75691735506014e-37	0.538247295016928	0.369	0.129	2.6905432375391e-33	3	Myef2
Gm42031.2	7.67483822233128e-37	0.572597391158491	0.494	0.209	1.17532472536781e-32	3	Gm42031
Hist1h2bb.1	9.6646175888449e-37	0.451012874519807	0.21	0.05	1.48003953755571e-32	3	Hist1h2bb
Knl1	1.0061928010441e-36	0.401688993692447	0.198	0.044	1.54088365551894e-32	3	Knl1
Arhgef39	2.82838564296364e-36	0.368168073085661	0.139	0.022	4.33138977363452e-32	3	Arhgef39
Kif18a	1.06671360761283e-35	0.310017398868436	0.111	0.013	1.63356521869829e-31	3	Kif18a
Depdc1b	2.71332995758157e-35	0.35592341871147	0.119	0.016	4.15519349704042e-31	3	Depdc1b
Anp32e.2	3.56398627949866e-35	0.52470842347063	0.611	0.29	5.45788858842424e-31	3	Anp32e
Lyz2.3	7.69587306927291e-34	-3.61111137589049	0.486	0.615	1.17854600182845e-29	3	Lyz2
Kif4	1.08191132806035e-33	0.355621958641156	0.129	0.021	1.65683900779162e-29	3	Kif4
1700097N02Rik	1.65882989214809e-33	0.526109256669369	0.371	0.137	2.54033209683558e-29	3	1700097N02Rik
Ubb.1	2.4160822176538e-33	0.427024254660155	0.986	0.947	3.69998830811503e-29	3	Ubb
Ubald2.1	2.775440081661e-33	0.451785395625794	0.579	0.263	4.25030894105565e-29	3	Ubald2
Slc24a5	3.27096948613406e-33	0.504887411081114	0.361	0.134	5.00916267106569e-29	3	Slc24a5
Ska1.1	4.29015378254706e-33	0.443647358566711	0.204	0.052	6.56994150259256e-29	3	Ska1
Cep55	5.3118013883749e-33	0.361555609670134	0.141	0.025	8.13449264615732e-29	3	Cep55
Hmgb3	5.9175958764796e-33	0.504881782287191	0.375	0.141	9.06220632524086e-29	3	Hmgb3
Bub1b	3.95369921064513e-32	0.366160712361372	0.208	0.054	6.05469497118195e-28	3	Bub1b
Hist1h2ag.3	6.36018548651552e-32	0.511439401556706	0.252	0.078	9.73998805404987e-28	3	Hist1h2ag
Hist1h1b.3	1.27866930228935e-31	0.486647446161454	0.341	0.126	1.95815416952591e-27	3	Hist1h1b
Tyrobp.2	3.05484153962358e-31	-0.72703710826029	0.974	0.954	4.67818433377955e-27	3	Tyrobp
Mis18bp1	8.09971842709777e-31	0.43199896143245	0.2	0.053	1.24039087992575e-26	3	Mis18bp1
Sgo2a	1.74610959856114e-30	0.324259717602761	0.137	0.026	2.67399223923653e-26	3	Sgo2a
Lsm5	2.10380710392643e-30	0.509215662492849	0.728	0.415	3.22177019895293e-26	3	Lsm5
Ppia.2	2.20181791761259e-30	0.342489323968077	1	0.959	3.37186395903192e-26	3	Ppia
Ap3s1.1	3.52438111200322e-30	0.472958422391505	0.935	0.671	5.39723723492173e-26	3	Ap3s1
Ddx39b.1	3.61062703786087e-30	0.488891470213376	0.819	0.49	5.52931424578014e-26	3	Ddx39b
Mad2l1.1	8.33973270947544e-30	0.416693083884612	0.258	0.083	1.27714666712907e-25	3	Mad2l1
C330027C09Rik	8.65102736833154e-30	0.33216722774275	0.119	0.02	1.32481833118629e-25	3	C330027C09Rik
Polr2a	1.81539410781936e-29	0.392619266070459	0.44	0.186	2.78009453671457e-25	3	Polr2a
Mis18a.1	5.04230869110814e-29	0.404550776463024	0.317	0.115	7.72179152956301e-25	3	Mis18a
Arhgap11a	7.98565016305568e-29	0.391279182735243	0.188	0.05	1.22292246597035e-24	3	Arhgap11a
Ncapd2.2	8.44505968466326e-29	0.437710600075749	0.252	0.082	1.29327644010933e-24	3	Ncapd2
Spop	1.05318996885085e-28	0.356821930515188	0.407	0.167	1.6128551182982e-24	3	Spop
Ndc80	1.40012121403733e-28	0.337597073503092	0.149	0.033	2.14414562717676e-24	3	Ndc80
Hist1h2bj.3	2.15577205951186e-28	0.477993818686632	0.296	0.108	3.30134933193647e-24	3	Hist1h2bj
Lsm6.2	2.65924635237118e-28	0.506165491069651	0.847	0.546	4.07236986402123e-24	3	Lsm6
Hist1h2bc.1	1.85609196506129e-27	0.465179039997181	0.236	0.076	2.84241923529486e-23	3	Hist1h2bc
Atp5g2.1	1.94856097598586e-27	0.413471902388988	0.97	0.795	2.98402627862475e-23	3	Atp5g2
Hjurp.1	1.98825656612542e-27	0.450411303383036	0.298	0.11	3.04481610536447e-23	3	Hjurp
Cit	5.95926759988476e-27	0.449914692938301	0.192	0.055	9.12602240246352e-23	3	Cit
Cd52.3	6.0725423830187e-27	-1.01967356394336	0.817	0.826	9.29949140535483e-23	3	Cd52
Ctcf.2	3.18663953978094e-26	0.373741179418049	0.369	0.154	4.88001979122053e-22	3	Ctcf
Cenpl	4.75298126250566e-26	0.310941861609353	0.117	0.022	7.27871550540116e-22	3	Cenpl
Lmnb1.1	2.29562084951696e-25	0.460675208723061	0.421	0.192	3.51551376895027e-21	3	Lmnb1
Hist1h1d.3	5.08130179801706e-25	0.474687245134864	0.248	0.089	7.78150557348333e-21	3	Hist1h1d
Dnajc10	9.24474809219556e-25	0.437068197794863	0.657	0.366	1.41574072283883e-20	3	Dnajc10
Hnrnpa1	1.17027620173589e-24	0.441189798521815	0.883	0.608	1.79216097533834e-20	3	Hnrnpa1
Nde1	1.28650187332239e-24	0.367115309523076	0.167	0.045	1.9701489688059e-20	3	Nde1
Cdca2	1.29668800452003e-24	0.31531292649621	0.143	0.035	1.98574801012197e-20	3	Cdca2
Calm3	2.79830922602151e-24	0.449983856147298	0.736	0.427	4.28533074872934e-20	3	Calm3
Hist1h4h.1	3.84373976279281e-24	0.327845928645883	0.214	0.07	5.88630307274091e-20	3	Hist1h4h
Rabgap1l	4.13482725904626e-24	0.355625132856978	0.423	0.191	6.33207446450344e-20	3	Rabgap1l
Ska2	4.26883573417271e-24	0.293188599245634	0.129	0.029	6.53729504331208e-20	3	Ska2
Brd8.1	5.07632946553287e-24	0.344593740140061	0.329	0.134	7.77389094351703e-20	3	Brd8
H3f3b.3	8.00333094906031e-24	0.387471412934715	0.982	0.868	1.2256301015391e-19	3	H3f3b
Prdx5.2	8.26101520431292e-24	-0.928218024575279	0.758	0.76	1.26509186838848e-19	3	Prdx5
Hnrnpa3	2.14140075537513e-23	0.436799735093334	0.786	0.485	3.27934111678148e-19	3	Hnrnpa3
Ankrd13a	4.98173574523935e-23	0.289001861506974	0.5	0.24	7.62903012025954e-19	3	Ankrd13a
Espl1	7.22566966449772e-23	0.309090496617821	0.117	0.026	1.10653905242118e-18	3	Espl1
Rnaseh2c.1	9.64022439005782e-23	0.426233655220016	0.627	0.344	1.47630396309346e-18	3	Rnaseh2c
Ncaph.1	1.1075171715947e-22	0.390703696758595	0.171	0.052	1.69605179658012e-18	3	Ncaph
Mxd3	1.33482926559171e-22	0.365009919409428	0.129	0.031	2.04415753732715e-18	3	Mxd3
Hp1bp3	3.22789962524146e-22	0.386980007501695	0.613	0.331	4.94320548609477e-18	3	Hp1bp3
Hdgf	4.81051881243051e-22	0.396285859529355	0.645	0.361	7.36682850935608e-18	3	Hdgf
Selenos	5.44573100921283e-22	0.345164139235666	0.585	0.308	8.33959246750852e-18	3	Selenos
Mgat5	7.07517948220551e-22	0.339906129994342	0.258	0.098	1.08349298590495e-17	3	Mgat5
Ttk.1	9.01909395919734e-22	0.314365144382229	0.135	0.035	1.38118404891148e-17	3	Ttk
Bphl	9.95908164548708e-22	0.406433516257775	0.456	0.227	1.52513376318989e-17	3	Bphl
Smc1a.1	1.20528694564832e-21	0.383165985297419	0.377	0.174	1.84577642856584e-17	3	Smc1a
Lsm4	1.64616941246747e-21	0.427413474472387	0.734	0.448	2.52094383825269e-17	3	Lsm4
Ftl1.2	1.75822111993349e-21	-0.515970807397518	0.994	0.969	2.69253982306614e-17	3	Ftl1
Snrnp27	1.81588090673625e-21	0.324366860084042	0.496	0.246	2.78084002057589e-17	3	Snrnp27
Ncapg	1.88006747809934e-21	0.265737777937126	0.125	0.03	2.87913533596134e-17	3	Ncapg
Tmed10	1.95604179651634e-21	0.374365779075073	0.702	0.401	2.99548240718512e-17	3	Tmed10
Pik3cg	2.34171854359514e-21	0.301230658160098	0.187	0.06	3.58610777766159e-17	3	Pik3cg
Dync1i2	2.88396008734051e-21	0.283296032045588	0.492	0.238	4.41649647775325e-17	3	Dync1i2
Haus3	6.23434984452248e-21	0.296948422677758	0.232	0.085	9.54728335190173e-17	3	Haus3
Tmem138	6.24578725742179e-21	0.300410249184684	0.121	0.029	9.56479860601572e-17	3	Tmem138
Prpf38a	6.47792513532462e-21	0.276500754524029	0.187	0.061	9.92029455223613e-17	3	Prpf38a
Hist1h2br	1.91154212606826e-20	0.341400023193848	0.181	0.059	2.92733561186094e-16	3	Hist1h2br
Sltm	2.38234652585245e-20	0.322221678080771	0.379	0.175	3.64832546969045e-16	3	Sltm
Hist1h2bn	2.51769958832651e-20	0.29803748632978	0.107	0.024	3.85560514956322e-16	3	Hist1h2bn
Lsm2.2	2.9568239443021e-20	0.32315931296489	0.556	0.291	4.52808018830424e-16	3	Lsm2
Tuba4a.2	5.31189950419006e-20	0.376235329433563	0.736	0.45	8.13464290071666e-16	3	Tuba4a
Slc4a8	5.83844028162087e-20	0.390625704034054	0.669	0.39	8.9409874472742e-16	3	Slc4a8
Mpst	6.60874974726321e-20	0.268790135219361	0.204	0.071	1.01206393629589e-15	3	Mpst
Cmtm7	9.5393502451801e-20	0.340149142457659	0.982	0.833	1.46085609654688e-15	3	Cmtm7
Serinc3.1	1.11201482827752e-19	0.34300258937479	0.754	0.462	1.7029395080242e-15	3	Serinc3
Cd81	1.24272147119285e-19	0.365628758019887	0.478	0.248	1.90310366098474e-15	3	Cd81
Frg1	1.49184833166812e-19	0.372069817450634	0.567	0.313	2.28461653511656e-15	3	Frg1
Akirin2	1.51959726299852e-19	0.284203166437219	0.214	0.079	2.32711124855593e-15	3	Akirin2
Rdm1	1.52232449173254e-19	0.260919492793205	0.151	0.045	2.33128772663921e-15	3	Rdm1
Rhno1	1.55967973296381e-19	0.278766979242765	0.177	0.058	2.38849354306078e-15	3	Rhno1
Hist1h3i.1	1.81331214573885e-19	0.282732243791206	0.131	0.036	2.77690621998448e-15	3	Hist1h3i
Upf3b	1.93059061177485e-19	0.30694571297671	0.292	0.124	2.956506462872e-15	3	Upf3b
Tmpo.2	2.47232351612282e-19	0.36348363062759	0.435	0.216	3.78611623259048e-15	3	Tmpo
Eif4e.1	3.2274601757516e-19	0.333983289108726	0.361	0.17	4.942532513146e-15	3	Eif4e
Nuf2.1	3.69366158647046e-19	0.255932312245094	0.131	0.036	5.65647335352087e-15	3	Nuf2
Rangap1	3.99414818240544e-19	0.3380103422049	0.22	0.084	6.1166385265357e-15	3	Rangap1
Neil3.1	4.06470561042331e-19	0.309331585345536	0.161	0.052	6.22469017180226e-15	3	Neil3
Ddx39.1	4.08744513323996e-19	0.372868240647668	0.522	0.28	6.25951347704367e-15	3	Ddx39
Ctsg.3	6.77171479747345e-19	0.34403398567534	0.988	0.851	1.03702040408508e-14	3	Ctsg
Trmt112	8.08996540136329e-19	0.363897608826731	0.798	0.519	1.23889730156477e-14	3	Trmt112
Snrpa	4.47900730569651e-18	0.283469076433416	0.482	0.249	6.85915178794363e-14	3	Snrpa
Wdr83	6.4659172923377e-18	0.260500651690616	0.185	0.066	9.90190574148595e-14	3	Wdr83
Pld4.3	6.75410880835651e-18	-1.14020812497879	0.115	0.278	1.03432422291172e-13	3	Pld4
Hist1h1e.3	9.14665358184636e-18	0.408075638008382	0.3	0.14	1.40071852952395e-13	3	Hist1h1e
Fkbp2	1.11694512136008e-17	0.28848342136089	0.522	0.281	1.71048975885083e-13	3	Fkbp2
Adgrg3	1.25133904979013e-17	0.252772731695152	0.446	0.234	1.9163006208486e-13	3	Adgrg3
Lgals3.3	1.90581332250192e-17	-2.06719488931732	0.149	0.304	2.91856252207944e-13	3	Lgals3
Ran.2	2.21522730651065e-17	0.35111679869954	0.869	0.598	3.3923990971904e-13	3	Ran
Ly6e	2.8396710729674e-17	0.31630185652031	0.937	0.684	4.34867228114228e-13	3	Ly6e
Rbm3	3.07242652002707e-17	0.300562429112533	0.984	0.857	4.70511397276946e-13	3	Rbm3
Mrps28	5.37410059682138e-17	0.274688340895492	0.5	0.266	8.22989765397226e-13	3	Mrps28
Mrpl51.1	5.5182390849401e-17	0.280724861779417	0.581	0.327	8.45063133467726e-13	3	Mrpl51
Wfdc17.3	5.92645415593296e-17	-2.04439067505768	0.218	0.362	9.07577189439573e-13	3	Wfdc17
Psat1.2	6.1900823042205e-17	0.322482560392812	0.304	0.141	9.47949204068328e-13	3	Psat1
Lsm3.1	6.74232603757986e-17	0.324398625173936	0.562	0.321	1.03251980939498e-12	3	Lsm3
Med30	7.76223302779578e-17	0.271857842426995	0.256	0.109	1.18870836587665e-12	3	Med30
Acsl5	1.21942222715725e-16	0.280102109365482	0.244	0.103	1.86742319866861e-12	3	Acsl5
Pet100	1.31638286024735e-16	0.316354365244204	0.677	0.407	2.01590871218279e-12	3	Pet100
Lmnb2	1.83614424661799e-16	0.258947684287712	0.169	0.06	2.81187129927079e-12	3	Lmnb2
Sf3b5.1	1.85226746454324e-16	0.314141547880753	0.744	0.462	2.83656239520152e-12	3	Sf3b5
Pdia4	2.9541677980609e-16	0.297456722393634	0.506	0.28	4.52401256595046e-12	3	Pdia4
Cyba.3	3.50720223802305e-16	-0.646126946462545	0.875	0.843	5.3709295073085e-12	3	Cyba
Cd34	5.69162032380073e-16	0.253477470238226	0.333	0.162	8.71614736386843e-12	3	Cd34
Hist1h3e.1	7.09666315541703e-16	0.279926075113856	0.177	0.067	1.08678299562056e-11	3	Hist1h3e
Mapre1	7.76408273732888e-16	0.25961641876944	0.363	0.182	1.18899163039454e-11	3	Mapre1
Exosc8.2	1.26282537700171e-15	0.297539175432252	0.395	0.207	1.93389078234042e-11	3	Exosc8
Cwc15	1.80424452289436e-15	0.265412026015588	0.494	0.268	2.76302006236042e-11	3	Cwc15
Hist1h3c.1	2.24161343120699e-15	0.305986318443426	0.159	0.059	3.43280680855039e-11	3	Hist1h3c
H1f0.2	2.41733785457545e-15	0.296015552542477	0.27	0.125	3.70191119049685e-11	3	H1f0
Gng12.1	2.71192317708848e-15	0.292608614048362	0.589	0.345	4.1530391533933e-11	3	Gng12
Wdr83os	2.79525433249917e-15	0.251947729589731	0.623	0.361	4.28065248478923e-11	3	Wdr83os
Psmb6	2.99912707405043e-15	0.294646622346392	0.669	0.409	4.59286320120083e-11	3	Psmb6
Fmc1.2	5.62628080024979e-15	0.264550067027962	0.611	0.364	8.61608641750253e-11	3	Fmc1
Cbx3.1	5.92646807094758e-15	0.319874325840064	0.843	0.59	9.07579320384913e-11	3	Cbx3
Dcaf7	9.48934124135045e-15	0.253318766815257	0.187	0.075	1.45319771770041e-10	3	Dcaf7
Mrpl54	9.62959611940481e-15	0.266460845580185	0.603	0.356	1.47467634972565e-10	3	Mrpl54
H2-Q7	1.0356119718929e-14	0.311847738766534	0.351	0.18	1.58593617375679e-10	3	H2-Q7
Cdkn2c	1.04243672849311e-14	0.268748644875534	0.165	0.063	1.59638760601435e-10	3	Cdkn2c
Gmfg	1.25135021072642e-14	0.276050146483785	0.944	0.786	1.91631771270645e-10	3	Gmfg
Mcm6.3	1.28742617070664e-14	-0.825662462863219	0.216	0.347	1.97156443782015e-10	3	Mcm6
Hist1h2bm.1	1.78842039972418e-14	0.298155672275726	0.151	0.056	2.73878700013761e-10	3	Hist1h2bm
Spc25.2	2.07987555088808e-14	0.27608887571114	0.179	0.072	3.18512141863e-10	3	Spc25
Ppih.1	2.14914353408206e-14	0.286819979823267	0.315	0.158	3.29119840809327e-10	3	Ppih
Mnd1	2.60554148058244e-14	0.251148932224046	0.145	0.052	3.99012622336395e-10	3	Mnd1
Trir	3.41670986400054e-14	0.250104146590539	0.671	0.411	5.23234948573042e-10	3	Trir
Top1	3.91319768605293e-14	0.277483958030529	0.534	0.319	5.99267093642145e-10	3	Top1
Diaph3	4.57861809988148e-14	0.258313249617873	0.135	0.047	7.0116957581585e-10	3	Diaph3
Banf1.2	4.75600597470684e-14	0.284291913508297	0.677	0.426	7.28334754966606e-10	3	Banf1
Pmf1.2	4.81776977492948e-14	0.280665988326635	0.369	0.197	7.37793263332701e-10	3	Pmf1
Nfyb.1	6.18460902983292e-14	0.265934357748202	0.19	0.08	9.47111026828614e-10	3	Nfyb
Serpinb1a.2	6.34566932584676e-14	0.284049186701017	0.627	0.385	9.71775800560172e-10	3	Serpinb1a
Magoh.1	6.53423839842776e-14	0.260051138618073	0.591	0.351	1.00065326833523e-09	3	Magoh
Aldoa	7.47102304643032e-14	-0.515058652757356	0.798	0.752	1.14411246933034e-09	3	Aldoa
Snrpg.2	1.03997570377598e-13	0.259781278759408	0.984	0.83	1.59261879276253e-09	3	Snrpg
Cmc2.2	1.08847051141748e-13	0.276131386406121	0.359	0.189	1.66688374118473e-09	3	Cmc2
Psmd14	1.80504895648341e-13	0.253529571552706	0.359	0.189	2.7642519719587e-09	3	Psmd14
Ube2i	4.33570275392907e-13	0.252435837084667	0.631	0.389	6.63969519736698e-09	3	Ube2i
Dynll1	4.53847201165604e-13	0.320907157054135	0.736	0.494	6.95021603865005e-09	3	Dynll1
Hnrnpu	5.4752180405364e-13	0.262525263653818	0.692	0.446	8.38474890727744e-09	3	Hnrnpu
Ms4a3.3	5.81616462532589e-13	0.250140492985475	0.506	0.304	8.90687450722407e-09	3	Ms4a3
Ndufc2.1	5.85633735859086e-13	0.308793834754987	0.685	0.455	8.96839503094605e-09	3	Ndufc2
Fcer1g.2	6.97631697124414e-13	-0.547227439000741	0.931	0.888	1.06835318097633e-08	3	Fcer1g
Hp.1	1.40289557628247e-12	-0.775133929664841	0.569	0.606	2.14839428551897e-08	3	Hp
Srgn	1.63301989233204e-12	0.300858040250768	0.889	0.663	2.50080666311729e-08	3	Srgn
Ncam1	1.92241850581657e-12	0.260182789645026	0.141	0.055	2.9439916998075e-08	3	Ncam1
Pbk.1	2.90192656943007e-12	0.329089631375957	0.167	0.072	4.44401034842521e-08	3	Pbk
Trappc9	2.99643687806949e-12	0.250966480774307	0.141	0.054	4.58874343507562e-08	3	Trappc9
Ung.1	3.0636085035388e-12	-0.459763793027404	0.01	0.106	4.69161006231932e-08	3	Ung
Psmb9	3.17234355245194e-12	0.266780748693308	0.76	0.509	4.8581269162249e-08	3	Psmb9
Commd1	4.41028028410321e-12	0.263905838822223	0.385	0.217	6.75390322707566e-08	3	Commd1
Alyref.2	1.69053431839555e-11	0.262987018770169	0.877	0.638	2.58888425519095e-07	3	Alyref
Gtf3c6	2.52017957554449e-11	0.263790432247452	0.256	0.131	3.85940300198883e-07	3	Gtf3c6
Ifitm3.3	2.64210769790634e-11	-1.89571696060109	0.159	0.27	4.04612372857378e-07	3	Ifitm3
Ifitm6.3	3.24836856116527e-11	-1.12314076278163	0.028	0.125	4.9745516145685e-07	3	Ifitm6
S100a4.3	8.33515916964217e-11	-1.58369529212872	0.087	0.197	1.276446275239e-06	3	S100a4
Fn1.3	8.77252473799879e-11	-1.36351793466542	0.016	0.105	1.34342443837713e-06	3	Fn1
E2f1.1	8.78200629069546e-11	-0.486976773856988	0.034	0.133	1.3448764433571e-06	3	E2f1
Sh3bgrl3.2	9.90683683902584e-11	-0.287986838392263	0.986	0.966	1.51713299352842e-06	3	Sh3bgrl3
Tomm7.1	1.75889378329312e-10	0.252801086843765	0.921	0.713	2.69356993973508e-06	3	Tomm7
Mpo.3	2.41951466538537e-10	0.397199059449836	0.774	0.592	3.70524475857116e-06	3	Mpo
Pcna.2	2.23451206983698e-09	-0.639300826265582	0.169	0.271	3.42193178374836e-05	3	Pcna
Tmsb10.3	2.39592322473721e-09	-0.48721195578578	0.982	0.96	3.66911682636256e-05	3	Tmsb10
Hpgd.1	5.85595382033808e-09	-0.458542741599778	0.839	0.823	8.96780768046573e-05	3	Hpgd
Aprt	2.17619742544248e-08	-0.453714898297788	0.798	0.729	0.000333262873732261	3	Aprt
Clec4a2.3	3.12912938175998e-08	-0.837159384792144	0.077	0.164	0.000479194873522723	3	Clec4a2
Cdca7.1	3.54861802586281e-08	-0.556269281079707	0.119	0.21	0.000543435364480631	3	Cdca7
S100a6.3	3.63650396701961e-08	-1.85563369309454	0.238	0.316	0.000556894217509383	3	S100a6
Lig1.2	5.57650816638859e-08	-0.633546202619784	0.181	0.269	0.000853986460600749	3	Lig1
Ifitm2	1.78843866068764e-07	-0.461949593770256	0.782	0.719	0.00273881496497705	3	Ifitm2
Taldo1	1.88955234871891e-07	-0.445553982711552	0.808	0.731	0.00289366046682815	3	Taldo1
Msrb1.3	2.05160314000958e-07	-0.744419779289847	0.599	0.588	0.00314182504861068	3	Msrb1
Crip1.2	2.14934387811283e-07	-1.34478453877981	0.681	0.642	0.00329150521494198	3	Crip1
Chil3.3	4.16856854201327e-07	-2.14016503100822	0.063	0.141	0.00638374586523912	3	Chil3
Cybb.3	1.14542230686376e-06	-0.952573146082799	0.091	0.165	0.0175409972073116	3	Cybb
Tmsb4x.3	1.33516774474412e-06	-0.507782079499468	1	0.978	0.0204467588430114	3	Tmsb4x
Ctss.3	1.74220536402711e-06	-1.00654247953885	0.192	0.258	0.0266801329447112	3	Ctss
Alox5ap.3	1.92816232179228e-06	-0.749415246658608	0.631	0.578	0.029527877795927	3	Alox5ap
Cdt1.1	2.3025498809857e-06	-0.406778787244207	0.062	0.131	0.0352612488774149	3	Cdt1
Dut.2	2.97651750226487e-06	-0.624352385261166	0.496	0.475	0.0455823890296842	3	Dut
Lsp1.3	3.5727783815963e-06	-0.945159137755591	0.224	0.288	0.0547135281357658	3	Lsp1
Uhrf1.3	7.0054053130899e-06	-0.368953569986142	0.06	0.127	0.107280776964659	3	Uhrf1
Ahnak.3	7.99276792460522e-06	-0.774773194526543	0.065	0.13	0.122401247997404	3	Ahnak
Mcm2.1	1.69009997952062e-05	-0.471559226348257	0.097	0.164	0.258821910863788	3	Mcm2
Limd2	2.07209716273596e-05	-0.536009055433635	0.49	0.493	0.317320959501384	3	Limd2
Mcemp1.3	2.25550586932556e-05	-0.659342649269772	0.05	0.107	0.345408168828517	3	Mcemp1
Siva1.2	2.55548442719456e-05	-0.512417369695359	0.409	0.417	0.391346885180576	3	Siva1
Hells.1	3.28654645449211e-05	-0.409586135903513	0.073	0.132	0.503301724040922	3	Hells
Pkm	3.62800007523372e-05	-0.299330080658725	0.841	0.757	0.555591931521292	3	Pkm
Mcm3.2	6.13712494960648e-05	-0.435394882629827	0.147	0.209	0.939839314782736	3	Mcm3
Hopx.1	7.74375079574178e-05	-0.653951239248026	0.079	0.135	1	3	Hopx
Syce2.2	9.2019041044466e-05	-0.504462758508834	0.206	0.256	1	3	Syce2
Snhg9.2	0.000104332244272319	-0.516354439325232	0.55	0.518	1	3	Snhg9
Grn.2	0.000125951985743624	-0.625336647440851	0.355	0.375	1	3	Grn
Rrm2.3	0.000153944466931083	-0.399586288858572	0.137	0.199	1	3	Rrm2
Mcm5.2	0.000157168551500211	-0.419546330812601	0.159	0.217	1	3	Mcm5
Rpa2.2	0.000214089866336922	-0.424977884581273	0.151	0.205	1	3	Rpa2
Actb.3	0.000291946382954201	-0.254859780961007	1	0.998	1	3	Actb
Arpc1b.1	0.000367793115689204	-0.29394721993593	0.903	0.808	1	3	Arpc1b
Dna2	0.000419060001603061	-0.382032739668803	0.056	0.102	1	3	Dna2
Orc6.2	0.000457034368643923	-0.306132465513354	0.083	0.135	1	3	Orc6
Hspe1.2	0.000492646656970466	-0.355326164541636	0.704	0.607	1	3	Hspe1
Psmc3ip.2	0.000565275606712989	-0.282789278581834	0.06	0.105	1	3	Psmc3ip
Npc2.2	0.000843391772331744	-0.35554841904941	0.778	0.703	1	3	Npc2
Hspa8.2	0.000967579419107672	-0.25282892580084	0.929	0.814	1	3	Hspa8
Tipin.2	0.00124670701312427	-0.4251859298633	0.21	0.249	1	3	Tipin
Mcm4.1	0.0013198017072045	-0.30261975422704	0.071	0.115	1	3	Mcm4
Gm42418.1	0.00150292445481718	-0.789939185772127	0.637	0.493	1	3	Gm42418
Psap.3	0.00180475994616808	-0.895335759882841	0.554	0.495	1	3	Psap
Rfc3.2	0.00200667686502208	-0.302475401193724	0.113	0.158	1	3	Rfc3
Higd2a	0.00230515418633747	-0.449482828344749	0.571	0.523	1	3	Higd2a
Hat1.2	0.00233358129357728	-0.316015801484108	0.117	0.162	1	3	Hat1
Ccl3.1	0.00288298571578119	-0.472980536303688	0.075	0.115	1	3	Ccl3
Wdhd1.1	0.00364176827514345	-0.250124178610527	0.063	0.102	1	3	Wdhd1
Elane.3	0.00495840294041902	0.339245796706927	0.494	0.402	1	3	Elane
Coro1a.3	0.00550331828036064	-0.344191050182242	0.954	0.867	1	3	Coro1a
F10.2	0.00558724511123199	-0.654771610284784	0.238	0.26	1	3	F10
Dctpp1.2	0.00580707373319644	-0.385273931807973	0.415	0.408	1	3	Dctpp1
Ctsa	0.00589460908010481	-0.496898906671708	0.48	0.438	1	3	Ctsa
Tspo	0.00706248230608349	-0.256303169271081	0.833	0.763	1	3	Tspo
Cebpb.3	0.00809369529927119	-0.734304751158999	0.613	0.538	1	3	Cebpb
Gsr.1	0.00873302563555594	-0.370164932432873	0.607	0.56	1	3	Gsr
Junb	0.00925384484347995	-0.611960495465662	0.159	0.187	1	3	Junb
Lgals3.4	0	3.43965385184142	0.962	0.197	0	4	Lgals3
Fn1.4	9.04693065398812e-290	3.28566832526059	0.579	0.031	1.38544696035174e-285	4	Fn1
S100a6.4	2.0732309332803e-286	3.50107287997231	0.96	0.223	3.17494585122546e-282	4	S100a6
S100a4.4	1.30616767503732e-252	3.06989380035764	0.762	0.109	2.00026517755215e-248	4	S100a4
Ifitm3.4	8.19876085026952e-242	3.6746598928384	0.832	0.182	1.25555823661027e-237	4	Ifitm3
Ifitm6.4	3.89406002680544e-238	2.7260290828809	0.581	0.052	5.96336352504985e-234	4	Ifitm6
Lyz2.4	1.26444515348434e-222	4.72058144203633	0.975	0.549	1.93637130804592e-218	4	Lyz2
Tmsb4x.4	6.51204049531197e-193	1.68008185086437	1	0.979	9.97253881452075e-189	4	Tmsb4x
Ctsg.4	1.36392525487538e-176	-2.95686036173364	0.258	0.947	2.08871513531616e-172	4	Ctsg
Chil3.4	1.00353513613781e-171	3.89600723463706	0.549	0.077	1.53681370748144e-167	4	Chil3
Ptma.3	1.17066043401988e-171	-1.92891353118231	0.742	0.989	1.79274938865804e-167	4	Ptma
Cd52.4	2.56804829804828e-168	1.92230968778552	0.99	0.804	3.93270916363114e-164	4	Cd52
Tyrobp.3	2.65382653775723e-162	1.50751060657555	0.992	0.952	4.06406995992143e-158	4	Tyrobp
Wfdc17.4	9.45325396053827e-161	3.04044896455025	0.807	0.283	1.44767131151683e-156	4	Wfdc17
Crip1.3	3.96451418618796e-160	2.49404354170579	0.937	0.611	6.07125702472824e-156	4	Crip1
Tmsb10.4	1.57818896190877e-147	1.50518678797329	0.997	0.958	2.41683857626709e-143	4	Tmsb10
Ftl1.3	2.44222180404271e-146	1.23425428458291	0.997	0.97	3.74001847071101e-142	4	Ftl1
Psap.4	6.30769203437592e-137	2.23723250881865	0.855	0.459	9.65959958144328e-133	4	Psap
Lsp1.4	2.11843717477253e-135	2.20041691862294	0.714	0.225	3.24417468944666e-131	4	Lsp1
Clec4a3	5.95754759431847e-135	1.83040055938807	0.248	0.008	9.1233883859393e-131	4	Clec4a3
Ctss.4	3.45827882611039e-134	2.35916928563353	0.664	0.196	5.29600819430546e-130	4	Ctss
Pira2	5.67718052825875e-131	1.95371767571303	0.383	0.042	8.69403426097545e-127	4	Pira2
Clec4a1	1.55289063370064e-130	1.64313319896824	0.213	0.004	2.37809671644916e-126	4	Clec4a1
Slfn2.3	1.77697206690484e-127	2.34793308449964	0.519	0.105	2.72125502325808e-123	4	Slfn2
Sirpb1c	2.04974881495254e-126	1.59722190901225	0.188	0.001	3.13898533521832e-122	4	Sirpb1c
Cybb.4	2.6470428804669e-125	2.50589281036141	0.519	0.108	4.05368146714701e-121	4	Cybb
Ccl6	3.76032987703164e-125	2.13418530499519	0.286	0.019	5.75856917368625e-121	4	Ccl6
Stmn1.2	9.55996672130818e-123	-2.76190482511424	0.1	0.777	1.46401330370114e-118	4	Stmn1
Cebpb.4	3.59716041452339e-121	2.15851060406642	0.84	0.512	5.50869145880111e-117	4	Cebpb
Fcer1g.3	1.36747219567115e-116	1.36065183321704	0.965	0.886	2.0941469204508e-112	4	Fcer1g
Mmp8	4.77954332631705e-116	2.00671083426423	0.283	0.021	7.31939264992193e-112	4	Mmp8
Klra2	8.73092786237102e-116	1.47044946037841	0.185	0.003	1.3370542928435e-111	4	Klra2
Cyba.4	1.21997905604253e-114	1.45169946999809	0.93	0.837	1.86827592642353e-110	4	Cyba
Prdx5.3	9.83379147873408e-114	1.72810883700277	0.907	0.741	1.50594682705334e-109	4	Prdx5
Hsp90ab1.3	3.23024344142585e-112	-1.44576318684262	0.519	0.949	4.94679480619955e-108	4	Hsp90ab1
Pirb	2.70182106301312e-111	1.94569301126043	0.366	0.048	4.13756877589829e-107	4	Pirb
Mpo.4	1.01715437692272e-109	-3.76337321019133	0.04	0.69	1.55767021281945e-105	4	Mpo
Plac8.1	2.49790550030584e-109	-1.257492244502	0.742	0.965	3.82529248316836e-105	4	Plac8
Rps2.3	9.27268712840535e-108	-1.03146592396768	0.857	0.98	1.420019306844e-103	4	Rps2
Msrb1.4	1.07922272146602e-106	1.93041500276244	0.832	0.559	1.65272167565306e-102	4	Msrb1
Mcemp1.4	2.56953951154866e-104	2.05181750397409	0.386	0.062	3.93499280798561e-100	4	Mcemp1
Ifi27l2a.3	1.09668957027763e-102	2.1945993830935	0.371	0.056	1.67947040792317e-98	4	Ifi27l2a
Lst1.3	3.7295548045725e-100	1.64355756884184	0.867	0.65	5.71144022772233e-96	4	Lst1
Rpl14.1	6.02229118992021e-100	-1.17713958458424	0.667	0.97	9.2225367282438e-96	4	Rpl14
Hmgb1.2	7.06514938439398e-99	-1.4978713859373	0.481	0.923	1.08195697672609e-94	4	Hmgb1
Alox5ap.4	2.03698024385585e-97	1.9122303971847	0.81	0.557	3.11943154544085e-93	4	Alox5ap
Rps20.1	3.9309912921558e-96	-0.786815566977417	0.957	0.99	6.01992006480739e-92	4	Rps20
Rps8	1.33957043914113e-95	-0.740830194178952	0.975	0.997	2.05141817050072e-91	4	Rps8
Calr	8.16886759025255e-94	-1.63670759625233	0.211	0.84	1.25098038277128e-89	4	Calr
Mt1.3	1.162365954742e-92	-1.67607436603451	0.341	0.852	1.7800472230919e-88	4	Mt1
Ahnak.4	1.17790067615907e-89	1.87356350305318	0.411	0.084	1.80383709546999e-85	4	Ahnak
Actg1.3	4.23917020653097e-88	1.40085114828971	0.892	0.807	6.49186525428153e-84	4	Actg1
Cdk6	8.06136250017623e-87	-1.81046651160714	0.093	0.701	1.23451705327699e-82	4	Cdk6
Tgfbi	1.29341606208771e-86	1.47345874181175	0.218	0.017	1.98073735748112e-82	4	Tgfbi
Clec4a2.4	1.38127968278269e-86	1.99691620543786	0.451	0.114	2.11529170621341e-82	4	Clec4a2
Rps19.1	2.408237306644e-86	-0.659755166343645	0.975	0.996	3.68797461139462e-82	4	Rps19
Rpl32.1	4.46024597168298e-84	-0.591855894252092	0.997	0.995	6.83042068103532e-80	4	Rpl32
Ran.3	9.55560516109816e-84	-1.80195081810393	0.118	0.702	1.46334537437057e-79	4	Ran
Coro1a.4	1.36204238484703e-83	1.19941609183851	0.912	0.875	2.08583170815475e-79	4	Coro1a
Tuba1b.3	1.75497176096124e-83	-2.04335261561079	0.153	0.709	2.68756375473605e-79	4	Tuba1b
Cmtm7.1	3.91677053342068e-81	-1.29274283447721	0.411	0.91	5.99814239488043e-77	4	Cmtm7
Ppia.3	6.78400671031299e-81	-0.887594695606551	0.902	0.973	1.03890278761733e-76	4	Ppia
Vcan	7.54333791037331e-81	1.25178593190776	0.14	0.003	1.15518676759457e-76	4	Vcan
Actb.4	3.74653680298227e-78	1.02130881455356	0.997	0.998	5.73744646008705e-74	4	Actb
Ap3s1.2	8.47685057505386e-78	-1.51786800085422	0.206	0.771	1.29814489706375e-73	4	Ap3s1
Hsp90aa1.2	9.96836637026493e-78	-1.78517891379285	0.085	0.646	1.52655562594237e-73	4	Hsp90aa1
Mif.2	1.72865000367895e-77	-1.54957352180295	0.301	0.81	2.64725461563394e-73	4	Mif
Set.2	2.22059622431031e-77	-1.62447992776479	0.165	0.733	3.40062105790881e-73	4	Set
Rpl12.1	3.06705295626758e-74	-0.87154468972294	0.774	0.979	4.69688489722818e-70	4	Rpl12
Atpif1.2	6.01081127718536e-74	-1.3818066174509	0.338	0.827	9.20495638988166e-70	4	Atpif1
Rpl36a.1	3.70675384789375e-72	-0.883203669335177	0.784	0.963	5.67652284266448e-68	4	Rpl36a
Rps18.1	1.15554276898469e-70	-0.627515675444852	0.95	0.99	1.76959819642315e-66	4	Rps18
Hmgn2.2	1.2207203209102e-70	-1.48593454466087	0.218	0.74	1.86941109944188e-66	4	Hmgn2
Npm1.2	8.71270026000482e-70	-1.28307006623301	0.386	0.844	1.33426291781714e-65	4	Npm1
Srgn.1	1.44461751348302e-69	-1.37971038310171	0.195	0.758	2.21228726014789e-65	4	Srgn
Rpl41	2.27219646893391e-68	-0.525305354124288	0.995	0.995	3.4796416725254e-64	4	Rpl41
Ncl.2	8.29419035468855e-68	-1.58860885560045	0.15	0.685	1.270172310917e-63	4	Ncl
Ms4a8a	1.16631807819073e-67	1.04019442270192	0.11	0.002	1.78609950494128e-63	4	Ms4a8a
Eif5a.2	9.36020840275067e-67	-1.04750988141675	0.541	0.911	1.43342231479724e-62	4	Eif5a
Prtn3.1	3.88334469468431e-66	-1.32887211604257	0.589	0.901	5.94695406543956e-62	4	Prtn3
Pld4.4	7.39610009633165e-66	1.67697392161886	0.539	0.219	1.13263876875223e-61	4	Pld4
Hp.2	1.44091291746152e-65	1.49824182411873	0.769	0.58	2.20661404180058e-61	4	Hp
Eef1g.2	7.09445682569388e-65	-1.40602005036174	0.108	0.637	1.08644511828676e-60	4	Eef1g
Fau	9.89677951487761e-64	0.496951739924214	0.997	0.993	1.51559281490836e-59	4	Fau
Tmcc1	1.46428082242035e-63	1.50826188789704	0.218	0.029	2.24239965145453e-59	4	Tmcc1
Klf4	1.3259567825596e-62	1.43529187328894	0.238	0.036	2.03057021681177e-58	4	Klf4
Ranbp1.2	1.63453908360217e-62	-1.45638369873452	0.123	0.631	2.50313315262836e-58	4	Ranbp1
Rps12	1.44835933867497e-61	-0.619672950862521	0.95	0.99	2.21801749124684e-57	4	Rps12
Cks2.4	9.75430839260543e-61	-1.55378496257679	0.063	0.545	1.4937747872436e-56	4	Cks2
Alyref.3	2.59366858972643e-60	-1.31489776992249	0.231	0.727	3.97194407830706e-56	4	Alyref
Nme1.2	3.60320544550667e-60	-1.419871279063	0.14	0.646	5.51794881924891e-56	4	Nme1
Snrpd1.2	1.45396721860435e-59	-1.31188312825255	0.13	0.644	2.22660539857071e-55	4	Snrpd1
Tubb5.4	1.7851151350516e-59	-1.44640338399243	0.404	0.811	2.73372531781802e-55	4	Tubb5
mt-Cytb	4.81684081284202e-59	-0.833716767543933	0.822	0.989	7.37651002078626e-55	4	mt-Cytb
Pdcd4.2	1.35655998596961e-58	-1.11668839345396	0.436	0.868	2.07743596251385e-54	4	Pdcd4
Gpr141.2	8.68709062614612e-57	1.61416874098033	0.308	0.074	1.33034105848802e-52	4	Gpr141
Sh3bgrl3.3	1.03647576760299e-56	0.734265528174459	0.97	0.969	1.58725899050722e-52	4	Sh3bgrl3
Hopx.2	9.87598375491205e-56	1.7940503219458	0.348	0.099	1.51240815222723e-51	4	Hopx
Samhd1.3	1.35354885855406e-55	1.75566029962042	0.361	0.106	2.07282472198968e-51	4	Samhd1
Cbx3.2	1.44451265126974e-55	-1.21611569395538	0.18	0.682	2.21212667415447e-51	4	Cbx3
Cst3.3	3.38245077526889e-55	0.889597661789544	0.88	0.83	5.17988511724677e-51	4	Cst3
Dut.3	4.7685400860554e-55	-1.54456207361582	0.075	0.529	7.30254228778524e-51	4	Dut
Rpl36.1	3.26983393000885e-54	-0.469238067112868	0.987	0.997	5.00742368041556e-50	4	Rpl36
Xpc	4.05976191472711e-54	-1.37542615079452	0.075	0.537	6.2171193962131e-50	4	Xpc
AI839979	4.34363006932396e-53	1.47539327676263	0.283	0.065	6.65183508816272e-49	4	AI839979
Rpl38	4.37727159426374e-53	-0.465857625560181	0.99	0.993	6.7033537194555e-49	4	Rpl38
Snrpf.2	9.22394152275902e-53	-1.04793080941541	0.368	0.815	1.41255440479532e-48	4	Snrpf
Gm47283.2	6.06759362008828e-52	-1.57727203809627	0.05	0.478	9.29191286980319e-48	4	Gm47283
March1	6.66905474877228e-52	1.04560294057023	0.12	0.008	1.02129904422699e-47	4	March1
Rpl39	8.40178505274754e-52	-0.375667788517646	1	0.99	1.28664936297776e-47	4	Rpl39
Rpl15	1.66908009201811e-51	-0.600921770140602	0.875	0.982	2.55602925291654e-47	4	Rpl15
Gm14548	3.84377806710605e-51	1.28208641056773	0.198	0.03	5.8863617319662e-47	4	Gm14548
Rps23	4.6310147399832e-51	-0.50873707182031	0.972	0.989	7.09193597281027e-47	4	Rps23
Serpinb1a.3	5.39915347923776e-51	-1.40874827302947	0.045	0.466	8.2682636381047e-47	4	Serpinb1a
Rps26	6.47727232560658e-51	-0.499831434269441	0.967	0.991	9.91929483943392e-47	4	Rps26
Myb	1.06519375043358e-50	-1.36790819929899	0.065	0.499	1.63123770941399e-46	4	Myb
H2afy	2.53658345551441e-50	-0.874586771213907	0.474	0.905	3.88452390377477e-46	4	H2afy
Fgr	8.68460051484462e-50	0.99522822402906	0.1	0.004	1.3299597228433e-45	4	Fgr
Rpl28	8.8278114588298e-50	-0.527946747900694	0.947	0.992	1.3518910468052e-45	4	Rpl28
Rnase6	1.16743121307827e-49	1.20223365730593	0.183	0.026	1.78780415970806e-45	4	Rnase6
Anxa2.3	1.33047259873899e-49	1.39429906468893	0.692	0.527	2.03748573770889e-45	4	Anxa2
Hnrnpa1.1	2.52806351948642e-49	-1.09753099088695	0.218	0.701	3.8714764737415e-45	4	Hnrnpa1
Anp32b.1	2.79480436937485e-49	-1.06881600060497	0.248	0.732	4.27996341126065e-45	4	Anp32b
Id2	2.86729275317497e-49	1.50381500362	0.256	0.055	4.39097212221214e-45	4	Id2
Capg.3	5.93669094390129e-49	1.69033297669979	0.486	0.226	9.09144851149044e-45	4	Capg
Srsf7.2	1.22454209856678e-48	-1.18285713886205	0.088	0.527	1.87526376974516e-44	4	Srsf7
Pebp1.2	1.30702915169051e-48	-1.13271298153783	0.153	0.617	2.00158444289885e-44	4	Pebp1
H2afx.4	3.09083769411694e-48	-1.64628129521008	0.028	0.421	4.73330884477068e-44	4	H2afx
Rps3a1	5.41055748158231e-48	-0.462057284135614	0.977	0.994	8.28572772729514e-44	4	Rps3a1
Serbp1.2	6.51803057624311e-48	-0.963482915784384	0.421	0.829	9.9817120244587e-44	4	Serbp1
Elane.4	1.43245572225676e-47	-2.6050200580282	0.068	0.459	2.193662693064e-43	4	Elane
Rps17.3	1.46892396507278e-47	-0.826211857679701	0.607	0.918	2.24951016011246e-43	4	Rps17
Cd302	2.04369665763146e-47	1.04143760823985	0.133	0.012	3.12971706149682e-43	4	Cd302
Ctsh.3	4.2357040214301e-47	1.53463479227498	0.526	0.277	6.48655713841806e-43	4	Ctsh
Sat1.3	4.67684712228519e-47	1.59674293462114	0.564	0.334	7.16212368306754e-43	4	Sat1
Mcm7.2	5.21269050693193e-47	-1.38041003277936	0.033	0.426	7.98271424231555e-43	4	Mcm7
Snrpd2.2	5.58825606025731e-47	-1.0668328116639	0.238	0.704	8.55785533067804e-43	4	Snrpd2
Ms4a3.4	9.93086216096498e-47	-1.60226073004251	0.005	0.374	1.52081223133018e-42	4	Ms4a3
Top2a.4	1.36814710541557e-46	-1.64872831966081	0.003	0.371	2.0951804772334e-42	4	Top2a
mt-Nd1	1.77478970776977e-46	-0.918031194294396	0.464	0.878	2.71791295847863e-42	4	mt-Nd1
Snrpg.3	2.66081872032907e-46	-0.818538363309326	0.566	0.887	4.07477778831193e-42	4	Snrpg
C1qbp.2	2.67757883700575e-46	-1.23622900896606	0.078	0.493	4.10044423099061e-42	4	C1qbp
Rplp2	4.74222104738422e-46	-0.508294589759934	0.927	0.99	7.2622373119642e-42	4	Rplp2
Anxa5.3	7.9954706815185e-46	1.55219274338937	0.481	0.234	1.22442638016774e-41	4	Anxa5
F10.3	1.5733927602469e-45	1.57998290721207	0.481	0.229	2.40949367304211e-41	4	F10
Mcub	1.63562242240636e-45	0.990892164609125	0.13	0.013	2.5047921776731e-41	4	Mcub
Gpnmb	2.85151217188622e-45	1.17392200012618	0.16	0.021	4.36680574002655e-41	4	Gpnmb
Spns1.2	4.00505790604144e-45	-1.24351019936212	0.075	0.484	6.13334567731186e-41	4	Spns1
Cdk4.3	6.24940387651225e-45	-1.03309358205882	0.128	0.571	9.57033709649087e-41	4	Cdk4
Nhp2.2	9.08550214040986e-45	-1.20017699301937	0.075	0.483	1.39135379778237e-40	4	Nhp2
Ddx39b.2	1.16970239091913e-44	-1.00914854797458	0.135	0.587	1.79128224145355e-40	4	Ddx39b
Pclaf.2	6.97163668475303e-44	-1.65446900953408	0.028	0.391	1.06763644190308e-39	4	Pclaf
Ypel3.2	1.33080891846287e-43	1.54587271895941	0.429	0.184	2.03800077773403e-39	4	Ypel3
Cks1b.3	1.41722102729359e-43	-1.18500468946561	0.07	0.467	2.1703322811974e-39	4	Cks1b
Rpl3	1.8895707476458e-43	-0.556870823724931	0.882	0.979	2.89368864294478e-39	4	Rpl3
Tagln2.1	3.26915194606533e-43	-0.932019277169793	0.276	0.746	5.00637929020444e-39	4	Tagln2
Lsm6.3	3.4491454132915e-43	-1.03297898108511	0.19	0.639	5.2820212859146e-39	4	Lsm6
Nop10.2	8.81107474910852e-43	-1.03808498338683	0.231	0.671	1.34932798707848e-38	4	Nop10
Hck	2.54462062505753e-42	1.04132971101435	0.15	0.02	3.8968320252131e-38	4	Hck
Dtymk.2	9.3772553207847e-42	-1.07109764384926	0.105	0.514	1.43603287982497e-37	4	Dtymk
Hmox1	1.63243351274311e-41	1.06904223434311	0.148	0.02	2.4999086814148e-37	4	Hmox1
Rpsa	4.1329141942489e-41	-0.430716342553792	0.985	0.998	6.32914479707276e-37	4	Rpsa
Rpl21	9.57094414750105e-41	-0.455273851646419	0.957	0.989	1.46569438674831e-36	4	Rpl21
Pa2g4.2	1.08912829206575e-40	-1.18640959940328	0.06	0.432	1.66789106646949e-36	4	Pa2g4
Aprt.1	1.66540903526778e-40	1.03515541570638	0.774	0.734	2.55040739660908e-36	4	Aprt
Erh.2	2.05900249379078e-40	-1.02832065508279	0.098	0.497	3.1531564189912e-36	4	Erh
1600010M07Rik	5.71266958191749e-40	1.0486455260959	0.13	0.015	8.74838219774845e-36	4	1600010M07Rik
Slc4a8.1	6.66785830189304e-40	-1.04477061356856	0.085	0.473	1.0211158203519e-35	4	Slc4a8
Itgam	8.71460679765647e-40	1.36181121204958	0.206	0.044	1.33455488499311e-35	4	Itgam
Rps6.1	1.34887756177772e-39	-0.607450834034878	0.799	0.96	2.0656710981064e-35	4	Rps6
Nucks1.3	1.41246978326098e-39	-1.07994802506598	0.08	0.462	2.16305622608586e-35	4	Nucks1
Rps24	2.15717033220775e-39	-0.343428414757613	1	0.994	3.30349064674295e-35	4	Rps24
Rpl6	2.34724429607166e-39	-0.46441339133424	0.93	0.987	3.59456991500414e-35	4	Rpl6
Ube2s.4	4.06889005795916e-39	-1.05646953229852	0.138	0.545	6.23109823475866e-35	4	Ube2s
Ybx1.2	7.10350921746877e-39	-0.831610264207935	0.388	0.794	1.08783140156317e-34	4	Ybx1
Olfm1	7.17058712325244e-39	1.07397971178288	0.153	0.023	1.09810371205488e-34	4	Olfm1
Dctpp1.3	2.91192270897964e-38	-1.02206736114387	0.078	0.45	4.45931843653142e-34	4	Dctpp1
Pgls	6.74910927226872e-38	-0.841926720372879	0.351	0.797	1.03355859395523e-33	4	Pgls
Rpl10a	1.1194228688728e-37	-0.486968481111856	0.907	0.98	1.7142841813918e-33	4	Rpl10a
Ccr2.2	1.24642102923944e-37	1.56650832477293	0.429	0.208	1.90876916417728e-33	4	Ccr2
Btg1.3	1.44608493359175e-37	1.61118593592759	0.541	0.349	2.2145344673024e-33	4	Btg1
Ramp1	1.53765444102898e-37	-0.789625941111149	0.446	0.863	2.35476401099177e-33	4	Ramp1
Malat1.3	2.4222769186348e-37	0.591782695246656	0.992	0.997	3.70947487319733e-33	4	Malat1
Cct3.2	2.69328600633018e-37	-1.08025676037748	0.03	0.363	4.12449819009403e-33	4	Cct3
Igfbp4.2	5.64415436899149e-37	-1.27234282517416	0.005	0.315	8.64345800067356e-33	4	Igfbp4
Pdap1.2	7.24265897314622e-37	-0.942393020010607	0.108	0.494	1.10914079514761e-32	4	Pdap1
Npc2.3	7.83138217876259e-37	1.02990004043028	0.749	0.709	1.1992978668557e-32	4	Npc2
Snx14.1	9.15251599174516e-37	-1.18709668197315	0.043	0.38	1.40161629897585e-32	4	Snx14
Rps3	1.31805638939599e-36	-0.435740574294938	0.952	0.993	2.01847155472102e-32	4	Rps3
Park7.2	1.7177002830441e-36	-0.876239745507522	0.203	0.634	2.63048621345373e-32	4	Park7
Banf1.3	2.03858451669722e-36	-0.94135766494202	0.118	0.504	3.12188832887012e-32	4	Banf1
Vim.3	2.34836971205692e-36	1.15615156485041	0.672	0.556	3.59629337704397e-32	4	Vim
Smpdl3a	2.76043101587782e-36	1.42195199986311	0.243	0.068	4.2273240577153e-32	4	Smpdl3a
Lpl	2.7966904964012e-36	0.851693201007867	0.105	0.01	4.28285182618879e-32	4	Lpl
H2afv.2	3.12397265305453e-36	-0.97947853433984	0.175	0.578	4.7840517208877e-32	4	H2afv
Hnrnpab.1	4.61453080669967e-36	-0.924178686731652	0.145	0.543	7.06669247737988e-32	4	Hnrnpab
Atp5g1.2	4.80186596102663e-36	-0.82629683604755	0.393	0.787	7.35357753271619e-32	4	Atp5g1
Hist1h2ap.4	4.93024200357992e-36	-1.68026123297549	0.02	0.332	7.55017260428228e-32	4	Hist1h2ap
Lilra6	5.53791763492884e-36	0.88293088232303	0.128	0.017	8.48076706613002e-32	4	Lilra6
Clec12a	5.86816963232e-36	-0.819410712090234	0.351	0.793	8.98651497493484e-32	4	Clec12a
Pgam1.2	6.21773957740358e-36	-0.801982982195282	0.461	0.847	9.52184638883584e-32	4	Pgam1
Rplp1	6.96940929606665e-36	-0.394908287411671	0.975	0.992	1.06729533959965e-31	4	Rplp1
Idh2.2	8.66184810208832e-36	-0.982810141970746	0.073	0.426	1.32647541835381e-31	4	Idh2
Srm.2	9.70434288968902e-36	-1.07132921062057	0.025	0.344	1.48612307012698e-31	4	Srm
Ppp1r14b.2	1.74347130156427e-35	-0.908351400676204	0.108	0.483	2.66995195121553e-31	4	Ppp1r14b
Klf2.3	2.64410141259146e-35	1.37875352964445	0.261	0.079	4.04917690324256e-31	4	Klf2
Notch2.3	2.7557040816327e-35	1.53636824255086	0.441	0.229	4.22008523061231e-31	4	Notch2
Cd47	3.68988840729547e-35	-0.797551880658217	0.436	0.858	5.65069510693228e-31	4	Cd47
Impdh2.2	4.02187541367618e-35	-0.994557490584007	0.04	0.368	6.15910000850371e-31	4	Impdh2
Hist1h2ae.4	5.80730394923445e-35	-2.11792107711294	0.035	0.342	8.89330526785763e-31	4	Hist1h2ae
Rpl35.1	6.70954448064449e-35	-0.410063766461938	0.967	0.98	1.0274996417659e-30	4	Rpl35
S100a11.1	6.77153676743995e-35	0.998346600373455	0.777	0.728	1.03699314056575e-30	4	S100a11
Cd81.1	1.06665769264344e-34	-1.11083959435792	0.013	0.314	1.63347959051416e-30	4	Cd81
Mcm6.4	1.24204955816487e-34	-1.09093021463918	0.043	0.365	1.90207469337368e-30	4	Mcm6
Gng12.2	1.60047984271577e-34	-0.916786542542834	0.073	0.418	2.45097483113493e-30	4	Gng12
Etfb.1	1.60457494407646e-34	-0.860406666335409	0.18	0.586	2.45724606935869e-30	4	Etfb
Rps15	1.87965965243726e-34	-0.758021899919828	0.539	0.888	2.87851079174242e-30	4	Rps15
Psmb8	2.29776357520208e-34	-0.727115073141912	0.396	0.821	3.51879513906446e-30	4	Psmb8
Cdk2ap1.1	3.66110143128662e-34	-0.895062310496409	0.063	0.402	5.60661073187234e-30	4	Cdk2ap1
Birc5.4	3.69397643818431e-34	-1.30328382785995	0.005	0.295	5.65695551743546e-30	4	Birc5
mt-Atp6.1	4.30579615320514e-34	-0.468235479885872	0.99	0.998	6.59389622901835e-30	4	mt-Atp6
Arpc1b.2	5.15083459621728e-34	0.867194258061668	0.812	0.823	7.88798810064715e-30	4	Arpc1b
Cdk1.4	5.20523319453371e-34	-1.1550859744232	0.008	0.299	7.97129411410892e-30	4	Cdk1
Nudc.2	6.67866946895992e-34	-0.917887337694994	0.11	0.476	1.02277144247652e-29	4	Nudc
Bola1.2	7.22714050973015e-34	-1.02422719906456	0.03	0.341	1.10676429766007e-29	4	Bola1
Ybx3.2	7.34330306173521e-34	-0.90779779075383	0.065	0.404	1.12455343087413e-29	4	Ybx3
Anp32e.3	8.98281327917425e-34	-0.987822790937971	0.048	0.371	1.37562802557274e-29	4	Anp32e
Rpl23a.1	9.35026185983497e-34	-0.756146974283036	0.419	0.819	1.43189910121513e-29	4	Rpl23a
Rpl17	1.06263974809587e-33	-0.518098959686947	0.845	0.976	1.62732651023401e-29	4	Rpl17
Rps27l.2	1.30837821101774e-33	-0.737964764297877	0.346	0.77	2.00365039235257e-29	4	Rps27l
Tubb4b.4	1.35701786305511e-33	-1.09799283338194	0.108	0.456	2.0781371554826e-29	4	Tubb4b
Ppan.2	1.79994527683156e-33	-1.07884965974808	0.02	0.319	2.75643619693986e-29	4	Ppan
Phgdh.2	2.10239114689563e-33	-1.09161826583982	0.003	0.286	3.21960180235596e-29	4	Phgdh
Snhg9.3	4.21756276548646e-33	-0.904810049798056	0.175	0.566	6.45877561906597e-29	4	Snhg9
Calm2.4	6.03321918515061e-33	-0.804884230200527	0.291	0.693	9.23927186013965e-29	4	Calm2
Srsf3.2	6.74852461369661e-33	-0.830957135932843	0.261	0.661	1.0334690593415e-28	4	Srsf3
Rpl4	1.14557714328239e-32	-0.650127974825386	0.594	0.914	1.75433683722266e-28	4	Rpl4
Ptges3.2	1.21950647636206e-32	-0.795282548043798	0.14	0.521	1.86755221790086e-28	4	Ptges3
Exosc5.2	2.59161600689723e-32	-0.859245515196727	0.098	0.448	3.96880075296242e-28	4	Exosc5
Trim28.1	3.01302920777592e-32	-0.952244662182866	0.05	0.366	4.61415292878805e-28	4	Trim28
Irf5.2	4.75345979805062e-32	1.3426650692399	0.273	0.095	7.27944833473472e-28	4	Irf5
Rps5	5.5711655018984e-32	-0.391317704757616	0.952	0.985	8.53168284960721e-28	4	Rps5
Rpl5	5.85268356205978e-32	-0.664094231810543	0.501	0.869	8.96279960693835e-28	4	Rpl5
Fabp5.2	6.09822161751491e-32	-1.06859523150685	0.03	0.324	9.33881658506233e-28	4	Fabp5
Prmt1.2	7.60695289297203e-32	-0.843346075185345	0.108	0.462	1.16492876602974e-27	4	Prmt1
Rpl22.1	8.0512754964039e-32	-0.462998151832959	0.867	0.966	1.23297232951929e-27	4	Rpl22
Nop56.2	8.75908460172363e-32	-1.01423438319817	0.035	0.336	1.34136621590796e-27	4	Nop56
Zfp706.1	9.57843121949606e-32	-0.706095288347942	0.266	0.697	1.46684095695363e-27	4	Zfp706
Rpl31	1.50127407787832e-31	-0.660980304773415	0.559	0.9	2.29905112286286e-27	4	Rpl31
Rbbp4.1	2.03775886361308e-31	-0.841009380977647	0.128	0.489	3.12062392373707e-27	4	Rbbp4
Cenpw.3	2.73382276187748e-31	-0.89404719929246	0.043	0.347	4.18657617753917e-27	4	Cenpw
Serf1.2	2.85067073164134e-31	-1.02737280848166	0.008	0.28	4.36551715843554e-27	4	Serf1
Selenoh.2	2.85897654570473e-31	-0.769857268217767	0.163	0.544	4.37823668209223e-27	4	Selenoh
Snu13.2	3.01089667645589e-31	-0.800620159427931	0.188	0.576	4.61088717032456e-27	4	Snu13
Eif4a1.2	3.5808148722166e-31	-0.7204117238121	0.409	0.808	5.4836598953125e-27	4	Eif4a1
Rpl37	4.64827008585973e-31	-0.305081949668047	0.997	0.992	7.11836080948559e-27	4	Rpl37
G3bp1.1	4.6912968704819e-31	-0.827029402093022	0.073	0.4	7.18425202745599e-27	4	G3bp1
Hp1bp3.1	6.55444244762186e-31	-0.965806209823695	0.083	0.407	1.00374731642881e-26	4	Hp1bp3
Timm13.2	9.18188268716956e-31	-0.708424650558627	0.185	0.575	1.40611351471315e-26	4	Timm13
Rps25	1.15980259262197e-30	-0.466295342771639	0.835	0.967	1.77612169034128e-26	4	Rps25
Atp5b.1	2.24151800405856e-30	-0.711712430100974	0.303	0.716	3.43266067141527e-26	4	Atp5b
Ifitm2.1	2.30462264483772e-30	0.988493297386073	0.737	0.727	3.52929911830448e-26	4	Ifitm2
Rpl13	3.80291113729219e-30	-0.295673657748035	0.99	0.996	5.82377811564925e-26	4	Rpl13
Lsm2.3	4.08389725108448e-30	-0.893550020733756	0.058	0.363	6.25408025031077e-26	4	Lsm2
Alas1.1	5.17101233242522e-30	-0.894737143283759	0.08	0.399	7.91888828587599e-26	4	Alas1
Atp5g2.2	1.21977068745757e-29	-0.655323189981502	0.521	0.857	1.86795683077252e-25	4	Atp5g2
Cd300c2	1.25000322578982e-29	0.951796426893871	0.103	0.013	1.91425493997453e-25	4	Cd300c2
Nop58.2	2.20308698833152e-29	-0.921801530229169	0.033	0.314	3.37380741393089e-25	4	Nop58
Hacd4	2.24794698074395e-29	0.88148724605781	0.123	0.02	3.44250600631128e-25	4	Hacd4
Dpy30.2	2.70908055252178e-29	-0.817335161017413	0.048	0.341	4.14868595813185e-25	4	Dpy30
mt-Co3.1	3.93536160140478e-29	-0.448692518670572	0.97	0.998	6.02661275639128e-25	4	mt-Co3
Syce2.3	4.10038131805008e-29	-1.00507993662097	0.015	0.279	6.27932395046189e-25	4	Syce2
Tuba4a.3	4.43102703797818e-29	-0.791519575922552	0.17	0.53	6.78567480595978e-25	4	Tuba4a
Atp5j2.2	4.5664702461855e-29	-0.64805765613302	0.436	0.823	6.99309253500847e-25	4	Atp5j2
Uqcr11.2	4.79867979607754e-29	-0.666322334701007	0.421	0.808	7.34869823971314e-25	4	Uqcr11
[truncated: 5,774 more rows]
