# Supplementary material for: A pro B cell population forms the apex of the leukemic hierarchy in Hoxa9/Meis1-dependent AML
Source: Leukemia. 2022 Dec 14;37(1):79–90. doi: 10.1038/s41375-022-01775-y (PMC9883166; doi:10.1038/s41375-022-01775-y)
Supplement: Supplementary file 5 — Table S4 [file 41375_2022_1775_MOESM5_ESM.csv]

	p_val	avg_log2FC	pct.1	pct.2	p_val_adj	cluster	gene
Ptma	1.21335794893159e-59	-0.905551221453989	0.952	0.936	1.85813636299383e-55	0	Ptma
Prtn3	2.98717560257181e-59	0.841085706593251	0.988	0.746	4.57456071777848e-55	0	Prtn3
Rpl39	9.15569798631629e-48	0.31466664740941	1	0.996	1.40210358962448e-43	0	Rpl39
Ly6c2	1.17403318456676e-46	0.745999727217725	0.975	0.731	1.79791441884554e-42	0	Ly6c2
Stmn1	2.84921143576337e-46	-1.6123262100309	0.244	0.567	4.36328239272803e-42	0	Stmn1
Ppia	1.73769788454628e-44	-0.622631764761944	0.961	0.939	2.66111054039418e-40	0	Ppia
Ftl1	3.90428305025425e-44	0.540499966082391	0.994	0.969	5.97901906315935e-40	0	Ftl1
Rps29	1.51182173978078e-43	0.259655111259149	1	0.999	2.31520381230028e-39	0	Rps29
mt-Co1	3.97417939612709e-42	0.337037484194746	1	0.999	6.08605832722903e-38	0	mt-Co1
Hmgb1	3.49005582128704e-39	-0.923518470414142	0.647	0.788	5.34467148471898e-35	0	Hmgb1
H2afz	3.61393001058172e-39	-1.04614690376608	0.556	0.752	5.53437241820485e-35	0	H2afz
Slpi	2.4679888966603e-37	0.839089468369963	0.829	0.614	3.77947819634559e-33	0	Slpi
Crip1	6.67144225932842e-37	-1.81944236428256	0.419	0.695	1.02166466759355e-32	0	Crip1
Tuba1b	9.46276335662634e-37	-1.43977990649047	0.194	0.496	1.44912758043376e-32	0	Tuba1b
Glipr1	3.80763538681784e-36	0.786085718458859	0.76	0.567	5.83101283137284e-32	0	Glipr1
Hmgb2	8.14685158298152e-35	-1.51717727891122	0.56	0.711	1.24760885141779e-30	0	Hmgb2
Itm2b	2.85821546913858e-33	0.577111535582533	0.928	0.824	4.37707116943882e-29	0	Itm2b
Tmsb10	3.54317586175494e-33	-0.778791894861403	0.93	0.971	5.42601951469152e-29	0	Tmsb10
Alyref	7.79335458431797e-33	-1.06762412654625	0.271	0.553	1.19347432104245e-28	0	Alyref
Rpl32	7.55815563855845e-32	0.304056466418026	1	0.987	1.15745595448884e-27	0	Rpl32
S100a6	2.81247011970994e-31	-2.07186371277238	0.227	0.489	4.3070167413238e-27	0	S100a6
Ran	4.35727016038989e-31	-1.0018566784449	0.229	0.518	6.67272352362107e-27	0	Ran
Dut	1.48151525414257e-30	-1.12020012547094	0.079	0.351	2.26879246019393e-26	0	Dut
S100a4	2.38942452043959e-30	-2.20504454929555	0.066	0.318	3.65916471060118e-26	0	S100a4
Rpl37a	9.08702898848808e-28	0.258273724530477	0.998	0.996	1.39158761929707e-23	0	Rpl37a
Tubb5	2.30462091027629e-27	-1.18720377697658	0.436	0.632	3.52929646199711e-23	0	Tubb5
Lyz2	1.6002677422691e-26	-0.434330311262836	0.81	0.601	2.4506500205109e-22	0	Lyz2
Rpl10	1.71686648049781e-26	0.34706525953722	0.99	0.969	2.62920932823435e-22	0	Rpl10
Nme1	5.58288232399326e-26	-0.844114035346362	0.213	0.495	8.54962599096328e-22	0	Nme1
Top2a	6.42951957535162e-26	-1.02805319590887	0.008	0.21	9.84616627769347e-22	0	Top2a
Pclaf	8.01864788864648e-26	-1.13228777087257	0.01	0.212	1.22797573766732e-21	0	Pclaf
Plac8	2.20029670439766e-25	0.407963941523937	0.992	0.875	3.36953437311457e-21	0	Plac8
Ranbp1	3.80631875408114e-25	-0.957178538218325	0.182	0.443	5.82899653999986e-21	0	Ranbp1
Birc5	5.16355745590347e-25	-1.00872603977882	0.004	0.196	7.90747188797058e-21	0	Birc5
Fcer1g	1.6623479765529e-24	0.328287692765692	0.969	0.898	2.5457196912931e-20	0	Fcer1g
mt-Co3	5.80766906850883e-24	0.257716644050306	1	0.995	8.89386441151443e-20	0	mt-Co3
Hist1h2ae	6.19811412790365e-24	-1.76730174129923	0.037	0.238	9.49179197547165e-20	0	Hist1h2ae
Rps12	5.21624022284524e-22	0.31156176543664	0.998	0.955	7.9881502772652e-18	0	Rps12
Hist1h2ap	1.14315468891564e-20	-1.20818422023725	0.023	0.197	1.75062709060542e-16	0	Hist1h2ap
Cks1b	1.42708900806259e-20	-0.719910561998784	0.103	0.33	2.18544410694705e-16	0	Cks1b
H2afx	1.63992855982555e-20	-0.978714935502902	0.093	0.303	2.51138659651685e-16	0	H2afx
Prdx1	1.73764820989366e-20	-0.661087870363098	0.465	0.677	2.66103446863115e-16	0	Prdx1
Mcm6	1.87113352382222e-20	-0.753977019749831	0.048	0.241	2.86545387838135e-16	0	Mcm6
Snrpd1	1.61977730439427e-19	-0.731985618365448	0.219	0.456	2.48052696394939e-15	0	Snrpd1
Hsp90aa1	1.7259003219901e-19	-0.778151352152702	0.227	0.459	2.64304375309564e-15	0	Hsp90aa1
Nucks1	2.92159625460081e-19	-0.744415626776043	0.099	0.311	4.47413250429568e-15	0	Nucks1
S100a10	3.56849624866805e-19	-1.12531760911375	0.341	0.554	5.46479515521026e-15	0	S100a10
Cdk1	9.64449186357348e-19	-0.719481841158814	0.01	0.163	1.47695748398764e-14	0	Cdk1
Eif5a	1.0512007280223e-18	-0.501505594042744	0.684	0.788	1.60980879489334e-14	0	Eif5a
Calm1	1.30377904680333e-18	-0.762908684633395	0.252	0.495	1.99660723227462e-14	0	Calm1
Mcm7	1.67369333511592e-18	-0.728094618037076	0.052	0.234	2.56309397339653e-14	0	Mcm7
Cenpw	2.45688165182668e-18	-0.674582317901528	0.058	0.243	3.76246856160738e-14	0	Cenpw
Tyrobp	2.52121230212016e-18	0.283733072682759	0.981	0.969	3.86098451946681e-14	0	Tyrobp
Spc24	4.01517716577181e-18	-0.623674853875866	0.004	0.147	6.14884231166295e-14	0	Spc24
Nop10	7.86665458850537e-18	-0.675081295620168	0.304	0.531	1.20469948368371e-13	0	Nop10
Cdca8	8.4440529190117e-18	-0.657814406107833	0.01	0.156	1.29312226401745e-13	0	Cdca8
Gmnn	1.00689512640148e-17	-0.663208186369295	0.045	0.218	1.54195919657123e-13	0	Gmnn
Atpif1	1.30140826738565e-17	-0.615023377789887	0.502	0.673	1.99297662067439e-13	0	Atpif1
Hp	1.31218834801351e-17	0.392843832403525	0.733	0.562	2.00948523614789e-13	0	Hp
Set	1.62889477738986e-17	-0.685289909084223	0.326	0.548	2.49448946209482e-13	0	Set
Ube2c	2.63328898178981e-17	-1.15149529869576	0.012	0.154	4.03261874671291e-13	0	Ube2c
Serbp1	4.90443457456335e-17	-0.549668003150605	0.574	0.721	7.51065110748632e-13	0	Serbp1
Anp32b	5.83229082236533e-17	-0.660011639228744	0.335	0.555	8.93157016537026e-13	0	Anp32b
Pdcd4	1.45550087522223e-16	0.46051371979904	0.888	0.78	2.22895404031532e-12	0	Pdcd4
Ccl3	1.64139375689297e-16	0.72199690600674	0.324	0.173	2.51363039930589e-12	0	Ccl3
Park7	2.62477256931236e-16	-0.607520442209003	0.217	0.443	4.01957671264495e-12	0	Park7
Dctpp1	3.55546866780169e-16	-0.687524840902051	0.13	0.332	5.4448447178715e-12	0	Dctpp1
Syce2	4.14997943540909e-16	-0.600523383367092	0.027	0.174	6.35527850738548e-12	0	Syce2
Fabp5	5.9801117051486e-16	-0.589886996236299	0.039	0.194	9.15794306526457e-12	0	Fabp5
Smc2	6.88422765283737e-16	-0.550901421649996	0.014	0.151	1.05425062275552e-11	0	Smc2
Ninj1	7.20760503693344e-16	0.696698541209306	0.483	0.358	1.10377263535599e-11	0	Ninj1
Cenpa	7.53538918448162e-16	-0.850945237064433	0.05	0.207	1.15396949971151e-11	0	Cenpa
Hpgd	7.69163024690642e-16	0.432050873161604	0.89	0.807	1.17789625601125e-11	0	Hpgd
Prdx5	7.96210205009078e-16	0.333022401207573	0.8	0.662	1.2193163079509e-11	0	Prdx5
Hdgf	7.99021307511129e-16	-0.650988510489082	0.122	0.318	1.22362123032254e-11	0	Hdgf
Fcgr3	9.52501165121948e-16	0.596106840743855	0.395	0.245	1.45866028426775e-11	0	Fcgr3
Tyms	1.12832220604787e-15	-0.588619114999537	0.006	0.132	1.72791262634171e-11	0	Tyms
Ccnb2	1.35054800006636e-15	-0.658157458248826	0.008	0.136	2.06822920730162e-11	0	Ccnb2
Lmnb1	1.90542069128295e-15	-0.556282025157737	0.019	0.155	2.91796124663071e-11	0	Lmnb1
Gsr	2.10290193752227e-15	0.569982957919713	0.614	0.485	3.2203840271216e-11	0	Gsr
Ctsg	2.6039008686498e-15	0.362006628730944	0.973	0.804	3.98761379025031e-11	0	Ctsg
Nasp	2.69429578689235e-15	-0.577243954479122	0.027	0.169	4.12604456804694e-11	0	Nasp
Tubb4b	3.30051976953451e-15	-0.852812773581998	0.13	0.306	5.05441597506514e-11	0	Tubb4b
Mcm5	4.13093798015318e-15	-0.533004376113692	0.019	0.152	6.32611842280658e-11	0	Mcm5
Lockd	5.01935206896553e-15	-0.546093167890051	0.01	0.136	7.68663575841382e-11	0	Lockd
Dek	5.40038322133297e-15	-0.645830872138449	0.2	0.406	8.27014686514932e-11	0	Dek
Snx14	5.48791126380046e-15	0.69439612113071	0.411	0.276	8.40418730938402e-11	0	Snx14
Nhp2	1.26472672782718e-14	-0.613510911774789	0.128	0.316	1.93680251099455e-10	0	Nhp2
Hmgn2	1.82392971993975e-14	-0.674456897358147	0.353	0.525	2.79316597311573e-10	0	Hmgn2
Anp32e	2.25235915848699e-14	-0.532080085972329	0.085	0.255	3.44926281530698e-10	0	Anp32e
Hspa8	2.53546329316389e-14	-0.481451662880797	0.649	0.763	3.88280848715118e-10	0	Hspa8
Nusap1	3.97204245137687e-14	-0.551730422678408	0	0.108	6.08278581003854e-10	0	Nusap1
Calr	6.2938498098188e-14	0.481811844591457	0.731	0.633	9.63840159875651e-10	0	Calr
Cdca3	8.6748354492136e-14	-0.500062695720169	0.012	0.13	1.32846430069257e-09	0	Cdca3
Lig1	8.74592336198618e-14	-0.568795479304834	0.021	0.145	1.33935070365456e-09	0	Lig1
Uqcrq	9.04783378229837e-14	-0.517520605740477	0.434	0.617	1.38558526542117e-09	0	Uqcrq
Hmgn1	9.0861755328157e-14	-0.594615017755521	0.041	0.18	1.3914569210954e-09	0	Hmgn1
Banf1	9.23420633192047e-14	-0.514542107886839	0.147	0.341	1.4141263576703e-09	0	Banf1
Rrm2	1.22715320295182e-13	-0.534640109379197	0.006	0.117	1.87926241500042e-09	0	Rrm2
Hist1h4i	1.35143725500516e-13	-0.577186378999899	0.052	0.195	2.0695910123149e-09	0	Hist1h4i
Smc4	1.92942839021723e-13	-0.544838018406137	0.025	0.149	2.95472663677867e-09	0	Smc4
Ctsd	2.85099547252252e-13	0.604873332089478	0.407	0.281	4.36601446662098e-09	0	Ctsd
Rbm3	2.86365864914706e-13	-0.374180879185878	0.773	0.823	4.3854068553038e-09	0	Rbm3
Cmtm7	4.38769644603381e-13	0.376371012120924	0.886	0.771	6.71931833745618e-09	0	Cmtm7
Dtymk	5.71337089529179e-13	-0.569409474679966	0.171	0.359	8.74945618904985e-09	0	Dtymk
Hnrnpab	6.04580245158858e-13	-0.511514615530569	0.184	0.375	9.25854187436275e-09	0	Hnrnpab
Mif	1.00086717178872e-12	-0.594944555224404	0.502	0.63	1.53272798687725e-08	0	Mif
Tmpo	1.172700565819e-12	-0.527999450315796	0.048	0.182	1.79587364649522e-08	0	Tmpo
Atp5g1	1.77808099879487e-12	-0.464663804648019	0.519	0.661	2.72295324155446e-08	0	Atp5g1
Tipin	2.28130491974834e-12	-0.480271970819615	0.033	0.156	3.49359035410262e-08	0	Tipin
Msrb1	2.31391925766813e-12	0.327061448564253	0.68	0.588	3.54353595119297e-08	0	Msrb1
Hist1h1b	2.95983992379973e-12	-0.462941566604962	0.006	0.106	4.53269885930691e-08	0	Hist1h1b
Lsm2	3.04215835223589e-12	-0.45180241063163	0.085	0.237	4.65876130061404e-08	0	Lsm2
Selenoh	4.04602874276956e-12	-0.496922088295891	0.209	0.401	6.1960884166773e-08	0	Selenoh
Prdx4	4.21775789091179e-12	-0.488149580330174	0.072	0.216	6.45907443414231e-08	0	Prdx4
Pa2g4	4.2275958629309e-12	-0.507304311154852	0.128	0.294	6.47414030449237e-08	0	Pa2g4
Mki67	4.97366047826067e-12	-0.49588567058965	0.012	0.116	7.61666365640839e-08	0	Mki67
Srsf3	5.32733405061778e-12	-0.513639166102267	0.364	0.557	8.15827936511607e-08	0	Srsf3
Aurkb	7.47951302555002e-12	-0.438786043471887	0.008	0.107	1.14541262473273e-07	0	Aurkb
Cdc20	1.08365089895173e-11	-0.437732700332646	0.01	0.109	1.65950298665469e-07	0	Cdc20
Snu13	1.0997554184231e-11	-0.462867384221752	0.254	0.448	1.68416544777313e-07	0	Snu13
Jpt1	1.25211897578907e-11	-0.591228993424049	0.178	0.35	1.91749499952338e-07	0	Jpt1
Phgdh	1.78313070476319e-11	-0.421708392618238	0.045	0.169	2.73068636127436e-07	0	Phgdh
Ncl	2.19330835158179e-11	-0.583387799465757	0.308	0.483	3.35883240961235e-07	0	Ncl
Rpa3	3.77207172233056e-11	-0.412795344536659	0.062	0.194	5.77655063557701e-07	0	Rpa3
Aldoa	4.52539297463644e-11	0.435132095959335	0.746	0.675	6.93018680135824e-07	0	Aldoa
Nop58	4.87579016986093e-11	-0.469397624302599	0.085	0.225	7.46678506612503e-07	0	Nop58
Sae1	5.20689187356668e-11	-0.455779815926068	0.041	0.157	7.97383421518001e-07	0	Sae1
Ndufa4	5.22485368760329e-11	-0.407503757614554	0.612	0.733	8.00134093719568e-07	0	Ndufa4
Hnrnpa2b1	5.51895957661349e-11	-0.501795232750645	0.238	0.425	8.4517346956259e-07	0	Hnrnpa2b1
Haus4	5.83914851181378e-11	-0.413385735681007	0.014	0.111	8.94207203099162e-07	0	Haus4
Ass1	5.99676564822715e-11	-0.523812233589197	0.021	0.121	9.18344691369506e-07	0	Ass1
Supt16	7.03960035035906e-11	-0.493657893844781	0.101	0.247	1.07804439765399e-06	0	Supt16
Nop56	8.64568141717705e-11	-0.437442663591323	0.074	0.208	1.32399965222649e-06	0	Nop56
Tacc3	1.03264113059421e-10	-0.384211107016063	0.01	0.102	1.58138662739197e-06	0	Tacc3
Ddx39	1.03389433515733e-10	-0.423265442374103	0.099	0.245	1.58330578485993e-06	0	Ddx39
Irf2bp2	1.22516450172241e-10	0.449051809044909	0.5	0.399	1.8762169179377e-06	0	Irf2bp2
G3bp1	1.52059387625214e-10	-0.415473879272671	0.118	0.27	2.32863746209252e-06	0	G3bp1
Lsm6	2.09880687998016e-10	-0.482051259283343	0.293	0.468	3.21411285600162e-06	0	Lsm6
Fkbp4	2.20827185572394e-10	-0.433709218191726	0.107	0.252	3.38174751985564e-06	0	Fkbp4
Pmf1	2.3987439414708e-10	-0.389026559699168	0.045	0.16	3.67343647196838e-06	0	Pmf1
Dpy30	2.4569037297991e-10	-0.406206904404004	0.103	0.248	3.76250237181435e-06	0	Dpy30
Cd63	2.55319553853878e-10	0.687164278403453	0.207	0.111	3.90996364771829e-06	0	Cd63
Psma3	2.56293853526873e-10	-0.429022630959939	0.207	0.381	3.92488407291053e-06	0	Psma3
Ier3	3.20185983189431e-10	0.564595727487789	0.14	0.062	4.90332814656294e-06	0	Ier3
Ybx1	3.30964692222668e-10	-0.399934187468663	0.533	0.672	5.06839329669794e-06	0	Ybx1
Pcna	3.54351865365337e-10	-0.451898789074026	0.056	0.173	5.42654446620478e-06	0	Pcna
Ndufa12	3.81012524123248e-10	-0.407919283251683	0.155	0.316	5.83482579442341e-06	0	Ndufa12
Lsm3	3.94992015763023e-10	-0.398146830711858	0.126	0.276	6.04890772939494e-06	0	Lsm3
Hnrnpf	4.02725278150328e-10	-0.457215978500166	0.347	0.528	6.16733490959413e-06	0	Hnrnpf
Cdca7	4.33384182745417e-10	-0.364700424849597	0.021	0.116	6.63684537456332e-06	0	Cdca7
Rbbp7	4.96727857546945e-10	-0.39620858120722	0.06	0.179	7.60689041047392e-06	0	Rbbp7
Lsm5	5.2343383862892e-10	-0.408215297157417	0.227	0.408	8.01586580476328e-06	0	Lsm5
Cpa3	5.28378592867567e-10	-0.990236334838893	0.027	0.122	8.09158977117392e-06	0	Cpa3
Nudc	6.44126435617474e-10	-0.393924922456839	0.176	0.343	9.864152235046e-06	0	Nudc
Gm42031	7.12930410327332e-10	-0.469870905024221	0.064	0.182	1.09178163037528e-05	0	Gm42031
Nrm	7.35333932047361e-10	-0.466538782672539	0.025	0.12	1.12609038353733e-05	0	Nrm
Ramp1	7.6318288496946e-10	0.36610823782914	0.795	0.701	1.16873827004223e-05	0	Ramp1
Dnmt1	7.71513931270053e-10	-0.330084784934156	0.043	0.152	1.18149643434696e-05	0	Dnmt1
Cnih4	8.85383078080377e-10	-0.46522773716529	0.076	0.201	1.35587564577229e-05	0	Cnih4
Erh	9.01206972494629e-10	-0.436405846822299	0.182	0.345	1.38010835767827e-05	0	Erh
Orc6	9.10138554005274e-10	-0.352450443607735	0.014	0.101	1.39378618160368e-05	0	Orc6
Eif4a1	9.12948783967893e-10	-0.39380277514014	0.541	0.664	1.39808976776843e-05	0	Eif4a1
Prmt1	9.31470358638123e-10	-0.408901706761792	0.182	0.349	1.42645370721842e-05	0	Prmt1
Mgst2	9.33803827736355e-10	0.595081325864639	0.339	0.245	1.43002718179545e-05	0	Mgst2
Cox5a	9.47408440995086e-10	-0.423954736223058	0.322	0.5	1.45086128653987e-05	0	Cox5a
Pgls	1.0457993414055e-09	-0.466642894586644	0.517	0.665	1.60153711142838e-05	0	Pgls
Srsf7	1.08597357208004e-09	-0.37329502047981	0.236	0.415	1.66305992828338e-05	0	Srsf7
Ndufab1	1.13457059914021e-09	-0.413806866389054	0.178	0.341	1.73748141552332e-05	0	Ndufab1
Ptges3	1.18111772264424e-09	-0.422009044829341	0.211	0.382	1.80876368045739e-05	0	Ptges3
Tagln2	1.27971334814239e-09	-0.490194392627036	0.5	0.644	1.95975302134525e-05	0	Tagln2
Ybx3	1.60734587502011e-09	-0.400478357647434	0.143	0.294	2.4614894730058e-05	0	Ybx3
Bola1	2.20286974223697e-09	-0.336438463996216	0.112	0.252	3.3734747232617e-05	0	Bola1
Nap1l1	2.37143733486637e-09	-0.348531983871562	0.202	0.371	3.63161913461436e-05	0	Nap1l1
Mcm3	2.52364986127016e-09	-0.373585476316016	0.027	0.119	3.86471739754912e-05	0	Mcm3
Srm	2.65678236394805e-09	-0.345926024920012	0.103	0.239	4.06859651215005e-05	0	Srm
Ndufa10	3.03975140038525e-09	-0.403532183093893	0.112	0.247	4.65507529454997e-05	0	Ndufa10
Naa50	3.07483058582315e-09	-0.387784561082589	0.037	0.136	4.70879555912958e-05	0	Naa50
Emg1	3.41391467948559e-09	-0.393249468903752	0.147	0.297	5.22806894016424e-05	0	Emg1
Fam162a	4.20744030773941e-09	-0.353685720111319	0.06	0.172	6.44327408727213e-05	0	Fam162a
Hspd1	4.28760303315545e-09	-0.337726288925055	0.087	0.212	6.56603528497425e-05	0	Hspd1
Exosc8	4.36172520565627e-09	-0.349193589336267	0.066	0.181	6.67954597994202e-05	0	Exosc8
Rpa2	5.10168677149061e-09	-0.346599461680008	0.045	0.147	7.81272312186072e-05	0	Rpa2
Nolc1	5.56731486474452e-09	-0.352432968863509	0.021	0.106	8.52578598386976e-05	0	Nolc1
Mdh2	5.68280588471382e-09	-0.387904368917007	0.221	0.389	8.70264893185074e-05	0	Mdh2
Uqcr10	5.75444724691049e-09	-0.385684543929032	0.535	0.666	8.81236051391873e-05	0	Uqcr10
Eef1d	5.9451761736734e-09	-0.454039123575047	0.258	0.425	9.10444279236344e-05	0	Eef1d
Lyar	7.24756839850075e-09	-0.374715808015975	0.054	0.158	0.00011098926245464	0	Lyar
Ssrp1	7.63516060277284e-09	-0.342435817378057	0.074	0.191	0.000116924849470863	0	Ssrp1
Magoh	8.35467397295268e-09	-0.372959789750748	0.167	0.319	0.000127943477221797	0	Magoh
Polr2f	8.35963384274757e-09	-0.38060646695483	0.205	0.37	0.000128019432667836	0	Polr2f
Lst1	8.66170650833675e-09	0.264574968819024	0.651	0.552	0.000132645373468669	0	Lst1
Smc3	8.80774749067181e-09	-0.41502503017562	0.045	0.144	0.000134881845072148	0	Smc3
Ldha	9.40414843892597e-09	-0.445421139364954	0.36	0.517	0.000144015129193712	0	Ldha
Hnrnpdl	9.94246514541799e-09	-0.430072809499603	0.134	0.272	0.000152258911236931	0	Hnrnpdl
Emb	1.10702186017919e-08	0.357040589226399	0.595	0.506	0.000169529327667841	0	Emb
Id2	1.12099021137296e-08	-1.07914172242841	0.035	0.121	0.000171668440969655	0	Id2
Uchl5	1.13277961268993e-08	-0.357567950013756	0.056	0.16	0.000173473869887336	0	Uchl5
Siva1	1.1819831075984e-08	-0.455547937313845	0.159	0.3	0.000181008893097619	0	Siva1
Gar1	1.19602839843504e-08	-0.405416866135876	0.058	0.162	0.000183159788936342	0	Gar1
Gm43672	1.28735188372801e-08	0.494287633010594	0.169	0.089	0.000197145067474108	0	Gm43672
Snrpe	1.2938223129697e-08	-0.432824883000544	0.469	0.612	0.00019813594900818	0	Snrpe
Impdh2	1.2997008387576e-08	-0.372975272249535	0.122	0.255	0.00019903618644734	0	Impdh2
Nxt1	1.31474321579996e-08	-0.375814773400515	0.068	0.178	0.000201339776067605	0	Nxt1
H2afv	1.32717994613681e-08	-0.46983386970721	0.26	0.416	0.000203244336951391	0	H2afv
C1qbp	1.43344457923546e-08	-0.356861075838275	0.207	0.364	0.000219517702864118	0	C1qbp
Cdk4	1.45198921787443e-08	-0.398725916710709	0.236	0.399	0.00022235762882529	0	Cdk4
Sec61b	1.5331202986361e-08	0.293979098970079	0.907	0.829	0.000234782042533132	0	Sec61b
Rnps1	2.06538568605381e-08	-0.344727463336389	0.05	0.148	0.00031629316396228	0	Rnps1
Ahsa1	2.13187104322252e-08	-0.299545772191991	0.097	0.221	0.000326474731559097	0	Ahsa1
Snrpa1	2.28771298823832e-08	-0.308145684734054	0.081	0.195	0.000350340367018816	0	Snrpa1
Slbp	2.34807293783619e-08	-0.405274224279948	0.056	0.155	0.000359583889700233	0	Slbp
Ruvbl2	2.43021996767683e-08	-0.321204435905199	0.06	0.164	0.00037216388585003	0	Ruvbl2
Apex1	2.63756076915274e-08	-0.322749625836789	0.079	0.191	0.000403916056188051	0	Apex1
Bola3	2.73274716959879e-08	-0.303417225876215	0.095	0.217	0.000418492901552359	0	Bola3
Dnajc9	2.73833419927398e-08	-0.288308573353426	0.062	0.168	0.000419348499276818	0	Dnajc9
Cetn3	2.84571130302404e-08	-0.352742378533702	0.112	0.238	0.000435792228945102	0	Cetn3
Chil3	2.93894072961437e-08	-2.25832158261096	0.054	0.143	0.000450069383333145	0	Chil3
Atp5k	3.13631997180656e-08	-0.365840003664378	0.496	0.634	0.000480296040482457	0	Atp5k
Itga4	3.31434998497612e-08	-0.629289170432985	0.031	0.114	0.000507559556699243	0	Itga4
Snrpb	3.74969354351665e-08	-0.33148772569363	0.362	0.543	0.00057422806925414	0	Snrpb
Rnaseh2b	3.89150662429347e-08	-0.330598889895331	0.037	0.126	0.000595945324444301	0	Rnaseh2b
Cbx3	4.26022626173901e-08	-0.418706616968947	0.362	0.527	0.000652411049722712	0	Cbx3
Ppil1	4.2805416414374e-08	-0.313896226853767	0.033	0.119	0.000655522146969723	0	Ppil1
Fkbp3	4.57313090150169e-08	-0.349485197720189	0.103	0.225	0.000700329266255968	0	Fkbp3
Bzw2	4.95774925508771e-08	-0.330661983999059	0.043	0.135	0.000759229720924132	0	Bzw2
Rfc3	5.01864542687147e-08	-0.321531570104014	0.025	0.104	0.000768555360671096	0	Rfc3
Hprt	5.13207610105814e-08	-0.358095802382513	0.12	0.246	0.000785926134116043	0	Hprt
Hpf1	5.57440397647282e-08	-0.302143286745158	0.05	0.144	0.000853664224957048	0	Hpf1
H2-Ab1	6.06247671947762e-08	-1.9434905973165	0.033	0.114	0.000928407684820803	0	H2-Ab1
Snrpd2	6.07216693934079e-08	-0.386523533899984	0.37	0.529	0.000929891645090649	0	Snrpd2
Cox6a1	6.33472338063155e-08	-0.342045920992735	0.244	0.413	0.000970099538509915	0	Cox6a1
Hpse	6.78136065258835e-08	0.452283512747011	0.153	0.081	0.00103849757033738	0	Hpse
Rnaseh2c	7.69185871868493e-08	-0.349159909518817	0.186	0.334	0.00117793124417941	0	Rnaseh2c
Rps27l	7.80662039319558e-08	-0.353642955163886	0.514	0.635	0.00119550584701397	0	Rps27l
Snrpg	8.02623997747181e-08	-0.257662814769508	0.746	0.791	0.00122913839015003	0	Snrpg
Rbbp4	8.25068264900882e-08	-0.354135330874865	0.211	0.362	0.00126350954086921	0	Rbbp4
Phb	9.60967806807232e-08	-0.328856638961483	0.07	0.172	0.00147162609934459	0	Phb
Atad2	1.01408957058676e-07	-0.32203242666623	0.031	0.112	0.00155297676839656	0	Atad2
Eif2s2	1.08538032707229e-07	-0.350650739623595	0.417	0.575	0.00166215143287851	0	Eif2s2
Rsrp1	1.14826352269857e-07	0.398790983798751	0.56	0.497	0.0017584507586606	0	Rsrp1
Pfdn6	1.48977296759783e-07	-0.333734036171581	0.11	0.228	0.00228143832257932	0	Pfdn6
Wdr43	1.49275243578213e-07	-0.363876293186169	0.064	0.159	0.00228600108015675	0	Wdr43
Cebpd	1.55057143664459e-07	0.516602987868535	0.246	0.161	0.00237454509807752	0	Cebpd
Tuba1c	1.62613699468013e-07	-0.370255369235514	0.085	0.189	0.00249026619365315	0	Tuba1c
Hint1	1.68125741807588e-07	-0.289421528270201	0.717	0.755	0.00257467761004141	0	Hint1
Ccdc34	1.77090989364467e-07	-0.263845083944129	0.07	0.171	0.00271197141112745	0	Ccdc34
Snrnp40	1.88442902874164e-07	-0.271950233312773	0.068	0.168	0.00288581461461494	0	Snrnp40
Ptprcap	1.88522639096985e-07	-0.622493934895179	0.066	0.155	0.00288703569513123	0	Ptprcap
Lsm4	2.155979801455e-07	-0.356622437767074	0.254	0.409	0.00330166746794819	0	Lsm4
Sssca1	2.18003102218228e-07	-0.277880990200354	0.058	0.152	0.00333849950736995	0	Sssca1
Mrpl18	2.36125397556054e-07	-0.281907399421336	0.136	0.265	0.0036160243381734	0	Mrpl18
Ppih	2.37654010514287e-07	-0.300874480470727	0.041	0.125	0.00363943351701579	0	Ppih
Bzw1	2.3893537604039e-07	-0.340335448777043	0.091	0.198	0.00365905634868253	0	Bzw1
Galk1	2.4275905017629e-07	-0.316558590877478	0.052	0.142	0.0037176120943997	0	Galk1
Brix1	2.43966280231364e-07	-0.350585445801111	0.041	0.124	0.0037360996154631	0	Brix1
Rbm25	2.73527994634006e-07	-0.423675156773983	0.194	0.327	0.00418880770982516	0	Rbm25
Hnrnpu	2.73773782154578e-07	-0.360918587946354	0.24	0.391	0.00419257169991521	0	Hnrnpu
Top1	3.05060434377384e-07	-0.380230916920817	0.18	0.313	0.00467169549205526	0	Top1
Psat1	3.16657608513889e-07	-0.276620685933175	0.031	0.107	0.00484929461678169	0	Psat1
Sms	3.28901744957825e-07	-0.32626868601114	0.105	0.218	0.00503680132228414	0	Sms
Tpm3	3.56789621195228e-07	-0.370405388348438	0.337	0.497	0.00546387625898372	0	Tpm3
Myef2	3.6018455590583e-07	-0.324359705201274	0.05	0.136	0.00551586628914188	0	Myef2
Calm3	4.08549771779089e-07	-0.292232311620494	0.196	0.339	0.00625653120502497	0	Calm3
Grpel1	4.10589694300668e-07	-0.276653254524635	0.105	0.218	0.00628777057852043	0	Grpel1
Snrpd3	4.11089435385481e-07	-0.314500395325199	0.233	0.386	0.00629542361349326	0	Snrpd3
Gm17745	4.14897474974403e-07	0.500775626600534	0.151	0.083	0.006353739931758	0	Gm17745
Pold2	4.16063460723898e-07	-0.289134007082198	0.029	0.103	0.00637159583752578	0	Pold2
Calm2	4.68684131178524e-07	-0.386370929637415	0.44	0.575	0.00717742878486791	0	Calm2
Ppp4c	4.95620129534832e-07	-0.335952524355072	0.093	0.197	0.00758992666369642	0	Ppp4c
Plp2	5.00596759156151e-07	-0.41137840740919	0.087	0.185	0.0076661387697173	0	Plp2
Atp5g3	5.03061232731711e-07	-0.31959980612293	0.295	0.452	0.00770387971805342	0	Atp5g3
Fbl	5.29310317083578e-07	-0.309304869117039	0.194	0.334	0.00810585819581791	0	Fbl
Hmgb3	5.31027906939222e-07	-0.291802721519869	0.035	0.112	0.00813216136686725	0	Hmgb3
St13	5.63911369961281e-07	-0.34878578006898	0.18	0.312	0.00863573871958705	0	St13
Lgals1	5.84251384960866e-07	-0.319299979006008	0.874	0.87	0.0089472257092907	0	Lgals1
Psmd14	5.97097506823781e-07	-0.323750056323973	0.076	0.173	0.00914395121949938	0	Psmd14
Mdh1	6.06914346592854e-07	-0.303537187253059	0.196	0.335	0.00929428630372297	0	Mdh1
U2af1	6.39225487827012e-07	-0.301002085557524	0.207	0.35	0.00978909912058287	0	U2af1
Vars	6.45284426057584e-07	-0.265200196497814	0.064	0.156	0.00988188570064584	0	Vars
Hat1	6.57419824687251e-07	-0.31373849331073	0.037	0.114	0.0100677271952606	0	Hat1
Ndufc1	6.909937236411e-07	-0.321830547932432	0.312	0.465	0.0105818778838398	0	Ndufc1
Grn	7.3373050225226e-07	0.479938509210052	0.417	0.338	0.0112363489114911	0	Grn
Psmd2	7.64102964715529e-07	-0.269112370135991	0.056	0.143	0.0117014728016536	0	Psmd2
Gtf2f2	8.26661201874621e-07	0.646415353038594	0.252	0.183	0.0126594896455079	0	Gtf2f2
Metap2	8.59874932163924e-07	-0.317699034232263	0.176	0.307	0.0131681247111583	0	Metap2
Timm50	8.81939543591539e-07	-0.257075738790772	0.058	0.146	0.0135060221705608	0	Timm50
Ms4a3	8.91221837626724e-07	-0.389558424751361	0.107	0.211	0.0136481712214157	0	Ms4a3
Mrps26	8.95609960514599e-07	-0.318199432891012	0.118	0.23	0.0137153709353206	0	Mrps26
Denr	9.06916077607539e-07	-0.280381708301646	0.087	0.187	0.0138885128124819	0	Denr
Tcp1	9.56695730224241e-07	-0.272225780200647	0.118	0.23	0.014650838412654	0	Tcp1
Mrpl13	9.70286804174986e-07	-0.305637712751974	0.068	0.16	0.0148589721191357	0	Mrpl13
Timm13	1.05986066087844e-06	-0.315549399359826	0.295	0.452	0.0162307061606924	0	Timm13
Sumo2	1.06156088343329e-06	-0.37188534393522	0.388	0.538	0.0162567433688975	0	Sumo2
Man2b1	1.07362813311958e-06	0.396134578296625	0.434	0.362	0.0164415412305932	0	Man2b1
Apobec3	1.08118577263371e-06	-0.391278014867305	0.126	0.236	0.0165572789221126	0	Apobec3
Atp5j2	1.10517449608711e-06	-0.256292967464574	0.587	0.693	0.016924642233078	0	Atp5j2
Rpl22l1	1.26799600151791e-06	0.266999497089043	0.837	0.797	0.0194180907672453	0	Rpl22l1
Rwdd1	1.33480124176912e-06	-0.313401048746481	0.118	0.226	0.0204411462164523	0	Rwdd1
Psmb8	1.40704698684069e-06	-0.342795521568986	0.552	0.682	0.0215475175564784	0	Psmb8
Atp5j	1.42501868186756e-06	-0.328288279154003	0.461	0.593	0.0218227360941197	0	Atp5j
Uqcrc1	1.44573645825126e-06	-0.286105718106652	0.2	0.339	0.0221400081216599	0	Uqcrc1
Mrpl12	1.50853432659423e-06	-0.30915634779704	0.176	0.303	0.023101694677464	0	Mrpl12
Mrpl16	1.52021236067952e-06	-0.326829662429772	0.07	0.159	0.0232805320914461	0	Mrpl16
Fam111a	1.52449647242576e-06	-0.351618840713688	0.072	0.162	0.023346138978728	0	Fam111a
Cks2	1.52517795648145e-06	-0.40055658478383	0.281	0.416	0.0233565752255569	0	Cks2
Atp5b	1.57530795306982e-06	-0.325651426115182	0.459	0.594	0.0241242659933112	0	Atp5b
Bub3	1.62933763915058e-06	-0.365237702568211	0.188	0.315	0.024951676605952	0	Bub3
Eif1ad	1.66825482224894e-06	-0.276650321301249	0.07	0.16	0.0255476543479202	0	Eif1ad
Hnrnpl	1.86860004520136e-06	-0.339113711329305	0.227	0.369	0.0286157410922137	0	Hnrnpl
Hcst	1.88515091728891e-06	0.344126753225136	0.43	0.361	0.0288692011473623	0	Hcst
Vma21	1.94206981559368e-06	-0.273304608376855	0.048	0.125	0.0297408571560017	0	Vma21
Rpgrip1	2.02091791697293e-06	-0.305253735337141	0.136	0.252	0.0309483369805234	0	Rpgrip1
Glud1	2.13343172482028e-06	-0.356759983914871	0.085	0.177	0.0326713734338978	0	Glud1
Tmco1	2.21327654333088e-06	-0.309413748821154	0.136	0.25	0.0338941169845691	0	Tmco1
Psmd7	2.23954188741551e-06	-0.313325509716581	0.122	0.229	0.0342963444638812	0	Psmd7
Reep5	2.25335101138374e-06	-0.387737007110362	0.331	0.475	0.0345078173883305	0	Reep5
Ahnak	2.30084483831821e-06	-0.794226297078096	0.128	0.216	0.035235137854005	0	Ahnak
Smc6	2.37596092385038e-06	-0.292572851928287	0.054	0.134	0.0363854655878448	0	Smc6
Cct3	2.5129883636382e-06	-0.279242080710182	0.134	0.247	0.0384839038007554	0	Cct3
Polr2l	2.55283437236188e-06	-0.281238912163487	0.072	0.161	0.0390941055783499	0	Polr2l
Snrnp25	2.5777943967974e-06	-0.280092596563651	0.054	0.134	0.0394763433925555	0	Snrnp25
Eif1ax	2.90328135501249e-06	-0.28547902842725	0.103	0.203	0.0444608506706612	0	Eif1ax
Tuba4a	2.91527185368334e-06	-0.265233593853622	0.25	0.394	0.0446444731673067	0	Tuba4a
Anxa2	2.93065667983647e-06	-0.462484572126262	0.461	0.592	0.0448800763950157	0	Anxa2
Hddc2	2.98190336256464e-06	-0.294451423165781	0.06	0.142	0.0456648680943148	0	Hddc2
Lmo1	2.98947200278611e-06	-0.371089338643238	0.066	0.148	0.0457807742506666	0	Lmo1
Ifitm3	3.1765512149947e-06	-1.11155745552103	0.169	0.261	0.0486457053064289	0	Ifitm3
Rpl4	3.29754880424263e-06	0.263781311577996	0.866	0.813	0.0504986623881717	0	Rpl4
Ndufs4	3.43821579808462e-06	-0.251381563830839	0.118	0.224	0.0526528367318679	0	Ndufs4
Hnrnpa3	3.60464519237157e-06	-0.317618808034032	0.273	0.416	0.0552015364759782	0	Hnrnpa3
Ptrh2	3.76726517183646e-06	-0.27006758743169	0.037	0.107	0.0576918988415036	0	Ptrh2
Zcrb1	3.77129868921563e-06	-0.250605102563414	0.12	0.226	0.0577536681266482	0	Zcrb1
Ddx46	3.96095227172278e-06	-0.281031118103156	0.037	0.107	0.0606580230891626	0	Ddx46
Nedd8	4.0488861393494e-06	-0.27637536309829	0.432	0.58	0.0620046423379967	0	Nedd8
Srsf2	4.11405276874116e-06	-0.301932680997971	0.43	0.574	0.0630026041005021	0	Srsf2
Psma1	4.28303841460958e-06	-0.262334188001942	0.155	0.273	0.0655904502813311	0	Psma1
Tm9sf2	4.60442623152085e-06	-0.281285613065575	0.048	0.122	0.0705121833095103	0	Tm9sf2
Srsf10	4.6776861340086e-06	-0.276340924426138	0.099	0.196	0.0716340854562077	0	Srsf10
Dbi	4.78021567312012e-06	-0.327053708916123	0.413	0.554	0.0732042228181614	0	Dbi
Usp14	4.79861483864213e-06	-0.257000972971165	0.045	0.118	0.0734859876389655	0	Usp14
Jun	5.01227295179778e-06	0.379494212453763	0.45	0.379	0.0767579479838311	0	Jun
Klrb1f	5.75620866433584e-06	0.481291520757479	0.25	0.18	0.088150579485639	0	Klrb1f
Ezr	6.68174927365396e-06	-0.363953186919384	0.058	0.133	0.102324308376737	0	Ezr
Lmo2	6.73592681578678e-06	0.389955680290829	0.362	0.291	0.103153983256959	0	Lmo2
Cyp4f18	6.75255478771865e-06	0.304330284512397	0.231	0.152	0.103408624019123	0	Cyp4f18
Polr2k	6.91230244993929e-06	-0.315149803161933	0.182	0.305	0.10585499971837	0	Polr2k
Xrn2	7.8858131163016e-06	-0.323056736250705	0.083	0.168	0.120763342063043	0	Xrn2
Gstm1	8.15580689284763e-06	0.424048649517945	0.436	0.379	0.124898026757069	0	Gstm1
Slc25a5	8.26573120876346e-06	-0.275446561557456	0.471	0.603	0.126581407731004	0	Slc25a5
Polr2e	8.5132295925222e-06	-0.302755376233598	0.14	0.245	0.130371597979885	0	Polr2e
Tkt	8.57721933044602e-06	-0.305240664571717	0.405	0.544	0.13135153682645	0	Tkt
Nudt21	8.89584949482182e-06	-0.268194988838868	0.151	0.263	0.136231039163701	0	Nudt21
Pcbp1	9.8036226964755e-06	-0.315715015685831	0.225	0.355	0.150132677973826	0	Pcbp1
Ywhaq	9.89499961304811e-06	-0.258176257325926	0.151	0.262	0.151532024074219	0	Ywhaq
Dgat1	9.99847828147453e-06	0.404386578925428	0.134	0.078	0.153116696402501	0	Dgat1
Psma5	1.04678340993252e-05	-0.27428028302007	0.209	0.333	0.160304411397066	0	Psma5
Gadd45gip1	1.10984092827732e-05	-0.303315468217135	0.14	0.246	0.169961039756388	0	Gadd45gip1
Phb2	1.13668056557497e-05	-0.299249091130131	0.202	0.324	0.17407126181215	0	Phb2
Psmd12	1.1517407450713e-05	-0.279781964491498	0.058	0.132	0.176377577700219	0	Psmd12
Brd8	1.16478823677376e-05	-0.274470337732036	0.052	0.123	0.178375670579534	0	Brd8
Rbm8a	1.18690244959846e-05	-0.259853262745964	0.217	0.347	0.181762241131509	0	Rbm8a
Txn1	1.21635408681506e-05	-0.264010896859252	0.446	0.595	0.186272464854858	0	Txn1
Pld4	1.25655265064925e-05	0.265322824361937	0.374	0.285	0.192428472920427	0	Pld4
Psmb9	1.27023943367967e-05	-0.308653972558564	0.275	0.414	0.194524466873704	0	Psmb9
Txnl1	1.34948846952705e-05	-0.260587952018451	0.116	0.212	0.206660664223372	0	Txnl1
B3gnt8	1.46256006782227e-05	0.447012535573257	0.236	0.17	0.223976448786303	0	B3gnt8
U2af2	1.47454077180876e-05	-0.298792828172401	0.099	0.188	0.225811173794793	0	U2af2
Gps1	1.51270536282551e-05	-0.285001830712071	0.06	0.134	0.231655699263098	0	Gps1
Spcs1	1.54183848933734e-05	-0.264884167084992	0.207	0.331	0.236117146257121	0	Spcs1
Sell	1.58407277628838e-05	-0.401041677434507	0.188	0.294	0.242584904960802	0	Sell
Ddx39b	1.63825629549957e-05	-0.287686763868925	0.316	0.454	0.250882569092804	0	Ddx39b
Tsc22d4	1.68803745072084e-05	0.396457694338541	0.45	0.403	0.258506055203389	0	Tsc22d4
Itga1	1.7749893367261e-05	0.489978527053151	0.209	0.145	0.271821867026235	0	Itga1
Dnaja1	1.84461973463995e-05	-0.267954678431055	0.118	0.214	0.282485066162762	0	Dnaja1
Ptp4a3	2.04471058536823e-05	-0.296122483246694	0.083	0.163	0.313126979043291	0	Ptp4a3
Cdv3	2.1069865463987e-05	-0.263291440898169	0.058	0.129	0.322663919715497	0	Cdv3
Lbp	2.18583357054226e-05	0.519340244215018	0.256	0.198	0.334738552992842	0	Lbp
Cct2	2.21242766045951e-05	-0.260119342286542	0.188	0.307	0.338811171922769	0	Cct2
Cct5	2.30494919885924e-05	-0.285737123559058	0.219	0.342	0.352979920313304	0	Cct5
Pdap1	2.33133115162813e-05	-0.304283831716783	0.217	0.341	0.357020052560331	0	Pdap1
Higd2a	2.37632027998389e-05	0.289142867477386	0.527	0.482	0.363909687676733	0	Higd2a
Pfdn2	2.48920463950901e-05	-0.278903489023111	0.174	0.284	0.381196798494409	0	Pfdn2
Arpp19	2.59935344985649e-05	-0.296071388742784	0.343	0.478	0.398064987311023	0	Arpp19
Rtf1	2.77132696596165e-05	-0.277419658071458	0.14	0.24	0.424401011567366	0	Rtf1
Pomp	2.95831001350208e-05	-0.297122760819305	0.374	0.512	0.453035595467708	0	Pomp
Notch2	3.09322221111699e-05	-0.525160580626328	0.182	0.281	0.473696049410456	0	Notch2
Fh1	3.13160692968303e-05	-0.258993962796547	0.072	0.148	0.479574285211659	0	Fh1
Anp32a	3.27464916406918e-05	-0.27638539818251	0.248	0.379	0.501479772985554	0	Anp32a
Dnaja2	3.27482650066779e-05	-0.261479047516257	0.095	0.179	0.501506930312266	0	Dnaja2
Arl11	3.3919085489383e-05	0.429198139444137	0.186	0.125	0.519436875184411	0	Arl11
Slc1a5	3.60157301501814e-05	-0.262349110162967	0.045	0.109	0.551544891519878	0	Slc1a5
Pglyrp1	3.93492049658841e-05	-0.504415369181996	0.062	0.129	0.602593724847549	0	Pglyrp1
Rtcb	4.25916500519438e-05	-0.286801406270564	0.079	0.154	0.652248528895468	0	Rtcb
Tomm5	4.62711219928593e-05	-0.266301687753824	0.215	0.33	0.708595962198647	0	Tomm5
Htra2	4.75723509973522e-05	-0.253625237431343	0.058	0.126	0.728522983173451	0	Htra2
Slc25a3	4.9622291140142e-05	-0.250500397773854	0.498	0.63	0.759915766520135	0	Slc25a3
Rbks	5.54307478433986e-05	0.475362292123115	0.229	0.17	0.848866472473807	0	Rbks
Psma2	5.8743796747791e-05	-0.254726349022898	0.314	0.453	0.899602503395671	0	Psma2
Mrpl52	6.16149662140952e-05	-0.34069026996863	0.293	0.418	0.943571592602653	0	Mrpl52
Thoc7	6.63204707623234e-05	-0.267997920811527	0.225	0.344	1	0	Thoc7
F13a1	6.95742866416103e-05	0.316335165642228	0.483	0.437	1	0	F13a1
Tma7	6.96576176402722e-05	-0.250401106737535	0.411	0.549	1	0	Tma7
Mt1	8.95680858243134e-05	0.251109540414467	0.762	0.666	1	0	Mt1
Lat2	9.1936215567767e-05	0.330689500379464	0.415	0.36	1	0	Lat2
Uba7	9.3311357697133e-05	0.353174290419644	0.126	0.076	1	0	Uba7
Dhrs3	9.42711297087877e-05	0.328614871165454	0.126	0.076	1	0	Dhrs3
Znrf1	9.62507697898954e-05	0.403607623123503	0.289	0.232	1	0	Znrf1
Cst7	9.74106469600972e-05	-0.269973817721834	0.097	0.175	1	0	Cst7
Aldh2	0.000129526882790524	0.261632234174721	0.498	0.459	1	0	Aldh2
Ctsb	0.000144323107224259	0.28052629424371	0.424	0.378	1	0	Ctsb
Gpi1	0.000145025460846653	0.280289481232606	0.636	0.619	1	0	Gpi1
Tcf4	0.00017109613891682	-0.401849398929817	0.095	0.164	1	0	Tcf4
Sigmar1	0.000185942954434126	-0.290415271107484	0.054	0.112	1	0	Sigmar1
Hspe1	0.000189663805714528	-0.26496952444102	0.417	0.527	1	0	Hspe1
Mtch1	0.000199615353853726	-0.25424035579367	0.13	0.213	1	0	Mtch1
Cbfb	0.000204433555610604	-0.25918216852582	0.05	0.107	1	0	Cbfb
Rnf187	0.00021031521960902	-0.271472167703007	0.132	0.218	1	0	Rnf187
Fxyd5	0.000237067021985682	-0.444947928608027	0.552	0.677	1	0	Fxyd5
F10	0.000240303151227196	0.405653918235448	0.262	0.205	1	0	F10
Mcfd2	0.000261344362023668	0.364958664410999	0.112	0.068	1	0	Mcfd2
Atp5o.1	0.000270685803266151	-0.259091823180194	0.337	0.458	1	0	Atp5o.1
Nap1l4	0.000287044794817095	-0.286769096877647	0.087	0.154	1	0	Nap1l4
Ctsz	0.00028717748096013	0.289279932846301	0.583	0.565	1	0	Ctsz
1700037C18Rik	0.000287884100276337	0.321340776612057	0.138	0.089	1	0	1700037C18Rik
Xpc	0.000288161212095604	0.286632139363326	0.461	0.427	1	0	Xpc
Mtdh	0.000312419134809607	-0.25837954755234	0.238	0.347	1	0	Mtdh
Cd177	0.000398560414888631	0.318835030652889	0.116	0.071	1	0	Cd177
Arl6ip1	0.000421378118301697	-0.271212453495547	0.215	0.31	1	0	Arl6ip1
Itm2c	0.000483286533436763	0.358828301228822	0.273	0.222	1	0	Itm2c
mt-Nd5	0.000515757479368104	0.335285143116929	0.459	0.431	1	0	mt-Nd5
Rhob	0.000519220104373856	0.339436761079494	0.322	0.273	1	0	Rhob
Sept7	0.000590200649709427	-0.255801425473941	0.138	0.217	1	0	Sept7
Rasgrp2	0.000670513867198536	-0.259377401014655	0.198	0.289	1	0	Rasgrp2
Arf6	0.000687241200469648	-0.252497318216933	0.132	0.208	1	0	Arf6
Fn1	0.000754833197681791	-1.00422371046481	0.126	0.183	1	0	Fn1
Il12a	0.000762061953914425	-0.320498552077666	0.06	0.111	1	0	Il12a
Ube2s	0.000829789887136547	-0.299977707923555	0.362	0.459	1	0	Ube2s
Lmo4	0.000833664718034271	-0.298343284032828	0.149	0.226	1	0	Lmo4
Dok3	0.000932107519982979	0.278662458832172	0.43	0.393	1	0	Dok3
2310001H17Rik	0.000945553130831931	0.346979607682082	0.126	0.083	1	0	2310001H17Rik
Hist1h1c	0.000956735728608334	-0.260727066848601	0.066	0.121	1	0	Hist1h1c
Dguok	0.000988348470006569	0.28677014150245	0.205	0.156	1	0	Dguok
Fbxw4	0.00100235888456927	0.335428926709744	0.205	0.157	1	0	Fbxw4
Smim14	0.00109027538880338	0.302030613703301	0.415	0.378	1	0	Smim14
Flot1	0.00113498376169126	0.32907125730013	0.242	0.192	1	0	Flot1
Sox4	0.00124246253726167	-0.364976612314514	0.089	0.145	1	0	Sox4
Irf2	0.00139020689582484	-0.251285154302487	0.079	0.134	1	0	Irf2
Fam83a	0.00166588876351429	0.374450210346954	0.132	0.093	1	0	Fam83a
Capg	0.00168230694941783	-0.386698273443991	0.19	0.265	1	0	Capg
Sdf2	0.00168969412106877	0.313110775517554	0.211	0.166	1	0	Sdf2
Nucb1	0.00189222807891928	0.395381670176059	0.285	0.251	1	0	Nucb1
S100a11	0.00210123143534314	-0.287951212689274	0.661	0.737	1	0	S100a11
AB124611	0.00231355706386211	0.298826959926891	0.267	0.222	1	0	AB124611
Pitpna	0.00232865369029343	-0.300584421735838	0.231	0.317	1	0	Pitpna
Anxa3	0.00234427749535448	0.376649595932844	0.262	0.23	1	0	Anxa3
Bmx	0.00235326683524402	0.335868814855726	0.138	0.099	1	0	Bmx
Alas1	0.00236720961536061	0.467762450717912	0.291	0.263	1	0	Alas1
Rtn4	0.0026270889782381	-0.339104024998578	0.072	0.12	1	0	Rtn4
H2-M3	0.00280991295925265	0.355260137205392	0.12	0.083	1	0	H2-M3
Ctse	0.00296601533793226	0.299324604489444	0.163	0.122	1	0	Ctse
Slc31a2	0.0030564386366601	0.324031282271272	0.174	0.132	1	0	Slc31a2
Pirb	0.00340890373562447	-0.532040972475403	0.072	0.116	1	0	Pirb
A630001G21Rik	0.00358251008496625	0.320045699929739	0.215	0.174	1	0	A630001G21Rik
Sec11c	0.00397807745570258	0.256679415172339	0.492	0.48	1	0	Sec11c
Rps6ka1	0.00411582223820294	0.286436100792701	0.227	0.187	1	0	Rps6ka1
Atp2b1	0.00538970530779112	-0.273249314555832	0.081	0.128	1	0	Atp2b1
Bst2	0.00593288801591545	-0.260171482202828	0.145	0.207	1	0	Bst2
Matk	0.00605706190442139	0.321316306752203	0.138	0.103	1	0	Matk
Arhgef1	0.00627068244573609	-0.261383852060809	0.124	0.18	1	0	Arhgef1
Fos	0.0062706852357696	0.253128281205606	0.316	0.266	1	0	Fos
F630028O10Rik	0.00694540290651934	0.28455585373891	0.353	0.318	1	0	F630028O10Rik
Echs1	0.00713553808249937	0.353257960298922	0.31	0.291	1	0	Echs1
Gm1604a	0.00721851139000794	0.365577274021229	0.143	0.109	1	0	Gm1604a
Snhg20	0.00722230970148431	0.280065825907585	0.19	0.152	1	0	Snhg20
Gm2000	0.007914408638927	0.288029040101677	0.337	0.316	1	0	Gm2000
Unc119	0.00843416805264109	-0.307830284682133	0.118	0.169	1	0	Unc119
Mcl1	0.0090875600573075	-0.301816891654601	0.149	0.204	1	0	Mcl1
Edem2	0.00936881475060001	0.362766244273929	0.246	0.216	1	0	Edem2
Ankrd44	0.00951896419644187	-0.292696751685846	0.062	0.1	1	0	Ankrd44
Hk3	0.00981044342589078	0.361218853207349	0.254	0.226	1	0	Hk3
Ube2r2	0.00981099034332551	0.292049794291535	0.25	0.221	1	0	Ube2r2
Sirt3	0.00994434225157832	0.276045885353348	0.205	0.17	1	0	Sirt3
Malat1	1.43112539635289e-78	-1.10095791482369	0.994	0.998	2.19162543197481e-74	1	Malat1
Mcm6.1	2.55908719321054e-78	1.04188578095902	0.536	0.149	3.91898612768262e-74	1	Mcm6
Ung	3.788743040361e-69	0.72796135785762	0.203	0.018	5.80208109200884e-65	1	Ung
Cdca7.1	7.95382411107843e-69	0.903157329671632	0.321	0.059	1.21804862437055e-64	1	Cdca7
Ptma.1	2.81354597071882e-67	0.620034041476942	1	0.927	4.3086642995588e-63	1	Ptma
Mcm5.1	5.55893870421901e-67	0.893846094573596	0.373	0.085	8.51295873164099e-63	1	Mcm5
Dut.1	7.32574348730037e-67	1.08325552923005	0.638	0.245	1.12186435764518e-62	1	Dut
Mif.1	1.57129594350191e-64	0.917021711486104	0.938	0.547	2.40628260787883e-60	1	Mif
Ppia.1	1.00653213451647e-62	0.553858321199733	1	0.932	1.54140331079852e-58	1	Ppia
Ran.1	4.3878321844865e-62	0.905788175070571	0.834	0.403	6.71952620732263e-58	1	Ran
Syce2.1	6.26917378591466e-59	0.839280269782677	0.393	0.104	9.60061273574971e-55	1	Syce2
Stmn1.1	1.65384755357053e-58	0.786125137452903	0.882	0.446	2.5327021435379e-54	1	Stmn1
Mcm7.1	5.27484860757968e-57	0.873979047204907	0.478	0.153	8.07790315764752e-53	1	Mcm7
C1qbp.1	4.63864539415598e-56	0.930805913977108	0.654	0.279	7.10362155661047e-52	1	C1qbp
Ranbp1.1	7.51716683916007e-55	0.835856069569491	0.741	0.337	1.15117892974897e-50	1	Ranbp1
Rpl41	6.148743633166e-52	0.383221718224782	1	0.991	9.41618599983041e-48	1	Rpl41
Ncl.1	8.22501966059614e-50	0.866877052476995	0.778	0.393	1.25957951082369e-45	1	Ncl
Atpif1.1	9.56848064867577e-50	0.752031127207402	0.932	0.592	1.46531712653821e-45	1	Atpif1
Hsp90aa1.1	1.76858690854118e-49	0.817905900050732	0.745	0.361	2.70841399173997e-45	1	Hsp90aa1
Fabp5.1	1.89393071958195e-49	0.826725128398825	0.402	0.125	2.90036550396779e-45	1	Fabp5
Nme1.1	5.03341361308327e-48	0.784264444468814	0.774	0.389	7.70816960707571e-44	1	Nme1
Dtymk.1	4.86467657980553e-47	0.83124107214894	0.625	0.273	7.44976571431418e-43	1	Dtymk
Hint1.1	1.53052759491131e-46	0.633904832977514	0.979	0.705	2.34384995884718e-42	1	Hint1
Lig1.1	9.34557671156406e-46	0.826416205995789	0.321	0.088	1.43118161760892e-41	1	Lig1
Nhp2.1	2.47508577330235e-45	0.792048135084147	0.561	0.234	3.79034635323522e-41	1	Nhp2
Siva1.1	1.05394808187357e-44	0.788855867544065	0.549	0.226	1.61401609258118e-40	1	Siva1
Mcm3.1	7.86655640128602e-44	0.697034344788807	0.282	0.071	1.20468444729294e-39	1	Mcm3
Rps2	1.4009833452665e-43	0.417546158703483	1	0.951	2.14546589494112e-39	1	Rps2
Snrpd1.1	4.13069480720277e-43	0.752885653432084	0.729	0.36	6.32574602775032e-39	1	Snrpd1
Srm.1	1.21363710470169e-42	0.820723085998539	0.458	0.172	1.85856386214017e-38	1	Srm
Hells	7.95201563679109e-42	0.66269605828698	0.224	0.047	1.21777167461819e-37	1	Hells
Mt1.1	4.97289742486912e-41	0.668179589648033	0.925	0.636	7.61549511644457e-37	1	Mt1
Hspd1.1	6.27000600912151e-41	0.734667827390077	0.416	0.149	9.60188720236868e-37	1	Hspd1
Mcm2	1.28107169088366e-40	0.642849890536601	0.215	0.044	1.96183318741924e-36	1	Mcm2
Alyref.1	4.37029028850861e-39	0.661297735456491	0.836	0.446	6.69266254782208e-35	1	Alyref
Gmnn.1	7.6249067005878e-39	0.660138459148428	0.41	0.149	1.16767821212802e-34	1	Gmnn
Nop10.1	1.58534582616419e-38	0.703907701262644	0.795	0.438	2.42779859818784e-34	1	Nop10
Gapdh	2.92611877478883e-38	0.458298279841571	0.996	0.908	4.48105829171161e-34	1	Gapdh
Npm1	3.92309804349896e-38	0.631894678370548	0.938	0.659	6.00783234381431e-34	1	Npm1
Pcna.1	8.57025551533842e-37	0.683964369586379	0.348	0.118	1.31244892961893e-32	1	Pcna
Snrpf	2.67617869465446e-36	0.596346617294084	0.919	0.62	4.09830005299384e-32	1	Snrpf
Nasp.1	4.59242710462517e-36	0.719002536276705	0.329	0.111	7.03284286802299e-32	1	Nasp
Cdt1	6.1832771811597e-36	0.513306943531984	0.197	0.041	9.46907067522797e-32	1	Cdt1
Ldha.1	2.32964663723514e-35	0.602248228625754	0.778	0.437	3.5676208602619e-31	1	Ldha
Mpo	3.00243310906058e-35	0.835547169775708	0.679	0.372	4.59792606321537e-31	1	Mpo
Pa2g4.1	8.34804522348994e-35	0.63121043366203	0.511	0.221	1.27841964552525e-30	1	Pa2g4
Mrpl12.1	1.16256977478927e-34	0.648212269382735	0.534	0.236	1.78035935311229e-30	1	Mrpl12
Atp5g1.1	6.38580370902876e-34	0.619232979205781	0.911	0.586	9.77921980000664e-30	1	Atp5g1
Rps27l.1	9.53892367755518e-34	0.593689145868373	0.892	0.564	1.4607907719808e-29	1	Rps27l
Cdk4.1	1.30901124442371e-33	0.637684050039652	0.646	0.322	2.00461981971046e-29	1	Cdk4
Ybx3.1	2.79112521774476e-33	0.641545237314899	0.507	0.225	4.27432915845433e-29	1	Ybx3
Set.1	7.32520498481583e-33	0.645074681603385	0.801	0.458	1.1217818913747e-28	1	Set
Eif5a.1	3.16494803742639e-32	0.546920293776819	0.971	0.734	4.84680142451478e-28	1	Eif5a
Romo1	1.48925220662395e-31	0.607471833972737	0.704	0.382	2.28064082922391e-27	1	Romo1
Hspe1.1	1.5925431575865e-31	0.628936053064907	0.785	0.458	2.43882059152797e-27	1	Hspe1
Rps17	1.74136972362664e-31	0.517594793783586	0.979	0.774	2.66673359476184e-27	1	Rps17
Rpa2.1	3.13952028239153e-31	0.592522792296159	0.296	0.1	4.80786136045439e-27	1	Rpa2
Txn1.1	2.03574227196125e-30	0.541545594945849	0.865	0.515	3.11753571528145e-26	1	Txn1
Lsm7	3.37627849197186e-30	0.58181767816983	0.634	0.326	5.17043288260571e-26	1	Lsm7
Tipin.1	8.53497841495665e-30	0.65260434556273	0.298	0.105	1.30704659446646e-25	1	Tipin
Anp32b.1	9.3939935374149e-30	0.553619336979373	0.816	0.464	1.43859617031972e-25	1	Anp32b
Chaf1b	3.35480559442998e-29	0.465328773052554	0.139	0.025	5.13754928731007e-25	1	Chaf1b
Srsf7.1	5.48749337401702e-29	0.563518659738068	0.644	0.337	8.40354735296967e-25	1	Srsf7
Snhg9	1.05268771481615e-28	0.57348415981574	0.677	0.373	1.61208596646945e-24	1	Snhg9
Timm8a1	1.46035082495509e-28	0.556657494375466	0.261	0.086	2.23638125333622e-24	1	Timm8a1
Eef1d.1	3.44589990282975e-28	0.53018824005454	0.656	0.349	5.27705111119347e-24	1	Eef1d
Ybx1.1	3.54285970375539e-28	0.538375718689936	0.896	0.603	5.425535350331e-24	1	Ybx1
Gnl3	4.79286340264773e-28	0.575177673975436	0.294	0.105	7.33979101481474e-24	1	Gnl3
Park7.1	1.18944091659152e-27	0.511598108573632	0.679	0.355	1.82150981966825e-23	1	Park7
mt-Co1.1	3.07400522020951e-27	-0.416523743728027	1	0.999	4.70753159422885e-23	1	mt-Co1
Mrpl18.1	5.33792314426342e-27	0.540372172450595	0.453	0.205	8.174495503125e-23	1	Mrpl18
Slc25a5.1	6.17761876758647e-27	0.520462397875918	0.836	0.534	9.46040538068192e-23	1	Slc25a5
Eif2s2.1	9.41991727865646e-27	0.522332898405587	0.799	0.503	1.44256613205345e-22	1	Eif2s2
Rps8	1.89462837179119e-26	0.264486826077378	1	0.983	2.90143388856103e-22	1	Rps8
Dctpp1.1	2.83522601914501e-26	0.506274542753842	0.526	0.257	4.34186512571867e-22	1	Dctpp1
Tomm5.1	3.29310821201421e-26	0.470460440240803	0.547	0.267	5.04306591587857e-22	1	Tomm5
Psmc3ip	3.55415848061134e-26	0.472448706140768	0.153	0.035	5.44283829720821e-22	1	Psmc3ip
Wdhd1	5.80265375240333e-26	0.459725418899645	0.159	0.038	8.88618395643046e-22	1	Wdhd1
Nop58.1	7.17802975222892e-26	0.538599527198518	0.387	0.167	1.09924347625634e-21	1	Nop58
Rpl14	7.22739294511523e-26	0.36293051324458	1	0.888	1.10680295561495e-21	1	Rpl14
Nop56.1	7.5279824681765e-26	0.526292720969487	0.369	0.152	1.15283523517655e-21	1	Nop56
Snrpg.1	1.01617949374001e-25	0.456742977451179	0.979	0.747	1.55617727671345e-21	1	Snrpg
Hmgn2.1	1.91274331729553e-25	0.524991803299354	0.766	0.447	2.92917511610638e-21	1	Hmgn2
Nudc.1	2.20255632864676e-25	0.503053730160542	0.547	0.273	3.37299476168965e-21	1	Nudc
Ndufc1.1	2.30144433881872e-25	0.513723345484609	0.694	0.392	3.52443186046699e-21	1	Ndufc1
Zmynd19	4.8497284188066e-25	0.445111536356435	0.149	0.034	7.42687410056042e-21	1	Zmynd19
Polr2f.1	7.32155305037947e-25	0.520251970611733	0.578	0.299	1.12122263413511e-20	1	Polr2f
Elane	8.76904783849033e-25	0.67479882688572	0.52	0.264	1.34289198598641e-20	1	Elane
Sdf2l1	9.49729429446936e-25	0.529249088118441	0.495	0.246	1.45441564825504e-20	1	Sdf2l1
E2f1	9.92637250621548e-25	0.418040077534666	0.17	0.044	1.52012468560184e-20	1	E2f1
Snu13.1	1.14041122350179e-24	0.526421859647598	0.675	0.368	1.74642574767064e-20	1	Snu13
Spns1	1.6985792479341e-24	0.548239394279629	0.352	0.148	2.60120426028628e-20	1	Spns1
Uqcrq.1	1.87873179818882e-24	0.528273243295883	0.832	0.542	2.87708987574635e-20	1	Uqcrq
Hsp90ab1	3.39621090757197e-24	0.42993543658967	0.981	0.784	5.20095738385571e-20	1	Hsp90ab1
Snrpd3.1	3.48500439438637e-24	0.479051931072505	0.602	0.316	5.33693572956329e-20	1	Snrpd3
Erh.1	3.73764831907189e-24	0.472320775519012	0.545	0.277	5.7238346358267e-20	1	Erh
Nap1l1.1	5.76178193865744e-24	0.477698107053203	0.58	0.3	8.82359286086001e-20	1	Nap1l1
Cycs	1.7452853046839e-23	0.481944656250184	0.863	0.567	2.67272991559292e-19	1	Cycs
Ndufab1.1	2.12278322169042e-23	0.495719396184326	0.53	0.274	3.2508302256967e-19	1	Ndufab1
Serbp1.1	3.96978750806522e-23	0.45937164775237	0.932	0.653	6.07933258985108e-19	1	Serbp1
Tfdp1	4.17998168452259e-23	0.506687504471061	0.342	0.148	6.40122395167789e-19	1	Tfdp1
Wfdc17	4.67633432619728e-23	-1.90992405777219	0.306	0.484	7.16133838713851e-19	1	Wfdc17
Rps18	5.19299584407254e-23	0.263335218411551	1	0.975	7.95255383561268e-19	1	Rps18
Phb2.1	5.32516330381026e-23	0.449342072892005	0.524	0.263	8.15495508345503e-19	1	Phb2
Mcm4	5.35823222395899e-23	0.448764569218708	0.176	0.05	8.20559682777079e-19	1	Mcm4
Cct5.1	6.53971544781372e-23	0.469467048398832	0.545	0.28	1.00149202367819e-18	1	Cct5
Lsm6.1	6.95055616240101e-23	0.506398163287845	0.685	0.393	1.06440817071009e-18	1	Lsm6
Snrpd2.1	7.21587561586118e-23	0.491279430374546	0.758	0.455	1.10503919181298e-18	1	Snrpd2
Rfc5	7.41821527954176e-23	0.500227465846346	0.195	0.062	1.13602548790902e-18	1	Rfc5
Bola2	9.6287167918443e-23	0.492045136099297	0.774	0.488	1.47454168950304e-18	1	Bola2
Banf1.1	1.25417089591464e-22	0.497590691782631	0.52	0.27	1.92063731000368e-18	1	Banf1
Atp5g3.1	1.73749983460129e-22	0.491009314795313	0.665	0.382	2.66080724670841e-18	1	Atp5g3
Nme2	4.91162510898365e-22	0.472491886620015	0.493	0.256	7.52166269189756e-18	1	Nme2
Eif4a1.1	6.41149714082645e-22	0.442056174806319	0.867	0.602	9.81856672146163e-18	1	Eif4a1
Ppp1r14b	8.24280499674343e-22	0.439995778827251	0.582	0.311	1.26230315720129e-17	1	Ppp1r14b
Cox7b	8.86278538266897e-22	0.48505381457968	0.801	0.513	1.35724695350193e-17	1	Cox7b
Rfc2	9.97907672246608e-22	0.417714212196167	0.369	0.164	1.52819580927846e-17	1	Rfc2
Ndufa5	1.1900587461255e-21	0.406593404983259	0.584	0.311	1.82245596381659e-17	1	Ndufa5
Rpa3.1	1.20538370611774e-21	0.469667644679195	0.329	0.143	1.84592460754871e-17	1	Rpa3
G3bp1.1	1.26707531525259e-21	0.475277955659722	0.433	0.21	1.94039913777782e-17	1	G3bp1
Phgdh.1	1.7088726588199e-21	0.487592365336111	0.294	0.122	2.61696758971679e-17	1	Phgdh
Fkbp4.1	1.78539702548508e-21	0.425226144605291	0.41	0.194	2.73415700482785e-17	1	Fkbp4
Cisd1	1.91189793644025e-21	0.387666853182179	0.358	0.156	2.9278804998646e-17	1	Cisd1
Cdc45	2.05775218476331e-21	0.422543547111859	0.155	0.043	3.15124169574654e-17	1	Cdc45
Higd1a	2.10517905585895e-21	0.431524887847563	0.439	0.213	3.2238712061424e-17	1	Higd1a
Fam162a.1	2.117624157382e-21	0.504498881209596	0.3	0.126	3.2429296346148e-17	1	Fam162a
Ydjc	2.81449267629618e-21	0.429790656770304	0.184	0.056	4.31011408447997e-17	1	Ydjc
Gar1.1	3.70974674960118e-21	0.510128553632093	0.286	0.118	5.68110617233925e-17	1	Gar1
Tmem147	4.24304006324248e-21	0.410804037393468	0.422	0.207	6.49779155284954e-17	1	Tmem147
Rplp1	4.44293613584752e-21	0.253455688998576	1	0.978	6.80391239843689e-17	1	Rplp1
Rfc3.1	4.6172078418741e-21	0.465934438072151	0.207	0.07	7.070792089046e-17	1	Rfc3
Shmt2	6.02417022200602e-21	0.50267372388529	0.222	0.08	9.22541427798003e-17	1	Shmt2
Dpy30.1	6.58057718007505e-21	0.464512925360103	0.402	0.192	1.00774958935669e-16	1	Dpy30
U2af1.1	6.9152246681947e-21	0.453460557191487	0.538	0.288	1.05899750568734e-16	1	U2af1
Atp5b.1	8.39712030789616e-21	0.449504348247447	0.818	0.526	1.28593500395122e-16	1	Atp5b
Gins2	9.9394136316705e-21	0.418160901062607	0.137	0.035	1.52212180355402e-16	1	Gins2
Eef1g	1.14019505891933e-20	0.43301289615552	0.696	0.408	1.74609471322906e-16	1	Eef1g
Exosc8.1	1.49504259587545e-20	0.447409732806683	0.311	0.135	2.28950823132366e-16	1	Exosc8
Uhrf1	1.70170432567654e-20	0.415975009005735	0.143	0.038	2.60599000434105e-16	1	Uhrf1
Hnrnpab.1	1.87855195579014e-20	0.416419871854723	0.563	0.303	2.87681446509703e-16	1	Hnrnpab
Etfb	2.41932534076227e-20	0.426614336806721	0.634	0.355	3.70495482684334e-16	1	Etfb
Rsl1d1	3.07823656912675e-20	0.487143251631672	0.34	0.154	4.71401148196071e-16	1	Rsl1d1
Selenoh.1	3.31422237932681e-20	0.422030945128576	0.6	0.327	5.07540015170108e-16	1	Selenoh
Uqcrb	3.9238115917285e-20	0.446713534052972	0.776	0.493	6.00892507157302e-16	1	Uqcrb
Cox5a.1	4.15782485881772e-20	0.459627883973924	0.706	0.428	6.36729298879345e-16	1	Cox5a
Orc6.1	4.98189045011932e-20	0.438671420088719	0.195	0.067	7.62926703531272e-16	1	Orc6
Rplp2	5.44584147933469e-20	0.265391614782621	1	0.965	8.33976164145315e-16	1	Rplp2
Gart	6.1607031726142e-20	0.374500892298595	0.228	0.083	9.43450083854139e-16	1	Gart
Ppa1	7.66116632212765e-20	0.406019923310677	0.18	0.058	1.17323101057063e-15	1	Ppa1
Ptges3.1	1.12742433962091e-19	0.413694241104714	0.571	0.314	1.72653763369546e-15	1	Ptges3
Slpi.1	1.54193192919115e-19	0.43026180899684	0.872	0.606	2.36131455636333e-15	1	Slpi
Timm9	1.92422905216397e-19	0.441329194686969	0.23	0.088	2.9467643704839e-15	1	Timm9
Rbbp7.1	2.13570391349179e-19	0.450914115133773	0.3	0.133	3.27061697312133e-15	1	Rbbp7
Hprt.1	2.45011283004878e-19	0.423687157851423	0.398	0.193	3.75210278793671e-15	1	Hprt
Bola3.1	2.80339210204403e-19	0.453658665786057	0.352	0.168	4.29311466507023e-15	1	Bola3
Cct3.1	2.87770351131909e-19	0.443546702291904	0.4	0.197	4.40691515723405e-15	1	Cct3
Ddx39.1	2.96438877754624e-19	0.482682604769872	0.385	0.191	4.53966497393432e-15	1	Ddx39
Uqcr11	3.00110177368669e-19	0.418130449875846	0.87	0.614	4.59588725622379e-15	1	Uqcr11
Hspa8.1	3.34124033881423e-19	0.443779114888946	0.928	0.71	5.11677545486011e-15	1	Hspa8
Prmt1.1	3.78379938242833e-19	0.412493951816448	0.528	0.283	5.79451037425075e-15	1	Prmt1
Cdk2ap1	3.99982414880722e-19	0.468361160537771	0.445	0.235	6.12533070148338e-15	1	Cdk2ap1
Shmt1	4.65734156808036e-19	0.352380689569719	0.114	0.027	7.13225287735826e-15	1	Shmt1
Llph	6.09712049127832e-19	0.369063172731366	0.567	0.31	9.33713032034361e-15	1	Llph
Cct8	6.53117848397448e-19	0.385584547831335	0.497	0.261	1.00018467303585e-14	1	Cct8
Tyrobp.1	6.60642962830325e-19	-0.531487920147849	0.981	0.969	1.01170863327836e-14	1	Tyrobp
Prtn3.1	6.78143521224219e-19	0.421918319286485	0.963	0.75	1.03850898840277e-14	1	Prtn3
Ruvbl2.1	8.55985405588014e-19	0.415904540224711	0.284	0.121	1.31085605011748e-14	1	Ruvbl2
Fdps	1.40966011291731e-18	0.429297034136435	0.348	0.166	2.15875349692156e-14	1	Fdps
Endog	2.10120439522599e-18	0.404602797410786	0.195	0.069	3.21778441084908e-14	1	Endog
Dek.1	2.12275926761498e-18	0.401799248323569	0.59	0.332	3.25079354242558e-14	1	Dek
Galk1.1	2.71161166111819e-18	0.392472191375542	0.253	0.103	4.1525620978364e-14	1	Galk1
Srsf3.1	3.16018762114225e-18	0.397306914488226	0.766	0.481	4.83951132301724e-14	1	Srsf3
Eif1ad.1	4.19326010106919e-18	0.397379216010667	0.277	0.121	6.42155851877736e-14	1	Eif1ad
Ndufs6	5.15895821983984e-18	0.395136885785748	0.569	0.316	7.90042861786274e-14	1	Ndufs6
Cenps	5.3273890920917e-18	0.39720243374791	0.157	0.05	8.15836365562923e-14	1	Cenps
1810037I17Rik	5.32817201786206e-18	0.454554802105827	0.476	0.264	8.15956262815396e-14	1	1810037I17Rik
Uchl3	5.86044293385224e-18	0.375874608995	0.232	0.093	8.97468230890132e-14	1	Uchl3
Uqcr10.1	7.39563684611228e-18	0.39341856681753	0.88	0.6	1.13256782661364e-13	1	Uqcr10
St6galnac4	7.58388360383209e-18	0.37226096615042	0.174	0.058	1.16139593509085e-13	1	St6galnac4
Phb.1	8.79045142253652e-18	0.45661208447824	0.288	0.131	1.34616973084724e-13	1	Phb
Ubb	8.79223086840417e-18	-0.400173141661528	0.986	0.941	1.34644223518742e-13	1	Ubb
Eif3j1	9.4732835867235e-18	0.381496700333925	0.373	0.182	1.45073864847084e-13	1	Eif3j1
Pdap1.1	9.51127776888792e-18	0.445347026377954	0.509	0.286	1.4565570775275e-13	1	Pdap1
Ebna1bp2	1.10161735303273e-17	0.411532260441182	0.325	0.153	1.68701681443432e-13	1	Ebna1bp2
Ppid	1.44312811815935e-17	0.365778198146322	0.201	0.074	2.21000640014923e-13	1	Ppid
Hacd1	1.45050996151105e-17	0.389954955342579	0.3	0.134	2.22131095505802e-13	1	Hacd1
Mrpl19	1.50760222047382e-17	0.398473402029414	0.246	0.102	2.30874204043361e-13	1	Mrpl19
Srsf2.1	1.59297779165016e-17	0.388556641965546	0.772	0.509	2.43948619013305e-13	1	Srsf2
Hpf1.1	1.67194457020887e-17	0.454523111590318	0.248	0.107	2.56041591481786e-13	1	Hpf1
Ccne2	2.05833916379767e-17	0.384918169314268	0.12	0.032	3.15214059543976e-13	1	Ccne2
Npm3	2.60799329560449e-17	0.445080221599045	0.439	0.24	3.99388093288872e-13	1	Npm3
Lsm3.1	3.23976851067747e-17	0.4160973656207	0.42	0.221	4.96138149725149e-13	1	Lsm3
Nolc1.1	3.37758687826958e-17	0.412336907709639	0.195	0.073	5.17243654538203e-13	1	Nolc1
Bola1.1	4.03482123919269e-17	0.382955837231405	0.389	0.199	6.17892524569968e-13	1	Bola1
Dnajc9.1	4.29138779269185e-17	0.401563771125963	0.282	0.127	6.5718312657283e-13	1	Dnajc9
Hdgf.1	4.50040944509368e-17	0.370206281452376	0.47	0.252	6.89192702421646e-13	1	Hdgf
Cbx3.1	4.60074041011588e-17	0.394540087852898	0.725	0.458	7.04557386405146e-13	1	Cbx3
Tpi1	6.55892264958005e-17	0.357604597913069	0.667	0.402	1.00443341455669e-12	1	Tpi1
Pebp1	6.8727543196963e-17	0.405955227805933	0.625	0.387	1.05249359651829e-12	1	Pebp1
Naa38	7.78160290330278e-17	0.36617742523694	0.507	0.276	1.19167466861179e-12	1	Naa38
Uqcc2	7.98968536424513e-17	0.362046988247836	0.576	0.327	1.2235404166805e-12	1	Uqcc2
Sec61b.1	8.14622780401239e-17	0.324151054639101	0.986	0.815	1.24751332590646e-12	1	Sec61b
Apex1.1	8.66067039197211e-17	0.44824610804234	0.308	0.147	1.32629506382661e-12	1	Apex1
Atp5j2.1	8.84017437633808e-17	0.37910283708699	0.899	0.634	1.35378430399241e-12	1	Atp5j2
Rexo2	9.54117191623424e-17	0.387051099375628	0.329	0.157	1.46113506725211e-12	1	Rexo2
Slbp.1	9.89548076864045e-17	0.415611826761104	0.265	0.116	1.5153939249096e-12	1	Slbp
Ndufaf4	1.02426136045977e-16	0.350670919922466	0.174	0.061	1.56855384740809e-12	1	Ndufaf4
Fbl.1	1.0924320790168e-16	0.333414714869596	0.505	0.275	1.67295048580632e-12	1	Fbl
Cox7c	1.28920426218042e-16	0.360120281128699	0.948	0.74	1.9742874071031e-12	1	Cox7c
Impdh2.1	1.28943922291223e-16	0.402333122202506	0.391	0.204	1.97464722596778e-12	1	Impdh2
Tubg1	1.34310844101004e-16	0.364495039733925	0.149	0.048	2.05683626656278e-12	1	Tubg1
Cdc37	1.39077563494493e-16	0.307107362182309	0.47	0.254	2.12983380735467e-12	1	Cdc37
Comtd1	1.67338259164289e-16	0.317954611274155	0.151	0.049	2.56261810084192e-12	1	Comtd1
Cox5b	1.99749966587209e-16	0.375493214448857	0.948	0.694	3.05897098831653e-12	1	Cox5b
Atp5e	2.17304961524986e-16	0.309348661683931	0.981	0.831	3.32780818079364e-12	1	Atp5e
Fxn	2.55168452451997e-16	0.409853271823486	0.178	0.065	3.90764968084989e-12	1	Fxn
Rps15	2.78338816292814e-16	0.314740052434872	0.932	0.704	4.26248063270815e-12	1	Rps15
Dstn	3.05051824439411e-16	0.359625610324768	0.594	0.35	4.67156363946513e-12	1	Dstn
Ndufa12.1	4.00393115845142e-16	0.405970241470579	0.462	0.258	6.13162017605251e-12	1	Ndufa12
Fcer1g.1	4.40772861374879e-16	-0.56745749224584	0.938	0.904	6.74999559909489e-12	1	Fcer1g
Eif1ax.1	4.69170332635547e-16	0.404117692690617	0.325	0.161	7.18487447398076e-12	1	Eif1ax
Ndufa4.1	4.90619629257408e-16	0.315378712323973	0.925	0.674	7.51334900244795e-12	1	Ndufa4
Usmg5	5.37837467364881e-16	0.376877242025716	0.793	0.525	8.2364429752258e-12	1	Usmg5
Exosc5	5.62000122245e-16	0.314167937799886	0.478	0.261	8.60646987205993e-12	1	Exosc5
Tomm20	6.01198615827402e-16	0.366572359083375	0.627	0.375	9.20675560278083e-12	1	Tomm20
Cetn3.1	6.84025441944179e-16	0.338376512625674	0.373	0.188	1.04751656179332e-11	1	Cetn3
Cenpw.1	7.4540456687482e-16	0.421087154710871	0.358	0.186	1.1415125537121e-11	1	Cenpw
Mybbp1a	7.58531701619114e-16	0.385179984835942	0.224	0.094	1.16161544785951e-11	1	Mybbp1a
Clpp	7.69406519909323e-16	0.343069137368701	0.226	0.094	1.17826914458914e-11	1	Clpp
Sdhd	9.28345214418187e-16	0.290764001015566	0.412	0.213	1.42166786136001e-11	1	Sdhd
Cox6c	9.33090053675616e-16	0.339260032803223	0.932	0.738	1.42893410819884e-11	1	Cox6c
2010107E04Rik	9.98203787367714e-16	0.362913260616461	0.872	0.611	1.52864927997492e-11	1	2010107E04Rik
Ndufs7	1.15030466113233e-15	0.367659504776354	0.567	0.335	1.76157655805805e-11	1	Ndufs7
Pdcd5	1.2053784757509e-15	0.376418465703326	0.476	0.266	1.84591659776494e-11	1	Pdcd5
Atp5j.1	1.31555223141373e-15	0.394093663122224	0.795	0.53	2.01463668718699e-11	1	Atp5j
Dhfr	1.3328359772436e-15	0.344475169217425	0.108	0.029	2.04110501555086e-11	1	Dhfr
Hat1.1	1.6153479664249e-15	0.354328933318679	0.205	0.083	2.4737438757831e-11	1	Hat1
H3f3b	1.6954214382602e-15	-0.486275327254009	0.894	0.826	2.59636839055167e-11	1	H3f3b
Prdx6	1.92503388764438e-15	0.374974848600764	0.582	0.348	2.9479968955386e-11	1	Prdx6
Mrpl11	2.12936412813886e-15	0.341125039322169	0.288	0.134	3.26090822583185e-11	1	Mrpl11
Ppil1.1	2.17567946249637e-15	0.384940973445221	0.209	0.086	3.33183552886694e-11	1	Ppil1
Paics	2.25711270391377e-15	0.363549474261978	0.284	0.132	3.45654239477355e-11	1	Paics
Nop16	2.47135578242108e-15	0.366330376576839	0.24	0.105	3.78463424519965e-11	1	Nop16
Dohh	3.14905387772619e-15	0.292306258545838	0.228	0.096	4.82246110834989e-11	1	Dohh
Psma2.1	3.18743202912172e-15	0.321501018089297	0.638	0.391	4.881233409397e-11	1	Psma2
Wdr76	3.27260315177143e-15	0.321143625573585	0.128	0.04	5.01166446662277e-11	1	Wdr76
Cnbp	3.78498026189508e-15	0.348097936368704	0.503	0.29	5.79631877306612e-11	1	Cnbp
Rrp15	3.83198609182357e-15	0.325800778784817	0.176	0.066	5.86830350101861e-11	1	Rrp15
Ms4a3.1	3.84929445944392e-15	0.452916051825422	0.331	0.168	5.89480953519242e-11	1	Ms4a3
Lsm2.1	4.44070212856952e-15	0.398869639053118	0.356	0.186	6.80049123969136e-11	1	Lsm2
Ddx21	4.65031872605976e-15	0.358061985215064	0.337	0.171	7.12149809708791e-11	1	Ddx21
Cct2.1	4.69008058500307e-15	0.346377172328365	0.46	0.255	7.18238940787371e-11	1	Cct2
Prmt7	4.89388024256918e-15	0.316344957903143	0.141	0.047	7.49448820347045e-11	1	Prmt7
Ppat	5.32761219868002e-15	0.274042395769594	0.112	0.031	8.15870532105858e-11	1	Ppat
Mrpl36	6.70249824631346e-15	0.317750669545775	0.387	0.203	1.02642058144044e-10	1	Mrpl36
Polr2j	6.81761389835921e-15	0.356954172803602	0.54	0.32	1.04404939239473e-10	1	Polr2j
Ppan	7.0634159232516e-15	0.348503690941031	0.35	0.18	1.08169151448675e-10	1	Ppan
Smn1	7.53606915806254e-15	0.336008376761313	0.315	0.158	1.1540736308657e-10	1	Smn1
Anxa3.1	7.94678780499392e-15	0.396053543432932	0.385	0.207	1.21697108445677e-10	1	Anxa3
Rgcc	8.44444128403079e-15	0.430169165304191	0.213	0.091	1.29318173823648e-10	1	Rgcc
Cd52	9.0149786905279e-15	-0.804018099228655	0.867	0.842	1.38055383666744e-10	1	Cd52
Glrx5	9.30416103627403e-15	0.36569161235644	0.348	0.181	1.424839221095e-10	1	Glrx5
St13.1	9.69411195501272e-15	0.34374693700431	0.466	0.258	1.48455630479065e-10	1	St13
Snrpe.1	1.02698384701933e-14	0.349089506905463	0.795	0.55	1.5727230633254e-10	1	Snrpe
Nrg4	1.12039907208279e-14	0.523243409460035	0.329	0.173	1.71577913898759e-10	1	Nrg4
Atp5o.1.1	1.16554220548513e-14	0.335216706057947	0.648	0.399	1.78491133347993e-10	1	Atp5o.1
Ndufa10.1	1.28047965529335e-14	0.408334185238774	0.364	0.199	1.96092654411624e-10	1	Ndufa10
Emg1.1	1.34906226092866e-14	0.282060398083887	0.443	0.241	2.06595394638615e-10	1	Emg1
Nup43	1.36632374934348e-14	0.277079958212524	0.104	0.028	2.09238818974461e-10	1	Nup43
Mrpl16.1	1.52077944109286e-14	0.353622211412536	0.263	0.122	2.3289216360896e-10	1	Mrpl16
Fen1	1.6665018358174e-14	0.372548800877105	0.174	0.068	2.55208091137077e-10	1	Fen1
Snrpb.1	1.8386106294885e-14	0.304475771297281	0.741	0.471	2.81564831799869e-10	1	Snrpb
Ndufb2	1.86203664120125e-14	0.328068517580486	0.65	0.389	2.85152291233559e-10	1	Ndufb2
Them6	2.16939873449683e-14	0.274531303975412	0.135	0.044	3.32221722200844e-10	1	Them6
Naa10	2.18257585870589e-14	0.363949949202366	0.327	0.17	3.34239667002219e-10	1	Naa10
Psme1	2.27159320478147e-14	0.259816583968069	0.733	0.467	3.47871783380235e-10	1	Psme1
Ube2c.1	2.36980012047601e-14	-1.04921648944155	0.025	0.152	3.62911190449696e-10	1	Ube2c
Mdh2.1	2.39426580839483e-14	0.325568557738458	0.555	0.326	3.66657865897584e-10	1	Mdh2
Polr2h	2.50582325902173e-14	0.344162029183701	0.257	0.118	3.83741773886587e-10	1	Polr2h
Chchd10	2.57515304812236e-14	0.380486084410392	0.19	0.079	3.94358937789459e-10	1	Chchd10
Mrpl55	2.93833438582809e-14	0.291156345323379	0.209	0.088	4.49976527845714e-10	1	Mrpl55
Ndufb4	2.95449537360329e-14	0.327756399833385	0.598	0.363	4.52451421513608e-10	1	Ndufb4
Stub1	3.58483852845538e-14	0.288343564330767	0.391	0.212	5.48982172247657e-10	1	Stub1
Rps6	3.70803607752218e-14	0.259833716430644	0.998	0.884	5.67848644911747e-10	1	Rps6
Rpl36a	3.88928717219437e-14	0.250119270653392	0.998	0.899	5.95605437549846e-10	1	Rpl36a
Ssr4	3.96915561576557e-14	0.320153260567113	0.944	0.723	6.0783649099834e-10	1	Ssr4
Rbm3.1	4.10888255119555e-14	0.302808708294739	0.986	0.783	6.29234273890086e-10	1	Rbm3
Fkbp1a	4.119667435349e-14	0.340155788773824	0.48	0.271	6.30885871049346e-10	1	Fkbp1a
Cenpx	4.39263540414779e-14	0.297110999254222	0.507	0.292	6.72688185791193e-10	1	Cenpx
Odc1	4.51542405848062e-14	0.345770278107563	0.209	0.09	6.91492040315722e-10	1	Odc1
Timm13.1	5.49849790552717e-14	0.318154609853743	0.627	0.389	8.4203996925243e-10	1	Timm13
Atp5a1	5.64966795520114e-14	0.370463152683947	0.681	0.437	8.65190150659502e-10	1	Atp5a1
Mrto4	5.82150429808156e-14	0.345849959908922	0.263	0.126	8.91505168208211e-10	1	Mrto4
Ssrp1.1	6.43234840490849e-14	0.285784065334072	0.3	0.149	9.85049834727686e-10	1	Ssrp1
Dtl	6.47844204949293e-14	0.291422313415024	0.11	0.033	9.92108615459347e-10	1	Dtl
Slc25a4	1.00664902503737e-13	0.303625030887327	0.389	0.212	1.54158231694222e-09	1	Slc25a4
Ndufv2	1.04525517081192e-13	0.307525766773752	0.48	0.274	1.60070376858138e-09	1	Ndufv2
Cacybp	1.09618542923082e-13	0.297103669070729	0.292	0.144	1.67869836632408e-09	1	Cacybp
Pold1	1.17401393674334e-13	0.31765345230153	0.108	0.032	1.79788494272876e-09	1	Pold1
Cct7	1.19533146821635e-13	0.268214905638674	0.476	0.27	1.83053061042652e-09	1	Cct7
Cox6a1.1	1.20462954311127e-13	0.313481367822205	0.578	0.35	1.8447696823206e-09	1	Cox6a1
Hspa4	1.35620642639556e-13	0.27958473617398	0.224	0.099	2.07689452138217e-09	1	Hspa4
Tkt.1	1.37129289475532e-13	0.305364091108299	0.754	0.478	2.09999793902829e-09	1	Tkt
Ly6c2.1	1.5301354172473e-13	0.30072631066768	0.957	0.734	2.34324937797252e-09	1	Ly6c2
Eny2	1.57690006747003e-13	0.335147200128565	0.497	0.293	2.41486476332361e-09	1	Eny2
Noc2l	1.6940642483139e-13	0.294610540301598	0.201	0.085	2.5942899898679e-09	1	Noc2l
Tcp1.1	1.71093580208797e-13	0.313791096883561	0.352	0.185	2.62012708731751e-09	1	Tcp1
Lyar.1	1.77516639335172e-13	0.382691711538382	0.251	0.121	2.71848981477882e-09	1	Lyar
Prdx1.1	1.78135335423649e-13	0.33226309056576	0.845	0.605	2.72796452667776e-09	1	Prdx1
Sf3b5	1.82595513969878e-13	0.286192373769119	0.561	0.33	2.7962677009347e-09	1	Sf3b5
Pgam1	1.83142086070305e-13	0.316844357824027	0.913	0.693	2.80463790608065e-09	1	Pgam1
Mrps28	2.1491590666491e-13	0.328637490903686	0.373	0.201	3.29122219466643e-09	1	Mrps28
Psma5.1	2.1676469102174e-13	0.299490635215139	0.487	0.28	3.31953447830693e-09	1	Psma5
Magoh.1	2.26261566290425e-13	0.363502804942555	0.455	0.265	3.46496962617157e-09	1	Magoh
Tssc4	2.60767972247707e-13	0.303968595858904	0.188	0.079	3.99340072700138e-09	1	Tssc4
Pgk1	2.70732415106005e-13	0.35506412388421	0.528	0.326	4.14599620493337e-09	1	Pgk1
Smco4	2.71984219959077e-13	0.294886769743777	0.12	0.039	4.1651663444533e-09	1	Smco4
Gcsh	2.76833308512855e-13	0.315487867069065	0.157	0.061	4.23942528656587e-09	1	Gcsh
Vdac1	3.13896793732911e-13	0.27622472772277	0.381	0.204	4.8070154992258e-09	1	Vdac1
Bzw2.1	3.31767362526016e-13	0.354646792310447	0.222	0.101	5.08068538972341e-09	1	Bzw2
Nenf	3.4004158899178e-13	0.296259943606417	0.168	0.067	5.20739689382012e-09	1	Nenf
Rbbp4.1	3.40563823798886e-13	0.332721569433602	0.509	0.306	5.21539439765615e-09	1	Rbbp4
9130401M01Rik	3.85305539052071e-13	0.268510070834313	0.159	0.062	5.90056902504341e-09	1	9130401M01Rik
Dbi.1	4.016134733941e-13	0.300193299422379	0.752	0.489	6.15030873155724e-09	1	Dbi
Timm50.1	4.35196274981584e-13	0.351319526577886	0.236	0.112	6.66459575506797e-09	1	Timm50
Tmsb4x	4.40699741227795e-13	-0.530676549020677	1	0.991	6.74887583716246e-09	1	Tmsb4x
Trim28	4.57764067038071e-13	0.339911592999549	0.354	0.194	7.01019892262102e-09	1	Trim28
Sem1	4.65362542245651e-13	0.257218711336036	0.983	0.834	7.1265619719499e-09	1	Sem1
Minos1	4.79250877283759e-13	0.285282920156544	0.689	0.431	7.33924793472348e-09	1	Minos1
Ssb	5.93006548024139e-13	0.303148991442417	0.383	0.214	9.08130227644167e-09	1	Ssb
Nedd8.1	6.05080566442029e-13	0.296638331364706	0.762	0.517	9.26620379449324e-09	1	Nedd8
Parl	6.16666122727042e-13	0.302893824107711	0.348	0.185	9.44362500344192e-09	1	Parl
Pole4	6.63897983713493e-13	0.332395745899915	0.304	0.159	1.01669337225884e-08	1	Pole4
Ddx18	6.74863083094717e-13	0.346312077659089	0.267	0.132	1.03348532545125e-08	1	Ddx18
Rpl7l1	7.16383510322174e-13	0.281331624359195	0.275	0.138	1.09706970770738e-08	1	Rpl7l1
Hmgn1.1	7.267235571588e-13	0.435718336296841	0.273	0.136	1.11290445543299e-08	1	Hmgn1
Atad3a	7.40359851773439e-13	0.32084425058383	0.143	0.053	1.13378707700584e-08	1	Atad3a
Bag1	7.87164867507709e-13	0.263184463618	0.476	0.27	1.20546427810131e-08	1	Bag1
Atic	8.38215801060561e-13	0.340503574376779	0.211	0.096	1.28364367774414e-08	1	Atic
Fam111a.1	8.3860339621827e-13	0.258642911326701	0.261	0.126	1.28423724096866e-08	1	Fam111a
Hspa14	8.46825040541758e-13	0.259857464748327	0.217	0.098	1.29682786708565e-08	1	Hspa14
Lsm4.1	8.78586942278868e-13	0.283616121717153	0.576	0.348	1.34546804340586e-08	1	Lsm4
Bsg	8.79612191704816e-13	0.286392112533028	0.545	0.328	1.34703811037676e-08	1	Bsg
Rapsn	9.12923234106012e-13	0.294458799100943	0.195	0.083	1.39805064070995e-08	1	Rapsn
Cox6b1	9.5350559631228e-13	0.330024088732318	0.855	0.595	1.46019847019263e-08	1	Cox6b1
Atp5c1	1.00562560654877e-12	0.286421237350474	0.756	0.504	1.54001505386879e-08	1	Atp5c1
Rrs1	1.23819522079261e-12	0.351334026991774	0.18	0.077	1.89617216112181e-08	1	Rrs1
Mrpl34	1.35834102754763e-12	0.268138878113104	0.464	0.265	2.08016344958644e-08	1	Mrpl34
Pin1	1.36225631577836e-12	0.291714511301891	0.284	0.144	2.08615932198298e-08	1	Pin1
Cbx5	1.4458397362255e-12	0.351555681564194	0.159	0.065	2.21415897205573e-08	1	Cbx5
Pop5	1.60272777276154e-12	0.29362369604414	0.157	0.062	2.45441731120702e-08	1	Pop5
Cks1b.1	1.62997301020649e-12	0.277998711881675	0.455	0.264	2.49614066783022e-08	1	Cks1b
Eif3b	2.08322096131871e-12	0.305333726186514	0.28	0.143	3.19024458016347e-08	1	Eif3b
Ypel3	2.49962298615248e-12	-1.03840149804973	0.118	0.248	3.82792264099391e-08	1	Ypel3
Pold2.1	2.57565371129547e-12	0.292249967192507	0.176	0.075	3.94435609347789e-08	1	Pold2
Psmb3	2.63504333739381e-12	0.256351804763785	0.747	0.472	4.03530536688488e-08	1	Psmb3
Fmc1	2.71951810558756e-12	0.283770669085166	0.472	0.276	4.16467002689679e-08	1	Fmc1
Cox7a2	2.7665247085909e-12	0.311371389119083	0.836	0.568	4.2366559387361e-08	1	Cox7a2
Tyms.1	2.7924196740947e-12	0.436694462201631	0.203	0.095	4.27631148890862e-08	1	Tyms
Cinp	2.97319402198168e-12	0.2732342644006	0.12	0.042	4.55314932526275e-08	1	Cinp
Idh3a	3.0662481197656e-12	0.365796343028935	0.159	0.065	4.69565237060904e-08	1	Idh3a
Gm26917	3.12754641564914e-12	0.314400619463552	0.331	0.181	4.78952458092509e-08	1	Gm26917
Anapc13	3.34583997999099e-12	0.278634627625479	0.54	0.333	5.1238193453582e-08	1	Anapc13
Ap1s1	3.48612720599097e-12	0.288554651148015	0.238	0.114	5.33865520325457e-08	1	Ap1s1
Tmem97	3.53130643358021e-12	0.31139180147602	0.182	0.079	5.40784267238473e-08	1	Tmem97
Ostc	3.91049546821697e-12	0.259815055113723	0.489	0.286	5.98853276002746e-08	1	Ostc
Dnph1	4.00963149197242e-12	0.354455984433928	0.128	0.047	6.14034966680656e-08	1	Dnph1
Lsp1	4.26036412964308e-12	-1.24059753518234	0.362	0.441	6.52432162813542e-08	1	Lsp1
Ppie	4.26705284348209e-12	0.297731759115535	0.197	0.088	6.53456472450847e-08	1	Ppie
Dnajc2	4.26865629957019e-12	0.296528043311102	0.275	0.142	6.53702025716179e-08	1	Dnajc2
Smim26	4.54143250495648e-12	0.261339152516305	0.213	0.097	6.95474973809035e-08	1	Smim26
Ndufb5	4.58283995830246e-12	0.290489427090398	0.638	0.404	7.01816111214439e-08	1	Ndufb5
Mrps26.1	4.8590470092749e-12	0.257278556749268	0.346	0.187	7.44114459000358e-08	1	Mrps26
Sod2	4.88024793867424e-12	0.265946748872542	0.306	0.161	7.47361169328573e-08	1	Sod2
Sms.1	4.90192151001277e-12	0.250394314101178	0.325	0.176	7.50680260043356e-08	1	Sms
Wdr18	5.19383460706594e-12	0.334738826545363	0.184	0.082	7.95383831726077e-08	1	Wdr18
Gadd45gip1.1	5.46158478071121e-12	0.255218396604363	0.364	0.203	8.36387093318114e-08	1	Gadd45gip1
Mrpl35	5.59709165085787e-12	0.26473559791354	0.246	0.12	8.57138615412374e-08	1	Mrpl35
Knop1	5.69742519727980e-12	0.279079213804122	0.253	0.125	8.72503694711429e-08	1	Knop1
Rpl31	5.91391092026206e-12	0.272814723527051	0.952	0.743	9.05656318328932e-08	1	Rpl31
Tomm7	6.56808920532977e-12	0.292545464349158	0.882	0.607	1.0058371809042e-07	1	Tomm7
Tomm40	6.58082833330485e-12	0.300145800540898	0.263	0.134	1.0077880509623e-07	1	Tomm40
1110004F10Rik	6.67822760870624e-12	0.255252825948713	0.447	0.263	1.02270377599727e-07	1	1110004F10Rik
Mrpl23	6.93884225098697e-12	0.275347196260275	0.6	0.373	1.06261430231614e-07	1	Mrpl23
2310039H08Rik	7.14287957445974e-12	0.26974217860974	0.335	0.181	1.09386057803277e-07	1	2310039H08Rik
Slc25a3.1	7.23625111928739e-12	0.287663098294041	0.814	0.571	1.10815949640767e-07	1	Slc25a3
Psma3.1	7.5699982954346e-12	0.281506008727506	0.524	0.321	1.15926953896286e-07	1	Psma3
Grpel1.1	7.76562878675902e-12	0.290953144367609	0.323	0.176	1.18922839240428e-07	1	Grpel1
Cenpv	7.78762154973457e-12	0.27498234926336	0.18	0.078	1.19259636412635e-07	1	Cenpv
Atp5k.1	8.27232697481443e-12	0.321340503359616	0.822	0.572	1.26682415292308e-07	1	Atp5k
Hmgb1.1	8.5508646746334e-12	0.262978203203791	0.957	0.729	1.30947941627336e-07	1	Hmgb1
Mrpl54	8.65707328960721e-12	0.277822041816553	0.46	0.273	1.32574420357045e-07	1	Mrpl54
Mrpl51	9.00776737101669e-12	0.305682618955105	0.433	0.253	1.3794494951975e-07	1	Mrpl51
Haus4.1	9.619959973739e-12	0.300979021195375	0.18	0.08	1.47320067037839e-07	1	Haus4
Naa50.1	9.87547491193838e-12	0.286256750701817	0.215	0.102	1.51233022801424e-07	1	Naa50
Zfp593	1.00388999717197e-11	0.329806315931282	0.234	0.116	1.53735714166916e-07	1	Zfp593
Nmral1	1.0687942290093e-11	0.265037482939741	0.149	0.059	1.63675148230485e-07	1	Nmral1
Ctsg.1	1.08861267663051e-11	0.255901227843272	0.994	0.8	1.66710145299196e-07	1	Ctsg
Ndufc2	1.15516914805419e-11	0.257337587657261	0.578	0.356	1.76902603333019e-07	1	Ndufc2
H2-D1	1.19128400341817e-11	-0.428152918460812	0.963	0.9	1.82433232283459e-07	1	H2-D1
Supt16.1	1.19408460277041e-11	0.275994261056684	0.354	0.199	1.8286211606826e-07	1	Supt16
Thyn1	1.35009126117487e-11	0.286726371310846	0.257	0.131	2.0675297573632e-07	1	Thyn1
Hddc2.1	1.38882012065967e-11	0.251105470377533	0.23	0.11	2.12683913277822e-07	1	Hddc2
Dkc1	1.4828669024104e-11	0.302351826501141	0.195	0.089	2.27086237435128e-07	1	Dkc1
Rfc1	1.51763679293153e-11	0.275009270546285	0.145	0.058	2.32410898469535e-07	1	Rfc1
Hnrnpf.1	1.58304542570242e-11	0.283596197602415	0.698	0.462	2.42427576492068e-07	1	Hnrnpf
Ruvbl1	1.68696813409884e-11	0.290668326971056	0.248	0.126	2.58342300055897e-07	1	Ruvbl1
S100a6.1	1.70685675114927e-11	-1.32797188046991	0.354	0.465	2.61388042871e-07	1	S100a6
Pycr2	1.8293244312655e-11	0.39994713283233	0.257	0.129	2.80142743403999e-07	1	Pycr2
Mrps17	1.93993971715725e-11	0.270588987702702	0.327	0.179	2.97082368285462e-07	1	Mrps17
Nip7	1.98513923805404e-11	0.27320632807338	0.201	0.093	3.04004222915595e-07	1	Nip7
Mrps25	2.00260022485043e-11	0.262471031351514	0.217	0.104	3.06678198433594e-07	1	Mrps25
Psma6	2.03766454733501e-11	0.283324640048655	0.412	0.241	3.12047948778883e-07	1	Psma6
Nusap1.1	2.10749144376789e-11	-0.497337234562101	0.01	0.106	3.22741239698615e-07	1	Nusap1
Dnmt1.1	2.35925435181987e-11	0.304889398532801	0.234	0.116	3.61296211437694e-07	1	Dnmt1
Hist1h2ae.1	2.56914310965495e-11	-1.52339443252921	0.108	0.224	3.93438575812558e-07	1	Hist1h2ae
Atp5g2	2.65256588646816e-11	0.298115160924959	0.942	0.708	4.06213939853734e-07	1	Atp5g2
Emc10	3.12037112679238e-11	0.251285736529141	0.487	0.297	4.77853634356985e-07	1	Emc10
Lgals3	3.23800247109425e-11	-1.1111294201611	0.331	0.446	4.95867698423373e-07	1	Lgals3
Psmc5	3.27610729549376e-11	0.293183436461924	0.296	0.161	5.01703071231914e-07	1	Psmc5
Dynll1	3.5476930105066e-11	0.299029118312406	0.708	0.478	5.43293707628981e-07	1	Dynll1
Cops3	3.69185354147834e-11	0.303659713601508	0.184	0.084	5.65370451341992e-07	1	Cops3
Ahsa1.1	3.82139101296551e-11	0.255197017647916	0.325	0.178	5.85207819725539e-07	1	Ahsa1
Yif1b	3.87702978912177e-11	0.352814679407112	0.253	0.132	5.93728341906107e-07	1	Yif1b
Slc29a1	3.90236997946287e-11	0.262935334632271	0.172	0.075	5.97608938654944e-07	1	Slc29a1
Ifrd2	4.03168121197035e-11	0.269255976984726	0.12	0.044	6.17411660801139e-07	1	Ifrd2
Mrpl20	4.60498388281502e-11	0.252750888524936	0.526	0.321	7.05207231814292e-07	1	Mrpl20
Psap	4.6581865409305e-11	-1.07252234596429	0.424	0.49	7.13354686878097e-07	1	Psap
Cmc1	4.67270062367029e-11	0.255790774989593	0.354	0.2	7.15577373508868e-07	1	Cmc1
Ola1	4.780867940935e-11	0.288858283148642	0.255	0.131	7.32142116474786e-07	1	Ola1
Glrx3	5.15180980273272e-11	0.26452291367166	0.354	0.198	7.88948153190489e-07	1	Glrx3
H3f3a	5.34149406336231e-11	-0.308893692601581	0.979	0.94	8.17996400863304e-07	1	H3f3a
Ppih.1	5.49178061985846e-11	0.32599433030617	0.199	0.095	8.41011284125125e-07	1	Ppih
Ndufb9	6.05208712906771e-11	0.284001451866618	0.725	0.491	9.26816622945429e-07	1	Ndufb9
Ptrh2.1	6.06864342071336e-11	0.266990284637416	0.178	0.08	9.29352053448044e-07	1	Ptrh2
Snrpa1.1	6.645512663804e-11	0.276153810781469	0.288	0.156	1.01769380933494e-06	1	Snrpa1
Anapc5	6.65340040164263e-11	0.260547936039048	0.337	0.187	1.01890173750755e-06	1	Anapc5
Rnaseh2a	7.18914005808444e-11	0.289194835437045	0.217	0.106	1.10094490849505e-06	1	Rnaseh2a
Ndufaf2	9.22982048603642e-11	0.26836032934182	0.139	0.056	1.41345470923162e-06	1	Ndufaf2
Lrrc59	9.83444581689156e-11	0.29390480705047	0.236	0.12	1.50604703239877e-06	1	Lrrc59
Ncbp2	9.88435659087504e-11	0.258771162044296	0.186	0.086	1.5136903683266e-06	1	Ncbp2
Cops5	1.04437492993123e-10	0.254273941367523	0.153	0.065	1.59935576769668e-06	1	Cops5
Nudt21.1	1.16272568478916e-10	0.308605863644825	0.373	0.221	1.78059811368611e-06	1	Nudt21
Metap2.1	1.36272768798821e-10	0.310889330386668	0.424	0.26	2.08688118138514e-06	1	Metap2
Hist1h2ap.1	1.45548358709423e-10	-1.09460600770077	0.077	0.187	2.22892756527611e-06	1	Hist1h2ap
Rwdd1.1	1.5073870546454e-10	0.252329016171279	0.329	0.186	2.30841253548397e-06	1	Rwdd1
Ckm	1.57808021179651e-10	0.288822515147326	0.236	0.12	2.41667203634517e-06	1	Ckm
Nutf2	1.71383908310073e-10	0.292019173015578	0.164	0.073	2.62457317186045e-06	1	Nutf2
Mrpl42	1.86566491518153e-10	0.286922800937325	0.344	0.196	2.85707925110899e-06	1	Mrpl42
Abcf2	1.88731483276519e-10	0.255590533265204	0.126	0.049	2.89023393489662e-06	1	Abcf2
Arpp19.1	2.02556732895598e-10	0.261770397147558	0.638	0.422	3.10195380756318e-06	1	Arpp19
Cst3	2.28108738715378e-10	-1.06551974342281	0.882	0.824	3.4932572246873e-06	1	Cst3
Smim11	2.30600536637601e-10	0.264666523238695	0.342	0.195	3.53141661806821e-06	1	Smim11
Pdia6	2.70902867895591e-10	0.268268540181489	0.573	0.372	4.14860651895308e-06	1	Pdia6
Lsm8	2.75919769451099e-10	0.253398177160264	0.286	0.158	4.22543534937414e-06	1	Lsm8
Cdc34	2.95201313245897e-10	0.276680910606846	0.234	0.121	4.52071291104767e-06	1	Cdc34
Rfc4	3.33669896492433e-10	0.280620772009468	0.133	0.055	5.10982079488512e-06	1	Rfc4
Nrm.1	3.47972880129983e-10	0.264162565450165	0.186	0.089	5.32885668631056e-06	1	Nrm
Krtcap2	3.93633012985398e-10	0.253400022861271	0.714	0.486	6.02809596085839e-06	1	Krtcap2
Pycrl	4.08198576821664e-10	0.286057417178418	0.143	0.061	6.25115300544696e-06	1	Pycrl
Tsc22d3	4.10541224690792e-10	-1.00569392920546	0.263	0.362	6.28702831491479e-06	1	Tsc22d3
Gtf2f1	4.14853244645886e-10	0.2624229937411	0.178	0.084	6.3530625885071e-06	1	Gtf2f1
Rnaseh2b.1	4.15613332477592e-10	0.329601495729744	0.195	0.096	6.36470257356184e-06	1	Rnaseh2b
Rex1bd	4.28181927694705e-10	0.273231608213162	0.344	0.204	6.55717804071671e-06	1	Rex1bd
Exosc7	4.44992044362688e-10	0.262870286687699	0.273	0.149	6.8146081673702e-06	1	Exosc7
Psmd3	4.62908554781539e-10	0.250253454607253	0.195	0.094	7.08898160792449e-06	1	Psmd3
Usp1	4.64393222792092e-10	0.300720187902189	0.166	0.076	7.1117178138381e-06	1	Usp1
Idh2	4.82526911184056e-10	0.275862852418105	0.429	0.259	7.38941711787263e-06	1	Idh2
Tomm6	5.7715319964527e-10	0.254482574431258	0.251	0.134	8.83852409936767e-06	1	Tomm6
Ilf2	5.87422866105968e-10	0.270815309909712	0.215	0.111	8.99579377154679e-06	1	Ilf2
S100a4.1	5.90977133282726e-10	-1.46791906417146	0.182	0.296	9.05022381909167e-06	1	S100a4
Dnajc19	6.40317456395314e-10	0.280360140296708	0.41	0.253	9.80582152723784e-06	1	Dnajc19
Nme4	6.7313757795105e-10	0.255280590664888	0.186	0.089	1.03084288687424e-05	1	Nme4
Rbmxl1	7.62832202088e-10	0.25891188636558	0.228	0.119	1.16820123427756e-05	1	Rbmxl1
Btg1	7.80721614865879e-10	-1.06899335026194	0.366	0.439	1.19559708100561e-05	1	Btg1
Mphosph6	8.16805827710969e-10	0.251649078584799	0.149	0.065	1.25085644455658e-05	1	Mphosph6
Ndufa8	8.31200655557931e-10	0.256871137672908	0.472	0.298	1.27290068392142e-05	1	Ndufa8
Nudcd2	8.58682522925529e-10	0.253025006603451	0.209	0.107	1.31498641560815e-05	1	Nudcd2
Serf1	8.68839422045519e-10	0.33819090392628	0.251	0.137	1.33054069092051e-05	1	Serf1
Pgp	9.71850997340164e-10	0.26940083894002	0.232	0.122	1.48829261732673e-05	1	Pgp
Elob	1.07605730228533e-09	0.260196183326301	0.807	0.561	1.64787415271975e-05	1	Elob
Prim1	1.17206758690295e-09	0.255374530546312	0.11	0.042	1.79490430258318e-05	1	Prim1
Dynll2	1.23585280868637e-09	0.258966861394366	0.186	0.091	1.8925849912223e-05	1	Dynll2
Ddx27	1.24061554512096e-09	0.255050619242529	0.147	0.065	1.89987864579824e-05	1	Ddx27
Ly6k	1.24379372577573e-09	0.268118730266918	0.108	0.041	1.90474571165295e-05	1	Ly6k
Lsm5.1	1.43605643617796e-09	0.254544873245253	0.532	0.351	2.19917682636293e-05	1	Lsm5
Pkmyt1	1.47741588536052e-09	0.268617183977817	0.106	0.04	2.2625146868411e-05	1	Pkmyt1
Rrm2.1	1.74253569471398e-09	0.346015648991344	0.174	0.085	2.66851916288499e-05	1	Rrm2
Csrp1	5.12980925072314e-09	0.250214609777884	0.155	0.072	7.85578988655742e-05	1	Csrp1
Ift27	6.22959465501429e-09	0.263893169840597	0.176	0.087	9.54000125468888e-05	1	Ift27
Dazap1	6.83981172140375e-09	0.270483708643831	0.302	0.179	0.000104744876701577	1	Dazap1
Rpl23a	7.75363998112351e-09	0.253616901799705	0.872	0.661	0.000118739242670925	1	Rpl23a
Itm2b.1	8.692244828293e-09	-0.391811686714012	0.888	0.832	0.000133113037300479	1	Itm2b
Uchl5.1	9.95212933940601e-09	0.266716459694001	0.23	0.127	0.000152406908703664	1	Uchl5
Bex3	1.54968227247835e-08	0.27002287451692	0.232	0.127	0.000237318343207334	1	Bex3
Lst1.1	2.47941483502547e-08	-0.813239900791195	0.553	0.571	0.0003796975878358	1	Lst1
Vkorc1	4.75098789147164e-08	0.255580406710219	0.188	0.1	0.000727566285699966	1	Vkorc1
Gnai2	5.5384039662471e-08	-0.461573802345882	0.812	0.759	0.000848151183391081	1	Gnai2
Ifitm3.1	7.26825806156762e-08	-1.58291425501772	0.172	0.261	0.00111306103954846	1	Ifitm3
Tceal9	1.3488607307213e-07	0.260556299875838	0.201	0.111	0.00206564532302659	1	Tceal9
Prdx4.1	1.94640622372706e-07	0.281775544990502	0.284	0.176	0.00298072649101562	1	Prdx4
Cpa3.1	2.7169633963027e-07	-1.19958019737729	0.043	0.119	0.00416075774509795	1	Cpa3
Tk1	2.96932411608053e-07	0.308786020830711	0.12	0.057	0.00454722295136573	1	Tk1
Asf1b	5.1049368768086e-07	0.259563807727316	0.12	0.058	0.00781770033314469	1	Asf1b
Fn1.1	5.3231794644719e-07	-1.437707414517	0.104	0.187	0.00815191703189227	1	Fn1
Id2.1	6.24463095524483e-07	-1.03240898652017	0.046	0.119	0.00956302784486193	1	Id2
Coro1a	7.72832292193287e-07	-0.390120645124313	0.938	0.88	0.011835153722648	1	Coro1a
Hist1h1b.1	1.28480827485699e-06	-0.39776817080496	0.033	0.101	0.01967555392116	1	Hist1h1b
Txnip	1.5035593770232e-06	-0.866187216152855	0.203	0.278	0.0230255082997333	1	Txnip
Ahnak.1	2.11460524734739e-06	-0.954271883960102	0.137	0.214	0.0323830647578779	1	Ahnak
Gdpd3	5.50386147370403e-06	-0.685508309539228	0.439	0.457	0.0842861346083034	1	Gdpd3
Pld4.1	6.82767266846218e-06	-0.879152199997319	0.253	0.308	0.10455897924483	1	Pld4
Rrm1	7.94139073923597e-06	0.268984426405161	0.13	0.071	0.12161445778066	1	Rrm1
Lyz2.1	8.85058587060714e-06	-2.11048599382183	0.675	0.626	0.135537872022478	1	Lyz2
Alox5ap	9.49136434052305e-06	-0.682888941342633	0.625	0.598	0.14535075351077	1	Alox5ap
Fos.1	1.5811565131169e-05	-0.855235346030731	0.219	0.284	0.242138308418722	1	Fos
Cdkn2d	1.7506869003422e-05	-0.611962359864026	0.097	0.166	0.268100191918405	1	Cdkn2d
Sh3bgrl3	1.9844607274784e-05	-0.280770788578656	0.99	0.963	0.303900315806043	1	Sh3bgrl3
Actb	2.34012360567589e-05	-0.326833511890871	0.998	0.999	0.358366528973206	1	Actb
Mbnl1	3.09220741403709e-05	-0.644507683962824	0.65	0.603	0.473540643385639	1	Mbnl1
Fxyd5.1	5.43594396607515e-05	-0.621118466505214	0.71	0.647	0.832460458964748	1	Fxyd5
Birc5.1	5.60363112928096e-05	-0.524756057201681	0.108	0.176	0.858140071138086	1	Birc5
Zyx	6.28752192519842e-05	-0.746138552954679	0.201	0.259	0.962871107624886	1	Zyx
Ftl1.1	6.50483401017716e-05	-0.274831775631553	0.99	0.97	0.996150280318531	1	Ftl1
Ogt	7.06316495222677e-05	-0.673782268300677	0.188	0.249	1	1	Ogt
Hist1h1e	9.10801336110652e-05	-0.37931219422148	0.054	0.112	1	1	Hist1h1e
Ubc	0.000105813290860897	-0.594755820747171	0.389	0.415	1	1	Ubc
Tmsb10.1	0.000133226652201272	-0.320989189365135	0.992	0.96	1	1	Tmsb10
Gabarap	0.000165855221882905	-0.5059750306951	0.509	0.51	1	1	Gabarap
Slfn2	0.000170486709263597	-0.757702597565413	0.114	0.174	1	1	Slfn2
Myo1f	0.000192938821421352	-0.541674909183004	0.066	0.121	1	1	Myo1f
Clic1	0.000195608206721094	-0.334127625276277	0.822	0.728	1	1	Clic1
Crip1.1	0.000206968195510729	-0.761217430504685	0.673	0.647	1	1	Crip1
Cyp4f18.1	0.000306764199849184	-0.705960778165091	0.12	0.173	1	1	Cyp4f18
H2-T23	0.000354505936026607	-0.77571470081601	0.232	0.272	1	1	H2-T23
Actg1	0.000471845208758647	-0.395010280125994	0.913	0.808	1	1	Actg1
Pirb.1	0.000473652303801261	-0.800974238108459	0.068	0.117	1	1	Pirb
Anxa2.1	0.000577349794479854	-0.45271595144753	0.584	0.568	1	1	Anxa2
Il17ra	0.000597897713158906	-0.503457230065395	0.058	0.105	1	1	Il17ra
Atp13a2	0.000724795735755085	-0.586481459542926	0.149	0.199	1	1	Atp13a2
Tmem176b	0.000747446833366501	-0.547557548295543	0.077	0.126	1	1	Tmem176b
Ifitm6	0.000937459779182585	-0.976299215661131	0.081	0.125	1	1	Ifitm6
Itgb7	0.00108487407007247	-0.671368341444081	0.207	0.252	1	1	Itgb7
Tcf4.1	0.00120355652915737	-0.569118035612998	0.112	0.161	1	1	Tcf4
Msrb1.1	0.00145117640294171	-0.557493608146876	0.658	0.592	1	1	Msrb1
Pira2	0.00151890333555608	-0.686162566888233	0.064	0.107	1	1	Pira2
Cdca3.1	0.00155307554247193	-0.267165875127605	0.07	0.119	1	1	Cdca3
Ctss	0.00160967149837565	-0.814816137780012	0.24	0.275	1	1	Ctss
Tia1	0.0016327571504742	-0.461111866907516	0.099	0.147	1	1	Tia1
Plekho1	0.0018522536773736	-0.470599697832386	0.075	0.119	1	1	Plekho1
Tnfaip8l2	0.00229390025220877	-0.608788367235341	0.246	0.277	1	1	Tnfaip8l2
Klf13	0.00329799182593909	-0.721497486676565	0.277	0.306	1	1	Klf13
Mxd4	0.00395440831476209	-0.400745181758816	0.068	0.108	1	1	Mxd4
Hist1h1c.1	0.00412517152550588	-0.363503044550686	0.077	0.119	1	1	Hist1h1c
Miip	0.00436458533393498	-0.337004217271158	0.062	0.102	1	1	Miip
Ms4a6c	0.00439356609586136	-0.375703699073708	0.716	0.652	1	1	Ms4a6c
Mki67.1	0.00441581883323075	-0.292921731925083	0.064	0.106	1	1	Mki67
Samsn1	0.00441781821733203	-0.598684512848632	0.371	0.374	1	1	Samsn1
Notch2.1	0.00489749988247608	-0.793953354014715	0.242	0.269	1	1	Notch2
Ccl3.1	0.00595997683765909	-0.651427299491468	0.168	0.203	1	1	Ccl3
Gyg	0.00648543158947707	-0.420788360719559	0.091	0.131	1	1	Gyg
Tuba1c.1	0.00675119136734279	-0.344929873912281	0.135	0.179	1	1	Tuba1c
Cyth4	0.00851015260122559	-0.517419046640347	0.106	0.143	1	1	Cyth4
Npc2	0.00884971710668581	-0.338873504897178	0.665	0.613	1	1	Npc2
Zfp36	0.00896003723525368	-0.571809095283218	0.104	0.14	1	1	Zfp36
S100a10.1	0.00906843837774014	-0.359085070317893	0.524	0.519	1	1	S100a10
Itga4.1	0.00954966908510238	-0.47486217953951	0.07	0.106	1	1	Itga4
Ubald2	0.00965842628565153	-0.391575616602603	0.253	0.288	1	1	Ubald2
Cpa3.2	3.54999254582107e-107	2.07090165196466	0.405	0.058	5.43645858467038e-103	2	Cpa3
Ly6c2.2	1.52449734016139e-80	-1.64363972730637	0.419	0.827	2.33461522672315e-76	2	Ly6c2
Ptprcap.1	8.53267355096891e-52	1.38286691809004	0.361	0.105	1.30669362759538e-47	2	Ptprcap
Nrgn	1.50151600453681e-51	1.19158631167976	0.215	0.033	2.29942160934768e-47	2	Nrgn
Cebpb	1.04472243223454e-49	-1.71009424958997	0.178	0.593	1.59988793272397e-45	2	Cebpb
Hp.1	2.78582954051179e-46	-1.40582651905718	0.246	0.646	4.26621935833975e-42	2	Hp
Cox6a2	4.40179393550697e-44	1.35036734252076	0.218	0.041	6.74090723283537e-40	2	Cox6a2
Slpi.2	1.04764852126654e-41	-1.21159500672512	0.323	0.702	1.60436894546758e-37	2	Slpi
Prtn3.2	1.51398747502951e-41	-1.16462632663681	0.635	0.809	2.31852041926019e-37	2	Prtn3
Rps24	1.18169046463046e-39	0.349770390640474	1	0.993	1.80964077753509e-35	2	Rps24
Hmgb2.1	5.60814998829204e-39	-1.59204246799221	0.475	0.721	8.58832089207043e-35	2	Hmgb2
H2afz.1	5.42983839494775e-38	-1.04237039487687	0.499	0.757	8.31525451802299e-34	2	H2afz
Elane.1	1.43740378440456e-35	-2.34674643293705	0.044	0.347	2.20124015543714e-31	2	Elane
Lgals1.1	2.69711263966195e-34	0.672572367666612	0.939	0.86	4.13035829637831e-30	2	Lgals1
Sem1.1	1.53412596694351e-32	-0.664733634331806	0.693	0.885	2.34936050577729e-28	2	Sem1
mt-Co1.2	2.46610007142303e-32	0.306939049321993	1	0.999	3.77658564937723e-28	2	mt-Co1
Lyz2.2	2.64172494422384e-32	-2.75417721421026	0.377	0.676	4.04553757958439e-28	2	Lyz2
Slc16a11	1.28506944331031e-29	1.12713880651386	0.117	0.016	1.96795534548541e-25	2	Slc16a11
H2afy	5.44850397602662e-29	0.722208244113336	0.843	0.766	8.34383898888716e-25	2	H2afy
Clec10a	1.71811927771367e-27	1.08919946980212	0.178	0.044	2.63112786189072e-23	2	Clec10a
Dstn.1	3.97660678253222e-27	-1.01045972023336	0.136	0.431	6.08977562676985e-23	2	Dstn
Rps27	1.98473687204871e-26	0.286735231687169	1	0.995	3.0394260458554e-22	2	Rps27
Mpo.1	3.25259458110859e-26	-1.54241122976129	0.19	0.459	4.9810233415097e-22	2	Mpo
Sox4.1	6.51829917551772e-26	1.10531877527326	0.283	0.112	9.98212335738784e-22	2	Sox4
Tmem176b.1	1.53220792932017e-25	0.99144026216823	0.26	0.095	2.3464232229609e-21	2	Tmem176b
Lcn2	5.9117326557073e-25	-1.55333330336121	0.016	0.235	9.05322738895015e-21	2	Lcn2
Gsr.1	7.12027023118204e-25	-0.920123790106838	0.241	0.549	1.09039818320322e-20	2	Gsr
Clec4a2	1.1619830675751e-24	-1.43145463154486	0.009	0.222	1.77946086968451e-20	2	Clec4a2
Rpl39.1	1.03907043656719e-23	0.257343287621763	1	0.997	1.59123246655899e-19	2	Rpl39
Clec12a	1.2020198769566e-23	0.760154360585267	0.766	0.658	1.84077323957134e-19	2	Clec12a
Rps7	7.2224291816019e-23	0.34028031726635	0.988	0.971	1.10604280487051e-18	2	Rps7
Plac8.1	2.1558473126747e-22	0.509396611756756	0.979	0.879	3.30146457463003e-18	2	Plac8
Hint1.2	3.98666636764863e-22	-0.596141096160941	0.581	0.776	6.10518087541711e-18	2	Hint1
Top2a.1	9.51818631071151e-22	-0.985443267320891	0.012	0.205	1.45761505162236e-17	2	Top2a
Pclaf.1	1.68298650357651e-21	-1.06322859586154	0.014	0.207	2.57732553157707e-17	2	Pclaf
Cd47	3.40323672096165e-21	0.593348219893604	0.803	0.748	5.21171671448067e-17	2	Cd47
Tespa1	7.48082048920964e-21	1.02742083286504	0.304	0.146	1.14561284971756e-16	2	Tespa1
Hmgn2.2	7.72230227556289e-21	-0.824060098006667	0.276	0.534	1.1825933704797e-16	2	Hmgn2
Tmsb4x.1	1.00839977377741e-20	-0.609800970641661	0.998	0.992	1.54426341356273e-16	2	Tmsb4x
H2-K1	6.90443774854291e-20	0.533575613076618	0.829	0.763	1.05734559681186e-15	2	H2-K1
Msrb1.2	1.71145687525729e-19	-0.819098048119464	0.365	0.642	2.62092505876901e-15	2	Msrb1
Prdx5.1	1.86691136980798e-19	-0.826655906376109	0.461	0.72	2.85898807172394e-15	2	Prdx5
Fn1.2	5.38525308512449e-19	-2.02247230405813	0.023	0.199	8.24697657455964e-15	2	Fn1
Rps13	5.39417965908423e-19	0.287677551780923	0.991	0.975	8.26064672992159e-15	2	Rps13
Adgrg1	6.18026075702353e-19	0.761457226727402	0.133	0.036	9.46445132330584e-15	2	Adgrg1
Ctsh	7.18149007118686e-19	-0.916464339002801	0.119	0.347	1.09977338950156e-14	2	Ctsh
Alyref.2	1.10376512230841e-18	-0.702160895129789	0.286	0.544	1.6903059083031e-14	2	Alyref
Aprt	1.32634685785597e-18	-0.626452174572975	0.422	0.697	2.03116757812062e-14	2	Aprt
Gapdh.1	2.11398059008151e-18	-0.392281340249812	0.904	0.924	3.23734987565083e-14	2	Gapdh
Xpc.1	2.17984441572651e-18	0.852611773958483	0.539	0.415	3.33821373824358e-14	2	Xpc
Emb.1	3.14862707204991e-18	-0.675326966240872	0.283	0.559	4.82180749813723e-14	2	Emb
Il12a.1	3.40898339625428e-18	0.897609635893567	0.213	0.085	5.2205171730238e-14	2	Il12a
Birc5.2	4.37067279369758e-18	-0.878472113511039	0.019	0.189	6.69324831626847e-14	2	Birc5
Cdk1.1	7.02883595443409e-18	-0.766960960324705	0.005	0.161	1.07639593806204e-13	2	Cdk1
Txn1.2	1.06419785562239e-17	-0.633974206166598	0.351	0.607	1.62971259610013e-13	2	Txn1
Ppia.2	1.87243814799029e-17	-0.388256188550227	0.963	0.939	2.86745177983232e-13	2	Ppia
Nucks1.1	2.42361803191066e-17	-0.671325565637617	0.094	0.308	3.71152865406799e-13	2	Nucks1
Gda	2.57403112621459e-17	-0.970902159855334	0.035	0.208	3.94187126668503e-13	2	Gda
Eef1a1	4.03137639157603e-17	0.25095422043401	0.993	0.983	6.17364980605953e-13	2	Eef1a1
Tmem176a	4.79467210214593e-17	0.756356387141249	0.169	0.059	7.34256085722627e-13	2	Tmem176a
Lgals3.1	6.82685170781291e-17	-1.20833940740588	0.244	0.457	1.04546407053447e-12	2	Lgals3
S100a10.2	8.97387086399385e-17	0.861462071126312	0.63	0.502	1.37425858411202e-12	2	S100a10
Gtf2f2.1	3.04511567912825e-16	-0.701704737855514	0.044	0.219	4.66329015101701e-12	2	Gtf2f2
Smim5	3.85598561413931e-16	0.77550143014844	0.194	0.077	5.90505636949293e-12	2	Smim5
Tcf4.2	7.30695166868674e-16	0.79411015701459	0.269	0.134	1.11898657854269e-11	2	Tcf4
Rps4x	9.78046404343855e-16	0.282659051303291	0.995	0.977	1.49778026361218e-11	2	Rps4x
Cenpw.2	1.50279533104683e-15	-0.564584030562127	0.059	0.238	2.30138076996511e-11	2	Cenpw
Ighm	1.85732644789348e-15	0.552139611875926	0.4	0.266	2.84430972230407e-11	2	Ighm
Rbks.1	1.9794502837855e-15	-0.778582753783321	0.04	0.202	3.03133016458912e-11	2	Rbks
Dek.2	2.15786076391368e-15	-0.611467549844888	0.178	0.405	3.30454797385741e-11	2	Dek
Uqcrq.2	2.82733063404282e-15	-0.595553722670098	0.391	0.62	4.32977413297317e-11	2	Uqcrq
Ube2c.2	3.05305651113419e-15	-1.11562656213226	0.012	0.151	4.6754507411509e-11	2	Ube2c
Tsc22d1	3.82223679131585e-15	0.74874907084446	0.166	0.062	5.85337342222109e-11	2	Tsc22d1
Cybb	3.95137323834087e-15	-1.11181024204997	0.033	0.184	6.05113297719521e-11	2	Cybb
Hist1h2ap.2	6.52657083420083e-15	-1.07228660910958	0.037	0.191	9.99479057549515e-11	2	Hist1h2ap
Chil3.1	7.37069382644233e-15	-2.88782238336002	0.012	0.148	1.12874805258138e-10	2	Chil3
Hopx	1.19885492774383e-14	-0.887938291828158	0.042	0.198	1.8359264363469e-10	2	Hopx
F10.1	1.23375031573762e-14	-0.906437319197099	0.07	0.238	1.8893652335206e-10	2	F10
Cdca3.2	1.48174948632849e-14	-0.576936338641979	0.002	0.129	2.26915116336345e-10	2	Cdca3
H2afx.1	1.55577128369188e-14	-0.813418900503537	0.11	0.295	2.38250814384575e-10	2	H2afx
H2-D1.1	1.7259976620399e-14	0.379530980887065	0.897	0.912	2.64319281964791e-10	2	H2-D1
Rps20	1.85419685872579e-14	0.252846872987621	1	0.977	2.83951706945268e-10	2	Rps20
Rnaseh2c.1	2.83289273251368e-14	-0.596213977775579	0.133	0.339	4.33829193057145e-10	2	Rnaseh2c
Slfn2.1	2.84059541469076e-14	-1.05435119770428	0.037	0.185	4.35008781805743e-10	2	Slfn2
Hist1h2ae.2	3.36439949925489e-14	-1.39203443599449	0.07	0.228	5.15224139315893e-10	2	Hist1h2ae
Ran.2	3.82730412981234e-14	-0.597437850946755	0.283	0.503	5.86113354439463e-10	2	Ran
Cdca8.1	5.02402726523771e-14	-0.550796590855049	0.016	0.152	7.69379535398503e-10	2	Cdca8
Rpl21	5.44321155503742e-14	0.275428138971522	0.986	0.974	8.3357341753843e-10	2	Rpl21
Spc24.1	5.78651107249164e-14	-0.571443227573607	0.012	0.143	8.8614630564137e-10	2	Spc24
Fam241a	6.92186507916139e-14	-0.623908383551186	0.023	0.163	1.06001441822277e-09	2	Fam241a
Tuba4a.1	9.98229974593039e-14	-0.577079534056736	0.185	0.401	1.52868938309178e-09	2	Tuba4a
Ldha.2	1.20026843943902e-13	-0.513902585135465	0.295	0.524	1.83809108815691e-09	2	Ldha
Eno1	1.54796781185941e-13	-0.575052774847677	0.232	0.465	2.3705579070815e-09	2	Eno1
Mki67.2	1.56215794314595e-13	-0.628721834016551	0	0.115	2.39228867413371e-09	2	Mki67
Ccnb2.1	2.09596158496302e-13	-0.640700626500865	0.009	0.133	3.20975557121237e-09	2	Ccnb2
Tuba1b.1	2.33744625980397e-13	-0.82641313538015	0.293	0.474	3.57956520226381e-09	2	Tuba1b
Atp5k.2	2.47767027017962e-13	-0.519647762751391	0.424	0.643	3.79430425175307e-09	2	Atp5k
Pgls.1	2.99359444120097e-13	0.591267883713781	0.684	0.634	4.58439052725516e-09	2	Pgls
Smc2.1	4.9583950036944e-13	-0.521270739714087	0.019	0.147	7.59328610865761e-09	2	Smc2
Prdx4.2	5.1152078068199e-13	-0.573468248128187	0.059	0.215	7.83342923536399e-09	2	Prdx4
Mif.2	5.24846783130336e-13	-0.584940841327122	0.45	0.635	8.03750363685796e-09	2	Mif
Cks1b.2	5.6615529363645e-13	-0.522871809966418	0.131	0.321	8.67010216674859e-09	2	Cks1b
Sephs2	5.67679273495816e-13	-0.532415351398249	0.084	0.255	8.69344039431493e-09	2	Sephs2
Ifitm3.2	5.99226902984593e-13	-1.47163546567562	0.11	0.269	9.17656079230606e-09	2	Ifitm3
Rrm2.2	6.37713760179591e-13	-0.560260926632226	0.002	0.115	9.76594852339026e-09	2	Rrm2
Bola2.1	1.21466466888348e-12	-0.49577323132017	0.34	0.565	1.86013747392816e-08	2	Bola2
Rpl3	2.05104711699209e-12	0.307488489743233	0.972	0.936	3.14097355496168e-08	2	Rpl3
Nusap1.2	2.14631794608608e-12	-0.541674858331795	0	0.105	3.28687130263623e-08	2	Nusap1
Cyba	2.44988342985478e-12	-0.465414058859197	0.663	0.859	3.75175148447961e-08	2	Cyba
Lsm5.2	2.94003062994052e-12	-0.476208174706076	0.197	0.41	4.50236290669092e-08	2	Lsm5
Padi2	2.99231428830199e-12	0.559745999920464	0.131	0.047	4.58243010110566e-08	2	Padi2
Dut.2	3.00143328628527e-12	-0.576880798698513	0.148	0.334	4.59639493461726e-08	2	Dut
Rgcc.1	3.72077187027941e-12	-0.547246646202116	0.012	0.126	5.69799004214589e-08	2	Rgcc
Cenpa.1	4.25845710607476e-12	-0.73809925766698	0.059	0.202	6.52140121224289e-08	2	Cenpa
Ndufab1.2	5.01306367221172e-12	-0.496724696609536	0.152	0.341	7.67700570762502e-08	2	Ndufab1
Gm42031.1	5.21647396608368e-12	-0.543858346664031	0.044	0.183	7.98850823166055e-08	2	Gm42031
Nap1l1.2	6.2905572828284e-12	-0.479900828463028	0.173	0.372	9.63335942292341e-08	2	Nap1l1
Sept1	6.40214142753042e-12	0.621943933218249	0.103	0.033	9.80423938212009e-08	2	Sept1
Gpr141	7.28424793722215e-12	-0.93887478592725	0.016	0.13	1.1155097291062e-07	2	Gpr141
Lsm2.2	1.02342253535382e-11	-0.434533322194359	0.077	0.235	1.56726927064084e-07	2	Lsm2
Rasgrp2.1	1.51671074293976e-11	0.802671418671586	0.368	0.259	2.32269083173795e-07	2	Rasgrp2
Exosc8.2	1.63851243463976e-11	-0.500738751840259	0.047	0.182	2.50921794240733e-07	2	Exosc8
Ptp4a3.1	1.77293420077931e-11	0.830733909453322	0.241	0.136	2.71507143507344e-07	2	Ptp4a3
Dtymk.2	1.90208850085288e-11	-0.520053794992902	0.169	0.355	2.9128583302061e-07	2	Dtymk
Mcemp1	2.24706439122751e-11	-0.837301673020933	0.002	0.101	3.4411544087258e-07	2	Mcemp1
Cd34	2.41975876284951e-11	0.792667898872387	0.237	0.132	3.70561856942774e-07	2	Cd34
C1galt1c1	2.81482677239792e-11	-0.537944523640882	0.056	0.194	4.31062571925017e-07	2	C1galt1c1
Mt1.2	2.98952076178672e-11	-0.487373266827249	0.555	0.702	4.57815209460018e-07	2	Mt1
Lockd.1	3.13350308313574e-11	-0.432134488339876	0.019	0.132	4.79864662151406e-07	2	Lockd
Nasp.2	3.32461247084528e-11	-0.466144847180987	0.037	0.164	5.09131153785246e-07	2	Nasp
Nt5dc2	3.34697064100782e-11	-0.535833342873687	0.028	0.147	5.12555083963938e-07	2	Nt5dc2
Svip	3.68252415960601e-11	-0.516211776270051	0.096	0.255	5.63941749802065e-07	2	Svip
Rpl22l1.1	5.860034370565e-11	0.3765390088944	0.855	0.795	8.97405663508324e-07	2	Rpl22l1
Lig1.2	6.79790443663578e-11	-0.451038765246641	0.026	0.141	1.0410310854264e-06	2	Lig1
Siva1.2	7.64089535495152e-11	-0.414127076817341	0.129	0.302	1.17012671465728e-06	2	Siva1
Naa38.1	7.86117556568746e-11	-0.400466591527186	0.155	0.339	1.20386042612938e-06	2	Naa38
Tubb4b.1	8.31494126802221e-11	-0.606160728130242	0.136	0.301	1.27335010578492e-06	2	Tubb4b
Nrg4.1	9.06532746170054e-11	-0.504098145081658	0.075	0.218	1.38826424748482e-06	2	Nrg4
Lbp.1	9.34830791739857e-11	-0.436853653519602	0.08	0.228	1.43159987447042e-06	2	Lbp
Lamp1	1.22526146261802e-10	-0.485007017999922	0.386	0.598	1.87636540385324e-06	2	Lamp1
Hist1h1b.2	1.28915626758373e-10	-0.469134650886452	0.007	0.104	1.97421390817773e-06	2	Hist1h1b
Ssna1	1.29955843346048e-10	-0.464714644333037	0.129	0.298	1.99014378500138e-06	2	Ssna1
Med21	1.41951131573764e-10	-0.402727873675185	0.084	0.234	2.17383962892062e-06	2	Med21
Anp32b.2	1.48389352806042e-10	-0.452279458124187	0.349	0.548	2.27243454887173e-06	2	Anp32b
Cdc20.1	1.7217447081424e-10	-0.446898270578267	0.009	0.107	2.63667984604927e-06	2	Cdc20
1700020L24Rik	1.98950720020086e-10	-0.446682702696178	0.023	0.133	3.0467313263876e-06	2	1700020L24Rik
Zfp36l2	2.03750613427503e-10	0.566265782595028	0.466	0.365	3.12023689402878e-06	2	Zfp36l2
Rapsn.1	2.35623162234243e-10	-0.46088483111594	0.014	0.115	3.6083331064552e-06	2	Rapsn
Tyms.2	2.44377834201702e-10	-0.439443754968497	0.021	0.127	3.74240215296487e-06	2	Tyms
Snrpd3.2	2.54481668584093e-10	-0.466715485470035	0.199	0.388	3.89713227269679e-06	2	Snrpd3
C1qbp.2	2.8219403748201e-10	-0.435693569058164	0.183	0.364	4.3215194899995e-06	2	C1qbp
Aurkb.1	3.83753597589579e-10	-0.400849528693049	0.009	0.104	5.87680259348681e-06	2	Aurkb
Tspo	3.87251803132786e-10	-0.41992460102415	0.546	0.732	5.93037411317548e-06	2	Tspo
Igsf6	3.99236909486452e-10	-0.629191451516489	0.037	0.15	6.11391403187553e-06	2	Igsf6
Ddx39.2	4.01119508967701e-10	-0.319025321861803	0.091	0.243	6.14274416033138e-06	2	Ddx39
Npm3.1	4.14065871512699e-10	-0.327357192129134	0.126	0.295	6.34100475634547e-06	2	Npm3
Ccdc34.1	4.28368133656366e-10	-0.393248509182865	0.049	0.172	6.56002959881359e-06	2	Ccdc34
Soat1	4.47671597184449e-10	-0.511231293745899	0.033	0.145	6.85564283928265e-06	2	Soat1
Tpi1.1	4.66325258880871e-10	-0.434555432090186	0.267	0.474	7.14130501450166e-06	2	Tpi1
Tmpo.1	4.97402480943209e-10	-0.464699423156796	0.054	0.178	7.61722159316431e-06	2	Tmpo
Cst7.1	5.01579676721479e-10	0.821734616986398	0.244	0.15	7.68119116931273e-06	2	Cst7
Dctpp1.2	5.15931009379292e-10	-0.408112913657361	0.152	0.324	7.90096747763448e-06	2	Dctpp1
Smc4.1	5.45335285156361e-10	-0.391568477606896	0.033	0.145	8.35126455688452e-06	2	Smc4
Pa2g4.2	5.79662073909414e-10	-0.37833721707378	0.126	0.291	8.87694499984876e-06	2	Pa2g4
Psap.1	5.9907824948768e-10	-0.7060849313561	0.311	0.507	9.17428431265433e-06	2	Psap
Lsm6.2	6.19477316492387e-10	-0.406510242313094	0.262	0.469	9.48667562476441e-06	2	Lsm6
Psmb5	8.11077935983767e-10	-0.381553648450031	0.227	0.426	1.24208475116554e-05	2	Psmb5
Ctsg.2	9.71644615315648e-10	0.369480950008748	0.944	0.812	1.48797656389438e-05	2	Ctsg
Csf2ra	1.24560430281422e-09	-0.521404305699456	0.098	0.24	1.9075184293297e-05	2	Csf2ra
Mef2c	1.28518329827708e-09	0.634534165462405	0.34	0.237	1.96812970298153e-05	2	Mef2c
Ndufaf8	1.51367882039723e-09	-0.335887056647037	0.08	0.217	2.31804774555632e-05	2	Ndufaf8
Mcm7.2	1.54657089827873e-09	-0.422494301046762	0.087	0.224	2.36841867362405e-05	2	Mcm7
Atp5e.1	1.57356126589691e-09	-0.275345029432492	0.754	0.871	2.40975172259453e-05	2	Atp5e
Nhp2.2	1.72923676409462e-09	-0.40930451866636	0.145	0.309	2.6481531805345e-05	2	Nhp2
Cox5a.2	1.9467353943879e-09	-0.382513827609468	0.297	0.5	2.98123058296563e-05	2	Cox5a
Sdf2l1.1	2.47570409909403e-09	-0.360072230840796	0.145	0.309	3.7912932573526e-05	2	Sdf2l1
Timm8a1.1	4.37310915285416e-09	-0.369474669085503	0.028	0.128	6.69697935668086e-05	2	Timm8a1
Shmt2.1	4.64521488521740e-09	-0.327743874895967	0.021	0.116	7.11368207522192e-05	2	Shmt2
Fdps.1	4.70232024018121e-09	-0.291622581515499	0.08	0.214	7.20113321581351e-05	2	Fdps
Lmnb1.1	4.97597409065516e-09	-0.324864160441897	0.04	0.148	7.62020672242931e-05	2	Lmnb1
Tipin.2	5.41132115943187e-09	-0.335094105325672	0.042	0.151	8.28689722355397e-05	2	Tipin
Lat2.1	5.90153409232829e-09	0.60602267424949	0.438	0.357	9.03760930899154e-05	2	Lat2
Tomm7.1	5.95936791260706e-09	-0.341882525277988	0.489	0.677	9.12617602136645e-05	2	Tomm7
Cox6a1.2	6.05406629995115e-09	-0.324774348625721	0.218	0.414	9.27119713174519e-05	2	Cox6a1
1110008P14Rik	6.5824818284082e-09	-0.486945052428912	0.028	0.125	0.000100804126720243	2	1110008P14Rik
Ifitm6.1	6.71027247454483e-09	-1.00278903875032	0.035	0.132	0.00010276111267518	2	Ifitm6
Ostf1	6.99960525936054e-09	-0.447057121893204	0.253	0.44	0.000107191954941847	2	Ostf1
Selenoh.2	7.47797748844562e-09	-0.334665158649635	0.211	0.397	0.000114517747258056	2	Selenoh
Nsmce4a	1.14436393080925e-08	-0.32388110676326	0.098	0.234	0.000175247892364129	2	Nsmce4a
Pdcd4.1	1.16064315311596e-08	-0.346360376659354	0.714	0.811	0.000177740892468179	2	Pdcd4
Bmyc	1.22237775324832e-08	0.666361221190598	0.246	0.152	0.000187194929132448	2	Bmyc
Trem3	1.24668842865627e-08	-0.402520074549255	0.016	0.103	0.000190917865964421	2	Trem3
Tmx4	1.25985770491798e-08	-0.421983102612035	0.03	0.127	0.00019293460893114	2	Tmx4
Pgp.1	1.32125035937271e-08	-0.329807346934315	0.047	0.155	0.000202336280034336	2	Pgp
Calm1.1	1.32653597724034e-08	-0.39662293006698	0.288	0.484	0.000203145719554585	2	Calm1
Fbl.2	1.36641977287472e-08	-0.327670498959801	0.169	0.336	0.000209253524018035	2	Fbl
Elob.1	1.37854492123373e-08	-0.384783169331969	0.431	0.628	0.000211110369237734	2	Elob
Dnmt1.2	1.70195609236348e-08	-0.304241001265	0.044	0.15	0.000260637555984544	2	Dnmt1
Tuba1c.2	1.78258489271981e-08	-0.385258275502968	0.07	0.189	0.000272985050471112	2	Tuba1c
Pkib	1.8564672121234e-08	-0.404188661823868	0.087	0.213	0.000284299388864577	2	Pkib
Rpl12	1.93136004675304e-08	0.265827363452292	0.972	0.921	0.000295768477559761	2	Rpl12
H2afv.1	2.08344919553249e-08	-0.443085456544303	0.244	0.416	0.000319059409803846	2	H2afv
Snrpd1.2	2.12321949883949e-08	-0.381037933920315	0.267	0.443	0.00032514983405228	2	Snrpd1
Ndufa3	2.19041879678306e-08	-0.330018781747038	0.297	0.505	0.000335440734539358	2	Ndufa3
Polr2f.2	2.3243351966324e-08	-0.378723214862478	0.199	0.367	0.000355948692012286	2	Polr2f
Ndufv3	2.32783908553265e-08	-0.343993392904671	0.218	0.401	0.000356485277558469	2	Ndufv3
Dnajc9.2	2.40233587718598e-08	-0.347188622806153	0.056	0.167	0.000367893716232261	2	Dnajc9
Id2.2	2.44005249960855e-08	-0.997302712506788	0.03	0.12	0.000373669639790054	2	Id2
Ncl.2	2.53108451981571e-08	-0.425936011782333	0.307	0.479	0.000387610283364578	2	Ncl
Ranbp1.2	2.58896100544831e-08	-0.376898602696282	0.251	0.426	0.000396473488374354	2	Ranbp1
Pcna.2	2.85939639678508e-08	-0.3161740856743	0.059	0.17	0.000437887964203667	2	Pcna
Klf13.1	3.08982707186846e-08	-0.574588817787998	0.173	0.322	0.000473176117785936	2	Klf13
Fcgr3.1	3.11016800124048e-08	-0.434823143929088	0.145	0.289	0.000476291127709966	2	Fcgr3
Gpc1	3.17306093080307e-08	-0.359428679153809	0.066	0.179	0.000485922550943182	2	Gpc1
Gm5914	3.25632423105033e-08	0.704796057127789	0.183	0.102	0.000498673492743048	2	Gm5914
Bax	3.57578220356555e-08	-0.293571702810695	0.237	0.417	0.000547595286654029	2	Bax
Lsm4.2	3.66270993833763e-08	-0.267203585525667	0.227	0.41	0.000560907399957024	2	Lsm4
Rps27l.2	3.67398575474179e-08	-0.354079972528067	0.473	0.64	0.000562634178481158	2	Rps27l
Cdc34.1	3.70163871763875e-08	-0.356740443108665	0.049	0.154	0.000566868953219199	2	Cdc34
Dusp2	3.72119828233718e-08	0.603039840392364	0.15	0.076	0.000569864304957115	2	Dusp2
Cotl1	3.89163959291054e-08	-0.455598059005621	0.215	0.381	0.000595965687258321	2	Cotl1
Cox7a2.1	4.25942441586698e-08	-0.360496958480673	0.452	0.637	0.000652288255045869	2	Cox7a2
Gmnn.2	4.57127954062125e-08	-0.299455693303785	0.084	0.208	0.000700045748850739	2	Gmnn
Cycs.1	4.72303785517857e-08	-0.374113586847383	0.457	0.64	0.000723286017142047	2	Cycs
Sod1	4.76576408167166e-08	-0.424920013740446	0.101	0.227	0.000729829111467198	2	Sod1
Rex1bd.1	4.78660547519165e-08	-0.317015411171773	0.11	0.245	0.000733020762470849	2	Rex1bd
Mcm5.2	5.2839652335324e-08	-0.262873133676182	0.044	0.145	0.000809186435863152	2	Mcm5
Rbm3.2	5.30299035921466e-08	-0.281432132375858	0.742	0.827	0.000812099943610133	2	Rbm3
Napsa	5.62675596017922e-08	-0.428247030410395	0.443	0.639	0.000861681407741846	2	Napsa
Hnrnpab.2	5.62952016490136e-08	-0.378819153754948	0.204	0.368	0.000862104718052995	2	Hnrnpab
Gng12	5.68266401521639e-08	-0.251566967484987	0.138	0.288	0.000870243167290238	2	Gng12
Serf1.1	5.8725960934312e-08	-0.268130806170424	0.061	0.171	0.000899329365748054	2	Serf1
Satb1	5.88597305420405e-08	0.506156796826691	0.145	0.072	0.000901377913520808	2	Satb1
Srm.2	5.93897524959942e-08	-0.333932760343786	0.105	0.236	0.000909494669723656	2	Srm
Cmc1.1	5.97706296189647e-08	-0.29636725565209	0.11	0.243	0.000915327421984825	2	Cmc1
Pmf1.1	6.0209978697643e-08	-0.289894706873955	0.052	0.156	0.000922055613775705	2	Pmf1
Atp6v0b	7.16820374513021e-08	-0.424600919053131	0.288	0.477	0.00109773872152924	2	Atp6v0b
Ybx1.2	7.31092232484976e-08	-0.335813725785342	0.518	0.671	0.00111959464482749	2	Ybx1
Sf3b5.1	7.59003852310646e-08	-0.285326453798967	0.213	0.391	0.00116233849942852	2	Sf3b5
Iscu	8.58512652406946e-08	-0.387935148259901	0.089	0.208	0.001314726275896	2	Iscu
Hist1h4i.1	8.60103195698319e-08	-0.350062708976323	0.075	0.188	0.00131716203389241	2	Hist1h4i
Eef1b2	8.63764629881003e-08	0.285530444798802	0.89	0.846	0.00132276915419977	2	Eef1b2
Rexo2.1	8.95374890959551e-08	-0.317028181524449	0.082	0.201	0.00137117710801546	2	Rexo2
Zfp593.1	9.17399267216379e-08	-0.333556828387084	0.049	0.148	0.00140490523781516	2	Zfp593
Psmb2	9.82969829882138e-08	-0.321817234196161	0.283	0.47	0.00150531999748151	2	Psmb2
Snrpa1.2	9.91412879934996e-08	-0.313165596443431	0.077	0.193	0.00151824968433245	2	Snrpa1
M6pr	9.97819220959098e-08	-0.348233876204938	0.052	0.152	0.00152806035497676	2	M6pr
Ltb4r1	9.98602244531181e-08	-0.488622144877185	0.035	0.125	0.00152925947727505	2	Ltb4r1
Mpeg1	1.004273119967e-07	-0.598827257335013	0.066	0.168	0.00153794385591747	2	Mpeg1
Banf1.2	1.0043415779073e-07	-0.273403173869022	0.173	0.332	0.00153804869240724	2	Banf1
Cd68	1.15271607892947e-07	-0.320639910186516	0.201	0.363	0.0017652694032726	2	Cd68
Atp6v0e	1.15657412319468e-07	-0.318159455888266	0.347	0.542	0.00177117761226033	2	Atp6v0e
1810037I17Rik.1	1.15975054453833e-07	-0.339929194572338	0.169	0.319	0.001776041983906	2	1810037I17Rik
Ftl1.2	1.16276417035318e-07	-0.302266958029959	0.96	0.975	0.00178065705047886	2	Ftl1
Prelid1	1.16383297324783e-07	-0.385456046588177	0.281	0.462	0.00178229381523172	2	Prelid1
Odc1.1	1.25454115867773e-07	-0.293620877515469	0.033	0.122	0.00192120433039907	2	Odc1
Sat1	1.42383735857294e-07	-0.519487429164825	0.244	0.398	0.0021804645309186	2	Sat1
Anxa3.2	1.43939631140642e-07	-0.260500348687067	0.119	0.254	0.00220429151128779	2	Anxa3
Fxyd5.2	1.59618910748799e-07	0.365823035200155	0.684	0.653	0.00244440399920711	2	Fxyd5
Ctsb.1	1.70644528650556e-07	-0.313832513447883	0.239	0.41	0.00261325031175462	2	Ctsb
Pgd	1.73526069436666e-07	-0.40668601958252	0.126	0.255	0.0026573782273531	2	Pgd
Fos.2	1.80037113250225e-07	-0.623224103697869	0.164	0.292	0.00275708835231395	2	Fos
Fam83a.1	1.81622685152431e-07	-0.351923927587969	0.028	0.111	0.00278136980042433	2	Fam83a
Ssbp2	1.83041749622161e-07	0.635343364802876	0.169	0.094	0.00280310135371378	2	Ssbp2
Cd27	1.90471122075315e-07	0.632154690114411	0.155	0.084	0.00291687476346137	2	Cd27
Adipor1	1.98294052843904e-07	-0.374740276692928	0.063	0.166	0.00303667512525155	2	Adipor1
Nin	2.0440012833315e-07	-0.323023797246202	0.042	0.134	0.00313018356529385	2	Nin
Kdelr2	2.1393232129712e-07	-0.309271702624568	0.112	0.24	0.0032761595683441	2	Kdelr2
Lsm8.1	2.39987278796956e-07	-0.311911025826259	0.082	0.194	0.00367516518749659	2	Lsm8
Prdx1.2	2.42552859031061e-07	-0.330235854621534	0.506	0.666	0.00371445448320167	2	Prdx1
Hmgn3	2.49344317597491e-07	0.635918902000949	0.157	0.087	0.00381845887968797	2	Hmgn3
U2af1.2	2.5294255110251e-07	-0.317685207267312	0.192	0.35	0.00387356222758384	2	U2af1
Atp5g1.2	2.55480940401519e-07	-0.306934252626899	0.508	0.659	0.00391243512130887	2	Atp5g1
Lsm3.2	2.59714499391777e-07	-0.265036296831912	0.133	0.272	0.00397726784368567	2	Lsm3
Hnrnpd	2.72895687372427e-07	-0.269964271702496	0.143	0.283	0.00417912455642134	2	Hnrnpd
Mrps16	2.93977769783291e-07	-0.288001986712936	0.162	0.309	0.00450197556646132	2	Mrps16
Ero1l	3.18502784339463e-07	-0.291088155033832	0.052	0.148	0.00487755163937454	2	Ero1l
Kcnn4	3.2235338072384e-07	0.683600864251535	0.119	0.058	0.00493651967240488	2	Kcnn4
Ndufs6.1	3.22955943870253e-07	-0.297055484904422	0.213	0.38	0.00494574732442906	2	Ndufs6
Srsf7.2	3.26002878672034e-07	-0.31613113513239	0.239	0.41	0.00499240808398353	2	Srsf7
Atp5o.1.2	3.37937831602378e-07	-0.293603038280171	0.286	0.464	0.00517517995315881	2	Atp5o.1
Bola3.2	3.51624872969524e-07	-0.250878485078908	0.096	0.214	0.00538478330465529	2	Bola3
Tomm40.1	3.67564473435145e-07	-0.260410320060074	0.066	0.169	0.00562888234618582	2	Tomm40
Eif5a.2	3.70391342208359e-07	-0.27197060122333	0.698	0.783	0.00567217301457881	2	Eif5a
Cox6b1.1	3.73804475058199e-07	-0.266109345151544	0.468	0.664	0.00572444173104127	2	Cox6b1
App	4.16188307657881e-07	-0.391933001731319	0.068	0.169	0.00637350774347278	2	App
Spg21	4.26479700295569e-07	-0.337923880818131	0.066	0.166	0.00653111013032634	2	Spg21
Snu13.2	4.61457550334744e-07	-0.282609528364177	0.267	0.441	0.00706676092582626	2	Snu13
Cdca7.2	4.67900173449655e-07	-0.314722134385051	0.03	0.112	0.00716542325620802	2	Cdca7
Cox17	4.81304012698867e-07	-0.25662280145444	0.302	0.488	0.00737068965047045	2	Cox17
Taf10	4.82088659272077e-07	-0.324164618484215	0.248	0.419	0.00738270572809259	2	Taf10
Cks2.1	4.85327334751632e-07	-0.3426760623492	0.258	0.417	0.00743230280438649	2	Cks2
Snf8	4.88775788412368e-07	-0.313592254789643	0.084	0.194	0.007485112423747	2	Snf8
Smn1.1	5.01191576532149e-07	-0.261176452856695	0.087	0.199	0.00767524780301332	2	Smn1
Arpc1a	5.4526551956687e-07	1.00687062637312	0.328	0.252	0.00835019616664705	2	Arpc1a
Gdpd3.1	5.49817933273647e-07	0.400615656811938	0.506	0.446	0.00841991183015263	2	Gdpd3
H2-T23.1	5.51416307110511e-07	0.515109856234267	0.342	0.253	0.00844438932709036	2	H2-T23
Psmd6	5.53837461468574e-07	-0.337533520870898	0.07	0.173	0.00848146688492974	2	Psmd6
Psma5.2	5.56985946585856e-07	-0.28783239601756	0.183	0.334	0.0085296827860158	2	Psma5
Adk	5.69455789024591e-07	-0.30727353290218	0.047	0.137	0.00872064595312259	2	Adk
Cisd1.1	5.75281847959167e-07	-0.287423695240596	0.091	0.204	0.00880986621964668	2	Cisd1
Derl2	5.81112100404981e-07	-0.374262939174776	0.028	0.105	0.00889915070560188	2	Derl2
Mrpl12.2	5.93559415184128e-07	-0.29338078544405	0.162	0.303	0.00908976888412973	2	Mrpl12
Slc31a2.1	6.19285508782045e-07	-0.419875250272136	0.059	0.151	0.00948373828148824	2	Slc31a2
Bloc1s1	6.37339049801553e-07	-0.332868579937831	0.143	0.277	0.00976021020866098	2	Bloc1s1
Nop10.2	6.56491475418572e-07	-0.327854269821448	0.347	0.519	0.01005351045456	2	Nop10
Prdx6.1	7.12765942332131e-07	-0.288752515913465	0.244	0.408	0.0109152976408743	2	Prdx6
Hk2	8.22967191159895e-07	-0.34844022053714	0.077	0.179	0.0126029195654226	2	Hk2
Atp6v1e1	8.32072856675768e-07	-0.29459679318358	0.194	0.342	0.0127423637271327	2	Atp6v1e1
Cfp	8.73474232195904e-07	-0.257357893971307	0.143	0.274	0.0133763843918481	2	Cfp
Ube2s.1	9.14703138510509e-07	-0.329054138251692	0.297	0.467	0.0140077638631499	2	Ube2s
Mrto4.1	9.47335782782708e-07	-0.251984334949196	0.063	0.161	0.0145075001775344	2	Mrto4
Uqcr10.2	9.69836363240113e-07	-0.331579110279376	0.511	0.667	0.0148520740666591	2	Uqcr10
Acat1	1.01785235220956e-06	-0.271958025673263	0.068	0.167	0.0155873909217371	2	Acat1
Anapc11	1.06443109732954e-06	-0.314976240093125	0.096	0.208	0.0163006978245045	2	Anapc11
Eny2.1	1.15054716873681e-06	-0.267306077254867	0.197	0.346	0.0176194793420356	2	Eny2
Med8	1.15552817680659e-06	-0.306928928427738	0.044	0.13	0.0176957584996162	2	Med8
Cst3.1	1.18380453667826e-06	-0.84377000022659	0.703	0.854	0.0181287826746909	2	Cst3
Smdt1	1.20297779849804e-06	-0.319941800048219	0.429	0.611	0.018422402006199	2	Smdt1
Pgk1.1	1.20507557686267e-06	-0.284007715772726	0.222	0.38	0.018454527384075	2	Pgk1
Itgb7.1	1.2572050575469e-06	0.470748054419955	0.323	0.232	0.0192528382512733	2	Itgb7
Snapc5	1.32331335387824e-06	-0.33151041767925	0.098	0.208	0.0202652207012913	2	Snapc5
Cebpd.1	1.32347252804293e-06	-0.386935507625195	0.087	0.189	0.0202676582944494	2	Cebpd
Rac1	1.36796009874105e-06	-0.336066689816253	0.237	0.393	0.0209489409521205	2	Rac1
Fut8	1.39530138862353e-06	0.602584893553032	0.15	0.084	0.0213676454653808	2	Fut8
Arpp19.2	1.45719420123312e-06	-0.28316627295923	0.304	0.481	0.022315471997684	2	Arpp19
Tbc1d10c	1.47280041737693e-06	0.526574654598474	0.169	0.098	0.0225544655917103	2	Tbc1d10c
Usmg5.1	1.50956474551287e-06	-0.314177866845354	0.41	0.594	0.0231174745127841	2	Usmg5
Vkorc1.1	1.57702326671127e-06	-0.262609064650265	0.042	0.125	0.0241505343064164	2	Vkorc1
Rpn2	1.69709564139256e-06	-0.250237997837998	0.215	0.373	0.0259893226522857	2	Rpn2
Edf1	1.71257787865214e-06	-0.261079445194033	0.251	0.416	0.0262264176336788	2	Edf1
Anxa1	1.71495371816363e-06	-0.408359552509263	0.187	0.323	0.0262628012399578	2	Anxa1
Adgrg3	1.74219817495809e-06	0.782249028862933	0.227	0.157	0.0266800228513082	2	Adgrg3
Mrpl33	1.76653817477494e-06	-0.28686597045692	0.597	0.766	0.0270527656085034	2	Mrpl33
Blvra	1.87180870735719e-06	-0.26383526193995	0.03	0.106	0.0286648785444679	2	Blvra
Ccdc180	2.09477132574144e-06	0.547797872946014	0.431	0.372	0.0320793280824044	2	Ccdc180
Cnih4.1	2.09550497723344e-06	-0.30769212140832	0.091	0.196	0.032090563221353	2	Cnih4
Bri3bp	2.3323567944777e-06	-0.293641904590058	0.096	0.203	0.0357177119506315	2	Bri3bp
Smim14.1	2.35185409040083e-06	0.484983657529299	0.431	0.377	0.0360162935403983	2	Smim14
Pkm	2.41409860319438e-06	-0.293012911145619	0.527	0.687	0.0369695060093188	2	Pkm
Ppcdc	2.49468020872227e-06	0.628246524836516	0.152	0.087	0.0382035327163729	2	Ppcdc
Supt5	2.49666739104289e-06	-0.297940198308007	0.04	0.119	0.0382339644264308	2	Supt5
Rassf4	2.51427605743316e-06	-0.477876562050307	0.037	0.113	0.0385036235435315	2	Rassf4
Foxp1	2.58095995778952e-06	0.565942130561625	0.344	0.278	0.0395248207935887	2	Foxp1
Cox7b.1	2.66200986017885e-06	-0.295280130659626	0.41	0.584	0.0407660189987789	2	Cox7b
Chrac1	2.6664290156941e-06	-0.256236064746631	0.115	0.23	0.0408336939463394	2	Chrac1
Wdr12	2.67027737270348e-06	-0.258086408386271	0.04	0.12	0.0408926276855811	2	Wdr12
Grk6	2.76283400069982e-06	-0.370235134237794	0.049	0.131	0.042310039886717	2	Grk6
Ctss.1	2.80374810311266e-06	-0.622969382910441	0.171	0.286	0.0429365984510672	2	Ctss
Ppp2r5a	2.96074344468858e-06	-0.376331107280448	0.066	0.156	0.0453408251119609	2	Ppp2r5a
Bub3.1	3.43407752098044e-06	-0.252209171687923	0.176	0.314	0.0525894631562945	2	Bub3
Gm20342	3.45079762342668e-06	0.523704765752446	0.138	0.077	0.0528455148051561	2	Gm20342
Mrpl57	3.75352237024062e-06	-0.258776232142948	0.272	0.44	0.0574814415778649	2	Mrpl57
Atp5g3.2	4.91207498118676e-06	-0.264204849336356	0.281	0.451	0.075223516261894	2	Atp5g3
Sh2d5	4.99004775702226e-06	0.522937234230903	0.108	0.054	0.0764175913510389	2	Sh2d5
Ncf4	5.21648260569915e-06	-0.395322804134024	0.215	0.35	0.0798852146236768	2	Ncf4
Psma3.2	5.22744998488302e-06	-0.271529912259636	0.225	0.375	0.0800531690684986	2	Psma3
Tmem256	5.43684967568786e-06	-0.289726826850913	0.365	0.531	0.0832599159334838	2	Tmem256
Atp13a2.1	5.48799498921175e-06	0.558212868938023	0.255	0.181	0.0840431552647887	2	Atp13a2
Atp5b.2	5.5981059492152e-06	-0.265920494010154	0.422	0.597	0.0857293945062816	2	Atp5b
Ccr2	5.65828826152917e-06	-0.450393894791125	0.101	0.196	0.0866510264370577	2	Ccr2
Mcm6.2	5.75922661081526e-06	-0.270418208450932	0.117	0.226	0.0881967963180248	2	Mcm6
Runx1	6.06165855843233e-06	0.529535148967598	0.225	0.153	0.0928282391638327	2	Runx1
Ifngr1	6.74604667284933e-06	-0.265813549453531	0.253	0.403	0.103308958748015	2	Ifngr1
Lamp2	6.78931224856466e-06	-0.340557851292492	0.084	0.178	0.103971527774519	2	Lamp2
Cisd2	6.79626964329059e-06	-0.280065486140169	0.075	0.167	0.104078073317352	2	Cisd2
Jun.1	7.05633769216709e-06	-0.402638738814632	0.272	0.41	0.108060755417847	2	Jun
Ift57	8.57497635936852e-06	0.547185286659445	0.143	0.083	0.13131718796737	2	Ift57
Spns3	9.07181034576262e-06	0.439802250855862	0.11	0.057	0.138925703635009	2	Spns3
Fcgr2b	9.28024769703514e-06	-0.330966224550284	0.061	0.143	0.142117713232396	2	Fcgr2b
Flt3	9.58695540227506e-06	0.58483444385286	0.22	0.152	0.14681463503044	2	Flt3
Srsf2.2	1.00344710982921e-05	-0.261193339390398	0.4	0.576	0.153667890399246	2	Srsf2
Hspa8.2	1.06336580613189e-05	-0.287385401115037	0.618	0.766	0.162843839551038	2	Hspa8
Nucb2	1.0903558544289e-05	-0.284151390356122	0.056	0.136	0.166977095547241	2	Nucb2
Psmb8.1	1.17855781400813e-05	0.316724132091296	0.674	0.66	0.180484343637205	2	Psmb8
Chmp2a	1.37593010811802e-05	-0.309571092479153	0.23	0.366	0.210709936757193	2	Chmp2a
H2-Q4	1.52426153188083e-05	0.617917333816398	0.208	0.144	0.23342541099223	2	H2-Q4
Spns1.1	1.56055247684885e-05	-0.259165608373033	0.098	0.194	0.238983006304633	2	Spns1
Selenom	1.56171186689729e-05	-0.269349788403657	0.122	0.225	0.239160555296651	2	Selenom
Serinc3	1.62732914465419e-05	0.427295785073369	0.501	0.479	0.249209185212342	2	Serinc3
Bak1	1.67127031690293e-05	-0.254983787275929	0.049	0.124	0.255938336330514	2	Bak1
Fam117a	1.85116288260356e-05	0.537112033889292	0.274	0.211	0.283487083841909	2	Fam117a
Tcof1	1.90802238923799e-05	-0.257746001007203	0.04	0.109	0.292194548687906	2	Tcof1
F13a1.1	1.98758273451362e-05	-0.284567556515642	0.311	0.466	0.304378419963416	2	F13a1
Ccl3.2	1.9899481298004e-05	0.44324875755665	0.26	0.187	0.304740656597633	2	Ccl3
Pim1	1.99821213953318e-05	0.519598270274065	0.237	0.166	0.306006207048111	2	Pim1
Clec2d	2.13546832131885e-05	0.579446787081272	0.23	0.162	0.327025618726768	2	Clec2d
Tnfaip8	2.39510298462278e-05	-0.252072214607186	0.077	0.163	0.366786071065133	2	Tnfaip8
Acer3	2.53622495443096e-05	-0.33174191803046	0.042	0.11	0.388397489521557	2	Acer3
Cirbp	2.55194551868634e-05	0.56095832477828	0.379	0.333	0.390804936731626	2	Cirbp
Grn.1	2.61441995601859e-05	-0.303048123468076	0.234	0.37	0.400372272064686	2	Grn
Atg3	2.72275264948572e-05	-0.294147413663813	0.047	0.117	0.416962340742243	2	Atg3
Atp5j.2	2.82863961873708e-05	-0.28993316868436	0.443	0.594	0.433177871213397	2	Atp5j
Rab14	2.87184806391567e-05	-0.282211459866832	0.119	0.22	0.439794812508046	2	Rab14
Myl12a	2.89794694149016e-05	-0.251722182963801	0.248	0.389	0.443791594619803	2	Myl12a
Tor1a	2.91470720991124e-05	-0.250315085003494	0.089	0.178	0.446358262125808	2	Tor1a
Pnkp	3.02540931104198e-05	-0.268166347939479	0.073	0.155	0.463311181892968	2	Pnkp
Smim4	3.49570831370676e-05	-0.266706250652907	0.279	0.429	0.535332771161054	2	Smim4
Lst1.2	3.51990858399871e-05	-0.444254782355296	0.44	0.589	0.539038800553563	2	Lst1
Pkn1	3.55508099246924e-05	-0.337721806492949	0.047	0.115	0.544425103186739	2	Pkn1
Syngr2	3.55905796015539e-05	-0.296334120314491	0.157	0.267	0.545034136018196	2	Syngr2
Dr1	3.57559801956577e-05	-0.271079102621294	0.056	0.13	0.547567080716302	2	Dr1
Kctd20	3.71373366805259e-05	-0.269982699819199	0.07	0.15	0.568721173925574	2	Kctd20
Atp6v1b2	3.98334231956457e-05	-0.266891502970653	0.115	0.211	0.610009042818118	2	Atp6v1b2
Cdk6	4.35148534590896e-05	0.439904283215866	0.539	0.54	0.666386465872497	2	Cdk6
Cdc42ep3	4.53812256104766e-05	-0.273482303904005	0.054	0.125	0.694968088998839	2	Cdc42ep3
Cd52.1	5.15523732321634e-05	-0.466475008284318	0.738	0.863	0.789473043677351	2	Cd52
Ccl9	5.81506523315568e-05	0.471557880254706	0.365	0.317	0.890519089805461	2	Ccl9
Rpp21	5.92433378139661e-05	-0.25101738315476	0.152	0.261	0.907252475283077	2	Rpp21
Arl6ip1.1	6.42270006981839e-05	-0.26286075370843	0.197	0.311	0.983572288691988	2	Arl6ip1
Atpif1.2	6.5358905054649e-05	-0.253782719873292	0.55	0.661	1	2	Atpif1
Akap13	7.07348868184355e-05	0.447427958532807	0.386	0.343	1	2	Akap13
Tcirg1	7.47615271103481e-05	-0.250682370072643	0.061	0.133	1	2	Tcirg1
Frrs1	7.77753636545458e-05	-0.284832680434749	0.049	0.115	1	2	Frrs1
Fbxo22	8.09586178152658e-05	0.507612625269878	0.145	0.091	1	2	Fbxo22
Pglyrp1.1	8.46821600064008e-05	-0.555457488903052	0.061	0.128	1	2	Pglyrp1
Ogt.1	8.84970990927019e-05	0.494315724119113	0.29	0.231	1	2	Ogt
Cmtm7.1	9.54061581702991e-05	0.271301589447859	0.827	0.783	1	2	Cmtm7
H2-Q7	0.000100039622629042	0.542546263160367	0.112	0.065	1	2	H2-Q7
Scand1	0.000111624589778261	-0.298948068915712	0.499	0.665	1	2	Scand1
Alox5ap.1	0.000124129694595671	-0.38590184455321	0.478	0.623	1	2	Alox5ap
Pirb.2	0.000127141303200053	-0.605841503277842	0.056	0.118	1	2	Pirb
Actr3	0.00013143992450852	-0.254251002666685	0.258	0.396	1	2	Actr3
Arl11.1	0.00013409947295571	-0.278301369098796	0.073	0.145	1	2	Arl11
Rab7	0.000135886088776959	-0.26740098971879	0.112	0.201	1	2	Rab7
Cela1	0.000142663924173898	0.515132673441463	0.162	0.109	1	2	Cela1
Pira2.1	0.000150341408326793	-0.561542864376379	0.049	0.108	1	2	Pira2
Mrpl52.1	0.00015161502769517	-0.257078420750833	0.276	0.418	1	2	Mrpl52
Mical1	0.000157075104814018	0.38062731795115	0.101	0.056	1	2	Mical1
Dapp1	0.000166857587552629	0.507167161931114	0.213	0.157	1	2	Dapp1
Atp2b1.1	0.000169524239121065	-0.375947449186981	0.063	0.13	1	2	Atp2b1
Mkrn1	0.000176107893178302	-0.315064707764075	0.136	0.226	1	2	Mkrn1
Dennd5b	0.000177280970252545	0.674933727939875	0.333	0.273	1	2	Dennd5b
Fam174a	0.000178605736357516	-0.259642426426157	0.077	0.15	1	2	Fam174a
Ramp1.1	0.000191875440939177	0.298590776055407	0.717	0.716	1	2	Ramp1
Plec	0.000206403169088278	0.449985169871167	0.133	0.083	1	2	Plec
Jpt1.1	0.000212465584452456	-0.263584913353619	0.222	0.339	1	2	Jpt1
Bcl7c	0.000219009263460733	0.512900462022467	0.232	0.181	1	2	Bcl7c
Fam212a	0.000229730813510947	0.468091357512724	0.126	0.079	1	2	Fam212a
Pld4.2	0.00025587712708768	-0.351302274967372	0.211	0.314	1	2	Pld4
Slc35c2	0.000279859518118142	-0.254141032521804	0.08	0.151	1	2	Slc35c2
Serpinb1a	0.000293156031250849	0.5571520186747	0.389	0.363	1	2	Serpinb1a
Atp8b4	0.000303474561659801	-0.257754610072106	0.096	0.172	1	2	Atp8b4
Tecr	0.000358312385511881	0.410667457390327	0.433	0.421	1	2	Tecr
Phka2	0.000448844977823213	0.462062564629605	0.258	0.205	1	2	Phka2
Cd33	0.000456210034087034	0.301004085097782	0.124	0.076	1	2	Cd33
Ndufa4.2	0.000502547449597742	0.337264250769393	0.714	0.714	1	2	Ndufa4
Ncoa7	0.000577609556922876	0.406116508820084	0.129	0.083	1	2	Ncoa7
H2-DMb1	0.000654288090498033	-0.268339897701644	0.152	0.24	1	2	H2-DMb1
Fyb	0.000674125959003837	0.341616236755167	0.129	0.081	1	2	Fyb
Tspan32	0.000745819133340797	0.529767527660767	0.239	0.196	1	2	Tspan32
AI839979	0.000745828503257396	-0.354741126320055	0.052	0.104	1	2	AI839979
Rgs18	0.000791732074637663	0.442727532564815	0.234	0.186	1	2	Rgs18
Pecam1	0.000826500912333226	0.493319122608208	0.152	0.105	1	2	Pecam1
Ptpn1	0.000847809981194293	-0.295373445518881	0.052	0.105	1	2	Ptpn1
Cd69	0.000872891343908248	0.549411389252103	0.157	0.111	1	2	Cd69
Kit	0.00110029012486166	0.499387483352662	0.119	0.079	1	2	Kit
Ucp2	0.00117692049962184	-0.281048205485631	0.553	0.712	1	2	Ucp2
Plaur	0.00165208965628435	-0.31355534605477	0.052	0.1	1	2	Plaur
Tnfrsf13b	0.00184586492334167	0.409900073393064	0.262	0.222	1	2	Tnfrsf13b
Mgat1	0.00189860186016111	0.440464790210702	0.141	0.099	1	2	Mgat1
Mcl1.1	0.00201883414837427	-0.289955568513123	0.133	0.205	1	2	Mcl1
Btg1.1	0.00204690252912248	-0.414912667216405	0.333	0.443	1	2	Btg1
Sla	0.00219852468674633	-0.272596382884888	0.059	0.109	1	2	Sla
Lgals9	0.00242474058335931	0.507624331294369	0.183	0.141	1	2	Lgals9
Abhd2	0.00250485166559704	0.494805559924296	0.19	0.147	1	2	Abhd2
Rgs2	0.00254145910949395	-0.280249626594213	0.066	0.117	1	2	Rgs2
Txnip.1	0.00266270407123978	0.35749741649724	0.304	0.26	1	2	Txnip
Tap2	0.00290075551344845	0.486421572915009	0.272	0.241	1	2	Tap2
Acap1	0.00373650920707182	0.398310965932716	0.119	0.082	1	2	Acap1
Ifitm2	0.00395378767823332	-0.268636670627387	0.59	0.73	1	2	Ifitm2
Bcl2	0.00420725455004103	0.452964020216542	0.103	0.069	1	2	Bcl2
Srgn	0.00474494167341801	0.272419259722941	0.639	0.64	1	2	Srgn
Unc119.1	0.00537049968949808	-0.257938037166079	0.11	0.169	1	2	Unc119
Snx14.1	0.00544137846629319	0.385684296118579	0.319	0.294	1	2	Snx14
Ethe1	0.00552522986110885	0.435060766114628	0.319	0.3	1	2	Ethe1
Prdx2	0.00592530039011332	0.375106437909844	0.375	0.368	1	2	Prdx2
Stmn1.2	0.00708484587966785	-0.310636041309715	0.461	0.525	1	2	Stmn1
Top1.1	0.00855271707458194	0.500136090509729	0.304	0.289	1	2	Top1
Zfp422	0.00868367542136459	0.494170150605237	0.187	0.153	1	2	Zfp422
Cox7a2l	0.00875162655128963	0.291142000509591	0.429	0.431	1	2	Cox7a2l
Crip1.2	0.0091097236803998	-0.703731054314799	0.576	0.663	1	2	Crip1
Rpl32.1	7.22255960297449e-46	0.358275745616125	1	0.988	1.10606277759951e-41	3	Rpl32
Malat1.1	2.16553135499143e-42	-0.919377437076904	1	0.997	3.31629471703388e-38	3	Malat1
Rps26	1.28835338532127e-37	0.392674757212676	1	0.973	1.97298437428099e-33	3	Rps26
Rpl41.1	1.09717349853793e-36	0.353457108654343	1	0.991	1.68021149566099e-32	3	Rpl41
Rps28	6.39563389971504e-36	0.29027228101835	1	0.996	9.79427375402361e-32	3	Rps28
Rpl38	4.90097545167607e-35	0.328870753289889	1	0.989	7.50535380669673e-31	3	Rpl38
Rps18.1	3.35296549704967e-33	0.374283437189621	1	0.975	5.13473136218187e-29	3	Rps18
Rps19	1.92937755701384e-32	0.33203916815264	1	0.987	2.95464879081099e-28	3	Rps19
Rps2.1	2.04328317373242e-29	0.40914298430726	0.997	0.953	3.12908385225383e-25	3	Rps2
Rpl37	7.7690967287229e-29	0.277601645181022	1	0.992	1.18975947303662e-24	3	Rpl37
S100a6.2	7.02485501593814e-28	-2.17151384997396	0.211	0.482	1.07578629714077e-23	3	S100a6
Rplp0	7.86402419913414e-26	0.282373631682703	1	0.987	1.2042966658554e-21	3	Rplp0
Rpl13	1.40411171997462e-25	0.261532508459406	1	0.995	2.15025668796913e-21	3	Rpl13
Plac8.2	3.60680978046876e-25	0.402577251267432	0.997	0.878	5.52346849780985e-21	3	Plac8
Rpl35	8.36240386942058e-25	0.294311273049653	1	0.977	1.28061852856307e-20	3	Rpl35
Rpl8	8.5080813281739e-25	0.312403725568386	1	0.975	1.30292757459655e-20	3	Rpl8
Rpl30	1.33637728434975e-24	0.316052612212173	1	0.974	2.0465281732532e-20	3	Rpl30
Rpl18a	1.35424363619427e-24	0.273785742475368	1	0.983	2.07388870446791e-20	3	Rpl18a
Rps3a1	1.23941873404838e-23	0.287623749627318	1	0.986	1.89804584932169e-19	3	Rps3a1
Rps27a	1.98393536941265e-22	0.260334741707045	1	0.991	3.03819862471853e-18	3	Rps27a
Rps15a	5.6903017580019e-22	0.257125280526796	1	0.988	8.7141281122041e-18	3	Rps15a
Rps21	2.58976714671552e-21	0.274663483566338	1	0.977	3.96596940848015e-17	3	Rps21
Rpl10a	3.07512025502817e-21	0.327018221302267	1	0.949	4.70923915855013e-17	3	Rpl10a
Rps3	2.3239092788025e-20	0.283802933489799	1	0.975	3.55883466955814e-16	3	Rps3
Rpl22	5.36370816234153e-20	0.335504660974928	0.992	0.93	8.21398267980982e-16	3	Rpl22
S100a4.2	5.58713086468414e-20	-2.18463761913649	0.093	0.305	8.5561322061773e-16	3	S100a4
Rpl36a.1	7.6608105417093e-20	0.360443841572063	0.997	0.903	1.17317652635736e-15	3	Rpl36a
Rplp2.1	2.99456288613588e-19	0.279548815486701	1	0.966	4.58587360382849e-15	3	Rplp2
Top2a.2	4.62977509575591e-19	-0.999425845976783	0.015	0.202	7.0900375816406e-15	3	Top2a
Rpl9	4.81572951215757e-19	0.282639901760037	0.997	0.964	7.37480817491811e-15	3	Rpl9
Rpl18	8.17085005475014e-19	0.277343388700858	1	0.977	1.25128397738444e-14	3	Rpl18
Crip1.3	1.67041936848508e-18	-1.66294760849573	0.536	0.668	2.55808022089805e-14	3	Crip1
Birc5.3	2.23272829509348e-18	-0.96969513964982	0.01	0.188	3.41920011110615e-14	3	Birc5
Rpl29	3.02360644236218e-18	0.310479043367148	1	0.948	4.63035090583345e-14	3	Rpl29
Rpl12.1	3.24171524782673e-18	0.329860592562569	1	0.918	4.96436273052186e-14	3	Rpl12
Pclaf.2	6.83666577773302e-18	-1.06792452564578	0.023	0.203	1.04696699720203e-13	3	Pclaf
Rps7.1	2.00365540474227e-17	0.263314172248437	0.997	0.97	3.06839788682231e-13	3	Rps7
Sec61b.2	3.19400594889435e-17	0.371180820881092	0.956	0.825	4.89130071013681e-13	3	Sec61b
Rpl28	4.6116501128439e-17	0.269090050164222	1	0.957	7.06228098280914e-13	3	Rpl28
Rps20.1	6.9776024147881e-17	0.25643806102264	1	0.977	1.06855003380065e-12	3	Rps20
Pdcd4.2	8.46331866668015e-17	0.457791981794989	0.938	0.777	1.2960726206154e-12	3	Pdcd4
Rpl21.1	9.83644165462762e-17	0.264088194802357	1	0.972	1.50635267498967e-12	3	Rpl21
Rpl15	9.91165294347575e-16	0.294264214411641	0.997	0.932	1.51787053176388e-11	3	Rpl15
Wfdc17.1	2.06125238368767e-14	-1.87230129669083	0.33	0.474	3.1566019003793e-10	3	Wfdc17
Rpl3.1	2.14907339952725e-14	0.271780747756179	1	0.932	3.29109100403603e-10	3	Rpl3
Hist1h2ap.3	3.06561147784638e-14	-1.20575914955929	0.036	0.189	4.69467741717395e-10	3	Hist1h2ap
Fn1.3	1.24637370612659e-13	-1.86775719166284	0.044	0.193	1.90869669356226e-09	3	Fn1
Cdca8.2	1.31174475481616e-13	-0.629633620184404	0.013	0.151	2.00880591752546e-09	3	Cdca8
Lgals3.2	2.19431529663509e-13	-1.44902161821284	0.299	0.446	3.36037444526697e-09	3	Lgals3
Rps6.1	1.08340424246545e-12	0.284823500924483	0.987	0.89	1.65912525691159e-08	3	Rps6
Tmsb10.2	1.95579284500097e-12	-0.580176021752511	0.987	0.961	2.99510116283448e-08	3	Tmsb10
Lsp1.1	4.92845889688616e-12	-1.17110992941939	0.304	0.447	7.54744195469147e-08	3	Lsp1
Prtn3.3	9.26124509456482e-12	0.296003679362594	0.964	0.758	1.41826707378166e-07	3	Prtn3
Hist1h2ae.3	1.2083528653907e-11	-1.54090558846736	0.085	0.223	1.85047157805932e-07	3	Hist1h2ae
Hsp90ab1.1	1.37808013970399e-11	0.311530737716542	0.964	0.794	2.11039192594268e-07	3	Hsp90ab1
Rpl14.1	1.66060037120302e-11	0.281988390177795	0.99	0.894	2.54304340846031e-07	3	Rpl14
Spc24.2	1.75238513503444e-11	-0.554568691863123	0.018	0.14	2.68360259579174e-07	3	Spc24
Rps25	1.94149731369854e-11	0.260178461556649	0.997	0.904	2.97320898619794e-07	3	Rps25
Cdk1.2	2.72104718831973e-11	-0.598814440596158	0.028	0.155	4.16701166419284e-07	3	Cdk1
Ube2c.3	2.74661563612969e-11	-1.05054991145283	0.026	0.147	4.206167185169e-07	3	Ube2c
Ctsg.3	3.26929860905715e-11	0.296944040946641	0.995	0.807	5.00660388991012e-07	3	Ctsg
Snrpg.2	6.77653982671379e-11	0.327291051177861	0.936	0.762	1.03775930906295e-06	3	Snrpg
Nusap1.3	1.08604322705981e-10	-0.519369456195613	0.003	0.104	1.6631665979194e-06	3	Nusap1
Rrm2.3	1.26433946136675e-10	-0.538549384844574	0.008	0.113	1.93620945113704e-06	3	Rrm2
Tubb4b.2	1.69472707339512e-10	-0.8773692147057	0.152	0.296	2.59530504019728e-06	3	Tubb4b
Psap.2	1.78359842158034e-10	-1.03136969288043	0.366	0.496	2.73140262280813e-06	3	Psap
Cdca3.3	1.98143014418927e-10	-0.47687469056826	0.015	0.125	3.03436212281144e-06	3	Cdca3
Id2.3	2.82318999966836e-10	-1.23831325770961	0.015	0.121	4.32343316549213e-06	3	Id2
Tubb5.1	3.03781889088935e-10	-0.903385730758184	0.585	0.603	4.65211584950794e-06	3	Tubb5
Mpo.2	4.22577313457028e-10	0.320708529122066	0.595	0.395	6.47134897828093e-06	3	Mpo
Ahnak.2	6.62812558029153e-10	-1.13325875837374	0.093	0.218	1.01503115136584e-05	3	Ahnak
Hmgb2.2	8.21192802587655e-10	-0.966092654292488	0.696	0.685	1.25757465788273e-05	3	Hmgb2
Smc2.2	1.3557301071393e-09	-0.469161916894283	0.031	0.143	2.07616508607313e-05	3	Smc2
Mki67.3	1.54771816750887e-09	-0.519763886040225	0.013	0.112	2.37017560172308e-05	3	Mki67
Ifitm3.3	1.86894544826674e-09	-1.52817048560903	0.134	0.263	2.86210305947569e-05	3	Ifitm3
Tomm7.2	2.64127468666982e-09	0.366523191101472	0.778	0.632	4.04484805516616e-05	3	Tomm7
Chil3.2	6.94870103902275e-09	-2.60228161688785	0.039	0.142	0.000106412407711594	3	Chil3
S100a10.3	8.89259717923749e-09	-0.914223021754216	0.436	0.532	0.000136181233202843	3	S100a10
Slpi.3	9.46293791011604e-09	0.318726973734459	0.794	0.627	0.000144915431155517	3	Slpi
Atp5g2.1	1.07885842181455e-08	0.286014909573755	0.884	0.725	0.00016521637871668	3	Atp5g2
Mt1.3	1.19563857007449e-08	0.289358002152212	0.866	0.655	0.000183100090621208	3	Mt1
Atp5g1.3	1.24201334185091e-08	0.286755885980533	0.802	0.614	0.000190201923171048	3	Atp5g1
Aurkb.2	1.28268101877249e-08	-0.414130317588444	0.013	0.102	0.000196429771214819	3	Aurkb
Cox7b.2	1.4207534181687e-08	0.35264362175389	0.698	0.539	0.000217574178458354	3	Cox7b
Pebp1.1	1.43842170083251e-08	0.37209128172717	0.552	0.406	0.00022027989926549	3	Pebp1
Snhg9.1	2.27310255940703e-08	0.346052721383119	0.549	0.402	0.000348102925947592	3	Snhg9
Tmpo.2	2.33473061896057e-08	-0.554956009872596	0.062	0.175	0.000357540646987622	3	Tmpo
Tyms.3	3.00517789708757e-08	-0.449513774123185	0.028	0.125	0.00046021294315999	3	Tyms
Lockd.2	4.09963518059929e-08	-0.407438535845796	0.031	0.128	0.000627818131556975	3	Lockd
Tuba1b.2	5.01419879181794e-08	-0.895501156026204	0.399	0.455	0.000767874402979	3	Tuba1b
Itgb7.2	5.33488011897408e-08	-0.867139315639019	0.144	0.26	0.00081698354141969	3	Itgb7
Mbnl1.1	6.29884625576511e-08	-0.667971049257581	0.526	0.623	0.000964605315607869	3	Mbnl1
Mrps15	9.88689460888417e-08	0.326519249604726	0.271	0.165	0.00151407904040452	3	Mrps15
Ndufa1	1.07227593231672e-07	0.302786055761813	0.582	0.432	0.00164208336274983	3	Ndufa1
Snx14.2	1.30865452270658e-07	0.30442346601623	0.415	0.281	0.00200407353607286	3	Snx14
Lig1.3	1.39048033745571e-07	-0.452523341997266	0.041	0.137	0.00212938158877967	3	Lig1
Cd52.2	1.67024949429367e-07	-0.690349397386776	0.827	0.849	0.00255782007556133	3	Cd52
Ethe1.1	1.85520801459806e-07	0.274922669780327	0.42	0.286	0.00284106555355547	3	Ethe1
2010107E04Rik.1	2.2507145241112e-07	0.296961587478514	0.771	0.635	0.00344674422222389	3	2010107E04Rik
Snhg20.1	2.56363360691797e-07	0.339201432507272	0.247	0.145	0.00392594850563418	3	Snhg20
Cox6c.1	3.25999174809334e-07	0.259883083333693	0.925	0.746	0.00499235136303014	3	Cox6c
Hist1h1b.3	4.06415229755291e-07	-0.384525729265602	0.021	0.1	0.00622384282847253	3	Hist1h1b
Hnrnpa1	5.82065881250818e-07	0.310967136863892	0.629	0.498	0.00891375690547503	3	Hnrnpa1
Cst3.2	6.52821915649755e-07	-0.942690653779724	0.835	0.833	0.00999731481626035	3	Cst3
Cdc20.2	1.20046087110329e-06	-0.369211761665744	0.026	0.104	0.0183838577800758	3	Cdc20
Echs1.1	1.33174110535425e-06	0.277555003324834	0.397	0.279	0.020394283287395	3	Echs1
H2afz.2	1.5786562091263e-06	-0.516844524035446	0.799	0.709	0.0241755411865601	3	H2afz
Btf3	1.75295922917648e-06	0.251375433553325	0.889	0.759	0.0268448176356086	3	Btf3
Pdrg1	1.85383523193054e-06	0.336100012320194	0.24	0.148	0.0283896327417843	3	Pdrg1
Gstm1.1	1.92512340675909e-06	0.280963230446476	0.503	0.372	0.0294813398511088	3	Gstm1
Lmnb1.2	2.48620523313287e-06	-0.363035991111083	0.054	0.145	0.0380737469401967	3	Lmnb1
Psma3.3	2.87027245983017e-06	0.291296771339451	0.459	0.338	0.0439553524498392	3	Psma3
C1qbp.3	2.96683369184294e-06	0.307496474195449	0.441	0.324	0.0454340911568828	3	C1qbp
Cela1.1	3.06423350865804e-06	0.330815036754131	0.186	0.106	0.0469256719515893	3	Cela1
Cks1b.3	3.28357422020393e-06	-0.491306786516144	0.196	0.309	0.0502846556082029	3	Cks1b
H2afx.2	3.32720089964408e-06	-0.682165731883288	0.18	0.282	0.0509527545771494	3	H2afx
Mcm7.3	3.98987223756139e-06	-0.414306024331185	0.113	0.218	0.0611009034460152	3	Mcm7
Smc4.2	4.29531532955173e-06	-0.364471292517183	0.054	0.141	0.0657784589567551	3	Smc4
Ifitm6.2	4.5112197303656e-06	-1.02186841635853	0.052	0.128	0.0690848189508188	3	Ifitm6
Actb.1	4.70185008176102e-06	-0.356512750831921	1	0.998	0.0720041321520882	3	Actb
Gmnn.3	5.36336277770473e-06	-0.392412071490145	0.103	0.204	0.0821345375777703	3	Gmnn
Rpn2.1	5.80361469882596e-06	0.267126468151718	0.451	0.336	0.0888765554978208	3	Rpn2
Tomm5.2	6.39767953591089e-06	0.275215860077223	0.405	0.298	0.0979740644129394	3	Tomm5
Bsg.1	6.66302619988151e-06	0.251778077243056	0.459	0.348	0.102037583224985	3	Bsg
Emp3	7.03372028782292e-06	-0.449794512984951	0.549	0.621	0.10771439248772	3	Emp3
Ccnb2.2	7.75325661940935e-06	-0.391909226785836	0.046	0.125	0.118733371869635	3	Ccnb2
Eif3i	7.9324854194007e-06	0.272326632300809	0.51	0.401	0.121478081712702	3	Eif3i
Ddost	9.29839735309043e-06	0.326684774776704	0.57	0.467	0.142395657065227	3	Ddost
Pirb.3	1.04323411662444e-05	-0.854950642079131	0.046	0.118	0.159760872619866	3	Pirb
Rtraf	1.08651978847503e-05	0.283192336337885	0.423	0.318	0.166389640407065	3	Rtraf
Rps27l.3	1.40965595796295e-05	0.261101035264711	0.729	0.6	0.215874713402446	3	Rps27l
Hist1h4i.2	1.63455491263552e-05	-0.413232038348243	0.093	0.184	0.250315739321003	3	Hist1h4i
Jpt1.2	1.72123503376781e-05	-0.5014513184215	0.232	0.335	0.263589933071202	3	Jpt1
Tuba1c.3	1.73292077365381e-05	-0.396839517683937	0.093	0.184	0.265379487277345	3	Tuba1c
Pdcd5.1	1.80407757924599e-05	0.250249182831397	0.389	0.286	0.27627644048573	3	Pdcd5
Nme1.2	1.91357326272972e-05	0.263431602336458	0.559	0.434	0.293044609454429	3	Nme1
Marc2	1.94034054208331e-05	0.298065285478388	0.32	0.228	0.297143750614637	3	Marc2
Gpr141.1	2.01197211598832e-05	-0.724520620310216	0.052	0.123	0.308113409842452	3	Gpr141
Phpt1	2.03428980869187e-05	0.353606926239738	0.276	0.193	0.311531141303073	3	Phpt1
H3f3b.1	2.33707374233882e-05	-0.310532256959144	0.874	0.831	0.357899472901766	3	H3f3b
Mdh2.2	2.41169518928108e-05	0.265817916604828	0.454	0.349	0.369327001286505	3	Mdh2
Rapsn.2	3.18008878913556e-05	0.323159909696754	0.157	0.093	0.48699879716822	3	Rapsn
Gm42031.2	4.16687160761236e-05	-0.447128185253386	0.09	0.174	0.638114717989756	3	Gm42031
Ssr2	4.64435211919865e-05	0.283867808937856	0.505	0.4	0.711236083534081	3	Ssr2
Sae1.1	5.55683578230875e-05	-0.303664164514837	0.07	0.149	0.850973831702762	3	Sae1
Grpel1.2	6.28764288502139e-05	0.314143716729473	0.263	0.19	0.962889631412175	3	Grpel1
Cnpy2	7.06752739437019e-05	0.314053946692914	0.284	0.202	1	3	Cnpy2
Plp2.1	8.91153321714132e-05	-0.500681571204379	0.101	0.179	1	3	Plp2
Cenpa.2	9.27822980354305e-05	-0.51500700308339	0.111	0.192	1	3	Cenpa
Serinc3.1	9.94872342033333e-05	-0.456679323927337	0.412	0.493	1	3	Serinc3
Btg1.2	0.000102246145800647	-0.802646363523403	0.374	0.436	1	3	Btg1
Cd44	0.000116246483310367	-0.559572770639746	0.098	0.173	1	3	Cd44
Nifk	0.000120205217368134	0.274321714974542	0.271	0.196	1	3	Nifk
Gnai2.1	0.000128060169443047	-0.352875525101328	0.768	0.767	1	3	Gnai2
2310039H08Rik.1	0.000128617244046674	0.354544434302136	0.268	0.197	1	3	2310039H08Rik
BC035044	0.00012963346178027	0.256267998387403	0.351	0.268	1	3	BC035044
Atad2.1	0.000136703701829816	-0.27501543014663	0.044	0.107	1	3	Atad2
Brd8.1	0.000141046227176706	-0.340829763282328	0.054	0.121	1	3	Brd8
Hist1h1e.1	0.000145486844483942	-0.270959473676998	0.046	0.111	1	3	Hist1h1e
S100a11.1	0.00014842497003275	-0.406615595489381	0.701	0.728	1	3	S100a11
Nrm.2	0.000152763354541187	-0.351849486596122	0.049	0.113	1	3	Nrm
1500011K16Rik	0.000157753164366091	0.299330577943321	0.281	0.209	1	3	1500011K16Rik
Nxf1	0.000168689482624584	0.257050905832765	0.314	0.235	1	3	Nxf1
Elane.2	0.000200911180724768	0.370211256441072	0.384	0.293	1	3	Elane
Ctss.2	0.000205539415197856	-0.731720338877372	0.204	0.279	1	3	Ctss
Phka2.1	0.00022041234726166	-0.518105457133958	0.144	0.223	1	3	Phka2
Slfn2.2	0.000223424884177964	-0.767950817952134	0.106	0.173	1	3	Slfn2
Mrps28.1	0.000229825183198986	0.313741168034438	0.289	0.219	1	3	Mrps28
Stmn1.3	0.000243238131281508	-0.675080274371744	0.531	0.513	1	3	Stmn1
Ppan.1	0.000244721673998562	0.273562206356745	0.271	0.198	1	3	Ppan
Capza1	0.000262891502316876	-0.371239550720458	0.139	0.222	1	3	Capza1
Pira2.2	0.000307367377070247	-0.720530862912097	0.052	0.107	1	3	Pira2
Spcs1.1	0.000318646766565468	0.271978959750647	0.374	0.302	1	3	Spcs1
Rhoa	0.000340395872299944	-0.390587949404318	0.531	0.584	1	3	Rhoa
Mndal	0.00036415158654014	-0.555821469559155	0.057	0.114	1	3	Mndal
H2-Ab1.1	0.000395951010762349	-1.81887508184437	0.052	0.108	1	3	H2-Ab1
Spns1.2	0.000604505805223865	0.350134861321099	0.235	0.172	1	3	Spns1
Fxyd5.3	0.00063289474596588	-0.559238316558169	0.642	0.659	1	3	Fxyd5
Dock10	0.00071802578754364	-0.480636675082605	0.082	0.144	1	3	Dock10
Cenpw.3	0.000740671509021627	-0.276139677785091	0.142	0.224	1	3	Cenpw
Dnajc9.3	0.000915241857592596	-0.296998859154027	0.093	0.16	1	3	Dnajc9
Pglyrp1.2	0.00091615032674764	-0.599757389010109	0.07	0.126	1	3	Pglyrp1
Ankrd44.1	0.0010214560359563	-0.42514515164974	0.049	0.101	1	3	Ankrd44
Arf5	0.00106693967666735	-0.363046089877648	0.503	0.564	1	3	Arf5
Lbr	0.00121643547048838	-0.388168591579859	0.165	0.238	1	3	Lbr
Adgre5	0.00126007335671065	-0.560068233881334	0.067	0.119	1	3	Adgre5
Vim	0.00135178802569871	-0.491175113742277	0.595	0.615	1	3	Vim
Pou2f2	0.00141009713349634	-0.443370059880307	0.113	0.178	1	3	Pou2f2
Pcna.3	0.00170675340556058	-0.292657651002968	0.098	0.162	1	3	Pcna
Anxa1.1	0.00177776854238481	-0.509687025034693	0.245	0.312	1	3	Anxa1
Miip.1	0.00187208901326495	-0.286215155405673	0.052	0.102	1	3	Miip
Ucp2.1	0.00189360004565639	-0.38515799541236	0.673	0.692	1	3	Ucp2
Actg1.1	0.00194339597150029	-0.335788833779176	0.832	0.823	1	3	Actg1
Selplg	0.0019711688028513	-0.514787109389526	0.374	0.427	1	3	Selplg
Fcer1g.2	0.00199721932835979	-0.320782900048106	0.928	0.907	1	3	Fcer1g
Tyrobp.2	0.00222106614079676	-0.288006334804355	0.99	0.969	1	3	Tyrobp
Pds5a	0.00240582214965045	-0.299474133536582	0.059	0.111	1	3	Pds5a
Dock2	0.00242717341832928	-0.350580032187836	0.067	0.119	1	3	Dock2
Cpa3.3	0.00243404054119853	-0.753066462223605	0.064	0.113	1	3	Cpa3
Cyba.1	0.00271319827197838	-0.35939610160235	0.845	0.829	1	3	Cyba
Ckm.1	0.00279190683217738	0.257495170550734	0.183	0.131	1	3	Ckm
Adcy7	0.00279193327976329	-0.489663756422925	0.064	0.112	1	3	Adcy7
Gm2a	0.00286618124774925	-0.541602485298845	0.304	0.365	1	3	Gm2a
Mia2	0.00288608018539974	-0.411599141156798	0.072	0.124	1	3	Mia2
Denr.1	0.00292579292824527	0.265605367992245	0.216	0.165	1	3	Denr
H2afv.2	0.00335704024475125	-0.358060392465284	0.338	0.399	1	3	H2afv
Ms4a4c	0.00338170610664199	-0.438606132372302	0.067	0.115	1	3	Ms4a4c
Zyx.1	0.0037964890093916	-0.548690874134398	0.204	0.256	1	3	Zyx
Tprgl	0.00380164660300856	-0.377348519192549	0.098	0.153	1	3	Tprgl
Slc38a1	0.00431130662255699	-0.313118244922255	0.077	0.128	1	3	Slc38a1
Kmt5a	0.00435394694451442	-0.275903148457258	0.075	0.127	1	3	Kmt5a
Cybb.1	0.00468574434646817	-0.663751761782973	0.119	0.169	1	3	Cybb
Tcof1.1	0.00502385914333529	-0.270538688739394	0.059	0.105	1	3	Tcof1
Zfand5	0.00504943952663335	-0.342502266049421	0.077	0.127	1	3	Zfand5
Sipa1	0.0050941877006522	-0.303543300419858	0.057	0.102	1	3	Sipa1
Dek.3	0.00509467197151667	-0.367055016829906	0.317	0.382	1	3	Dek
Lmo4.1	0.00536350835438691	-0.439644120954073	0.162	0.221	1	3	Lmo4
Wasf2	0.00549317054660778	-0.373590437139967	0.098	0.15	1	3	Wasf2
Tifab	0.00568259762208747	-0.396958194156902	0.173	0.232	1	3	Tifab
Txnip.2	0.006062492683847	-0.541967284021778	0.222	0.273	1	3	Txnip
Mcl1.2	0.00672344603271004	-0.502906376049628	0.147	0.202	1	3	Mcl1
Arl6ip5	0.00684298230218342	-0.390206091892271	0.175	0.235	1	3	Arl6ip5
Naga	0.00719414345724411	-0.468703643382676	0.095	0.142	1	3	Naga
Rassf4.1	0.00756095082717246	-0.389623674796545	0.064	0.108	1	3	Rassf4
Dda1	0.00778075777553323	-0.272123315237003	0.08	0.128	1	3	Dda1
Foxp1.1	0.00784680923462936	-0.394086272087649	0.235	0.295	1	3	Foxp1
Cdkn2d.1	0.00799036057881577	-0.377031231291764	0.111	0.162	1	3	Cdkn2d
Ncf1	0.00829958628597148	-0.397008874641321	0.175	0.232	1	3	Ncf1
Tnpo3	0.00835659597024635	-0.327929832495048	0.059	0.101	1	3	Tnpo3
Grk2	0.0086055462759141	-0.413879013067452	0.268	0.331	1	3	Grk2
Tial1	0.00868099622677472	-0.261036453847177	0.101	0.153	1	3	Tial1
Nucks1.2	0.00879481878154217	-0.294059295786299	0.222	0.286	1	3	Nucks1
Brd2	0.00911480340536021	-0.396677673480554	0.121	0.172	1	3	Brd2
Reep5.1	0.00926519573069031	-0.3091382263782	0.394	0.461	1	3	Reep5
Samhd1	0.00927744036363137	-0.580028099799577	0.095	0.138	1	3	Samhd1
Msn	0.00977005398771653	-0.445200583829203	0.242	0.295	1	3	Msn
Zfp36l2.1	0.00978658724906075	-0.381779681454807	0.33	0.386	1	3	Zfp36l2
Ly6e	0.00998110899196008	-0.336947839049654	0.601	0.607	1	3	Ly6e
Ube2c.4	0	3.0629767553627	0.862	0.052	0	4	Ube2c
Birc5.4	7.88460153154525e-212	2.07390121958661	0.789	0.098	1.20744787854084e-207	4	Birc5
Nusap1.4	1.82180384037088e-210	1.74124894128211	0.574	0.038	2.78991040114397e-206	4	Nusap1
Ccnb2.3	6.51269676208838e-210	1.85834996969804	0.651	0.057	9.97354382146215e-206	4	Ccnb2
Cenpa.3	7.02142426032626e-208	2.30398610198717	0.809	0.114	1.07526091122636e-203	4	Cenpa
Cenpf	1.72227298633608e-199	1.71080650638005	0.503	0.027	2.63748885127507e-195	4	Cenpf
Top2a.3	5.35306192477849e-182	1.94932620230222	0.768	0.114	8.19767903160579e-178	4	Top2a
Cdc20.3	1.0882292713334e-180	1.58936799501123	0.55	0.044	1.66651430611997e-176	4	Cdc20
Cdk1.3	6.62669336958123e-176	1.7295356422621	0.671	0.081	1.01481182261767e-171	4	Cdk1
Ccnb1	2.32334048672307e-174	1.47003382796015	0.497	0.034	3.5579636213677e-170	4	Ccnb1
H2afx.3	4.11517169483912e-167	2.17083738294738	0.872	0.204	6.30197393347663e-163	4	H2afx
Cdca8.3	9.70935010599049e-161	1.60523360321821	0.631	0.079	1.48688987523138e-156	4	Cdca8
Cdca3.4	9.86762752235295e-155	1.47316932795635	0.567	0.062	1.51112847877313e-150	4	Cdca3
Hmgb2.3	2.18852966948507e-151	2.16404531562963	1	0.653	3.35151433584944e-147	4	Hmgb2
Tubb4b.3	4.16673523493454e-149	1.94755946101921	0.876	0.213	6.38093833877875e-145	4	Tubb4b
Cdkn3	2.47245522766628e-148	1.40470598392607	0.436	0.031	3.78631793564814e-144	4	Cdkn3
Hist1h2ap.4	4.6249050280444e-139	2.11269251105411	0.674	0.114	7.08257955994719e-135	4	Hist1h2ap
Hist1h2ae.4	3.36540532723665e-130	2.37945714891039	0.721	0.149	5.15378171813021e-126	4	Hist1h2ae
Mki67.4	7.33698564947227e-127	1.47667552994467	0.49	0.057	1.12358598236018e-122	4	Mki67
Tuba1c.4	1.09888292894064e-120	1.44237291109357	0.661	0.119	1.68282931737969e-116	4	Tuba1c
Lockd.3	5.15097084039236e-117	1.34755631155246	0.517	0.072	7.88819674497685e-113	4	Lockd
Prc1	1.03435854778896e-115	1.14528745866788	0.376	0.032	1.58401668008402e-111	4	Prc1
Tubb5.2	8.48579340728978e-108	1.67515056864989	0.983	0.559	1.29951440239236e-103	4	Tubb5
Cks1b.4	6.33098440231184e-104	1.52374115063615	0.812	0.238	9.69526951370035e-100	4	Cks1b
Arl6ip1.2	9.16864357567437e-103	1.52320589649061	0.809	0.239	1.40408607717877e-98	4	Arl6ip1
Tuba1b.3	1.7081690589771e-102	1.54228554397372	0.95	0.393	2.61589009691753e-98	4	Tuba1b
Ccna2	1.12975272950586e-101	1.07002173285652	0.346	0.031	1.73010332996528e-97	4	Ccna2
Cks2.2	2.82404513367215e-99	1.54751690155673	0.889	0.341	4.32474271770553e-95	4	Cks2
Kif23	2.64039333796311e-95	0.889305515727904	0.265	0.016	4.04349835775671e-91	4	Kif23
Pimreg	5.1418849334185e-90	0.873280913751936	0.255	0.016	7.87428258703709e-86	4	Pimreg
Nucks1.3	6.55286628372501e-89	1.35142419266387	0.758	0.225	1.00350594268965e-84	4	Nucks1
Aurka	3.17770698139512e-88	0.897468783915869	0.275	0.021	4.86634047130848e-84	4	Aurka
Jpt1.3	5.52186063241794e-88	1.33688347365064	0.836	0.266	8.45617737248483e-84	4	Jpt1
Kif22	8.15872184721341e-88	0.962485745265785	0.322	0.033	1.24942666368226e-83	4	Kif22
H2afz.3	2.2393052481831e-85	1.23525874426644	0.983	0.692	3.42927205706759e-81	4	H2afz
Cenpe	1.40633202607549e-83	0.789868332292986	0.228	0.013	2.153656864732e-79	4	Cenpe
Gm42031.3	2.66463549144998e-82	1.19407140454483	0.56	0.12	4.08062279160649e-78	4	Gm42031
Kifc1	2.78602481603381e-82	0.856338686718918	0.255	0.019	4.26651840327417e-78	4	Kifc1
Tacc3.1	3.36422432083718e-80	1.06966379495972	0.379	0.055	5.15197312493005e-76	4	Tacc3
Aurkb.3	2.33465577814061e-79	1.16809884484992	0.386	0.059	3.57529185864453e-75	4	Aurkb
Gm42047	4.7248343983208e-79	1.00318077060914	0.349	0.045	7.23561139758847e-75	4	Gm42047
Racgap1	7.11848485079363e-79	0.985391899329123	0.315	0.036	1.09012477005054e-74	4	Racgap1
Plk1	8.58149208809035e-79	0.90831576481888	0.255	0.021	1.31416969837016e-74	4	Plk1
Hmgb1.2	2.17792959390607e-78	1.05882892025418	0.983	0.742	3.33528138010775e-74	4	Hmgb1
Hist1h4i.3	2.14165831000119e-77	1.14275152059406	0.567	0.129	3.27973553593582e-73	4	Hist1h4i
Tpx2	1.11807161422509e-76	0.909704409868374	0.295	0.032	1.7122148700243e-72	4	Tpx2
Kpna2	2.22254957544585e-76	0.952724512692244	0.322	0.039	3.40361241983778e-72	4	Kpna2
Hmmr	3.73564982841972e-76	0.79658313113957	0.221	0.015	5.72077414724196e-72	4	Hmmr
Spc24.3	1.00055954989763e-75	1.17087298114761	0.456	0.088	1.53225689471324e-71	4	Spc24
Mis18bp1	6.51438965118098e-75	0.867467445731888	0.255	0.023	9.97613631181855e-71	4	Mis18bp1
H2afv.3	8.59919719976609e-74	1.31536705469764	0.866	0.34	1.31688105917218e-69	4	H2afv
Ube2s.2	4.05416609206707e-73	1.28839530334357	0.893	0.394	6.20854995339151e-69	4	Ube2s
Hist1h1b.4	6.29035015986585e-73	1.09848977818667	0.372	0.059	9.63304223481856e-69	4	Hist1h1b
Kif15	9.4920478952468e-73	0.865436458540952	0.279	0.03	1.45361221467809e-68	4	Kif15
Sgo1	1.59543573064833e-72	0.798088379057047	0.245	0.022	2.44325027791485e-68	4	Sgo1
Kif11	2.67352699791176e-72	0.867596917729077	0.268	0.028	4.09423924460208e-68	4	Kif11
Smc4.3	3.64547388674076e-72	1.07820804636782	0.463	0.093	5.58267871015479e-68	4	Smc4
Ckap2	5.57600220229003e-72	0.75937377113438	0.198	0.012	8.53908977258695e-68	4	Ckap2
Smc2.3	6.63011205594932e-71	1.08320593589226	0.456	0.093	1.01533536024808e-66	4	Smc2
Incenp	2.12812549935997e-70	0.916127224373617	0.336	0.048	3.25901138971986e-66	4	Incenp
Bub3.2	1.13278057967993e-67	1.23029243041918	0.725	0.248	1.73474017972184e-63	4	Bub3
Bub1b	8.02859958975486e-65	0.716020790180515	0.232	0.022	1.22949974117506e-60	4	Bub1b
Hist1h2an	2.56514239599805e-64	0.772154941464286	0.238	0.024	3.92825906523142e-60	4	Hist1h2an
Hist1h4d	4.34427127743075e-64	0.976883244365675	0.312	0.046	6.65281703425746e-60	4	Hist1h4d
Hmgn2.3	4.55507291103081e-64	1.12891669679722	0.909	0.453	6.97563865595258e-60	4	Hmgn2
Hist1h2bm	1.172584954447e-62	0.862076639364104	0.242	0.026	1.79569659924014e-58	4	Hist1h2bm
Hist1h2bj	4.71009770857764e-62	1.05073202477601	0.326	0.053	7.2130436309158e-58	4	Hist1h2bj
Aspm	1.35034831830226e-61	0.586361400745664	0.141	0.005	2.06792341464809e-57	4	Aspm
Spc25	2.29931268935707e-61	0.794641715754439	0.258	0.031	3.52116745248142e-57	4	Spc25
Kif20a	7.98409528113349e-61	0.593518030726839	0.171	0.011	1.22268435135278e-56	4	Kif20a
Hist1h2bb	8.66026268914171e-60	0.863738625785094	0.262	0.034	1.32623262821516e-55	4	Hist1h2bb
Knstrn	8.9145602389601e-59	0.779437652073758	0.258	0.033	1.36517575499435e-54	4	Knstrn
Ska1	6.01341096198047e-58	0.717723083937569	0.205	0.019	9.2089375471769e-54	4	Ska1
Kif20b	1.01903487497544e-56	0.703817248603218	0.215	0.022	1.56055000753739e-52	4	Kif20b
Ptma.2	1.18447559216428e-54	0.726207819056643	1	0.932	1.81390592184038e-50	4	Ptma
Hjurp	3.61439830030165e-54	0.808711524996648	0.292	0.047	5.53508955708194e-50	4	Hjurp
Pclaf.3	1.9644392072569e-53	0.930918155970598	0.52	0.143	3.00834220199322e-49	4	Pclaf
Dbf4	7.82098504990508e-53	0.756189665360995	0.282	0.045	1.19770565054246e-48	4	Dbf4
Sapcd2	2.19725042640034e-52	0.504141888540828	0.151	0.01	3.36486930298949e-48	4	Sapcd2
Gas2l3	9.66582724145221e-52	0.654609339683038	0.201	0.022	1.48022478375599e-47	4	Gas2l3
Hist1h1d	2.57304617182531e-51	0.898797836011116	0.315	0.058	3.94036290753328e-47	4	Hist1h1d
Calm2.1	3.71161404520227e-51	0.970527384915841	0.903	0.516	5.68396574882276e-47	4	Calm2
Mxd3	8.76216158009624e-51	0.622905898905026	0.158	0.012	1.34183742437594e-46	4	Mxd3
Ccdc34.2	2.82388715237565e-50	0.867966081351247	0.463	0.121	4.32450078514807e-46	4	Ccdc34
Lmnb1.3	8.73341739206774e-50	0.919872947077552	0.413	0.103	1.33743553942125e-45	4	Lmnb1
Ckap2l	5.07396390086015e-49	0.596584789093824	0.158	0.013	7.77026831777723e-45	4	Ckap2l
Neil3	3.85694603197461e-48	0.727661524787069	0.198	0.023	5.90652715336592e-44	4	Neil3
Cdc25b	7.97663982232059e-48	0.450887990582166	0.114	0.005	1.22154262239017e-43	4	Cdc25b
Kif2c	9.15583146971264e-46	0.545192805878667	0.148	0.012	1.40212403127179e-41	4	Kif2c
Stmn1.4	1.06087107341243e-44	0.959111675637388	0.903	0.474	1.62461796182379e-40	4	Stmn1
Cenpw.4	1.55913807288705e-44	0.900748846930142	0.537	0.178	2.38766404481923e-40	4	Cenpw
Kif4	2.28558356674397e-44	0.490210488832619	0.124	0.008	3.50014267411172e-40	4	Kif4
Rad21	3.02209514553298e-44	0.725273577919812	0.319	0.068	4.6280365058692e-40	4	Rad21
Fzr1	9.8014590109317e-43	0.652507244240163	0.275	0.052	1.50099543293408e-38	4	Fzr1
Knl1	4.66736323952327e-42	0.594997365751586	0.178	0.022	7.14760006500593e-38	4	Knl1
Tmpo.3	5.84056426559628e-42	0.872822171953619	0.44	0.13	8.94424011633415e-38	4	Tmpo
Nuf2	6.99900084849706e-41	0.531253127976544	0.141	0.013	1.07182698993884e-36	4	Nuf2
G2e3	7.57720288717052e-41	0.524214900915417	0.161	0.018	1.16037285014129e-36	4	G2e3
Espl1	1.00975651663294e-40	0.488022735680087	0.121	0.008	1.54634112957169e-36	4	Espl1
Hist1h2ag	2.6546075668428e-40	0.679841183474277	0.218	0.036	4.06526602786307e-36	4	Hist1h2ag
Apobec3.1	1.26982182573937e-39	0.699013771461829	0.547	0.183	1.94460514393727e-35	4	Apobec3
Hist1h1e.2	1.92636855759498e-39	0.781085377826457	0.326	0.078	2.95004080910094e-35	4	Hist1h1e
Ppia.3	2.85952725521787e-39	0.535182588583925	0.997	0.937	4.37908003864064e-35	4	Ppia
Bub1	1.15944676862331e-38	0.418508419499724	0.107	0.007	1.77557678146974e-34	4	Bub1
Anp32e.1	4.13408270792643e-38	0.845689553839116	0.534	0.195	6.33093425891854e-34	4	Anp32e
Dlgap5	2.92360722893185e-37	0.562746504961128	0.161	0.02	4.47721211038623e-33	4	Dlgap5
Cdca2	3.0167576816883e-37	0.48097586295812	0.141	0.015	4.61986271373747e-33	4	Cdca2
Myef2.1	9.87812146300873e-37	0.712977385205697	0.356	0.097	1.51273552084516e-32	4	Myef2
Ttk	1.32191239803146e-36	0.468375673624324	0.134	0.014	2.02437664634539e-32	4	Ttk
Arhgef39	1.32506785391513e-36	0.448671697607063	0.124	0.011	2.02920891148564e-32	4	Arhgef39
Nde1	1.50111706105902e-36	0.541891474995279	0.215	0.037	2.29881066730578e-32	4	Nde1
Trim59	3.3107579187041e-36	0.490064820403773	0.174	0.024	5.07009467670345e-32	4	Trim59
Alyref.3	3.34186953242782e-36	0.797196348689485	0.876	0.468	5.11773900195997e-32	4	Alyref
Kif18a	3.8774811189985e-36	0.360892783092059	0.101	0.006	5.9379745856343e-32	4	Kif18a
Cenpl	1.41160006503649e-35	0.480373562349408	0.131	0.013	2.16172433959688e-31	4	Cenpl
Tuba4a.2	2.12259792107828e-35	0.80310972903005	0.725	0.332	3.25054645633928e-31	4	Tuba4a
Cdkn2d.2	4.41181159525018e-34	0.67954878079954	0.413	0.127	6.75624827696612e-30	4	Cdkn2d
Ndc80	1.42647022533553e-33	0.481475155001739	0.144	0.018	2.18449650307883e-29	4	Ndc80
Ncaph	1.49650855218111e-33	0.56932720815119	0.168	0.025	2.29175319681015e-29	4	Ncaph
Cit	3.03872386326093e-33	0.56101809375578	0.161	0.023	4.65350172419779e-29	4	Cit
Ncapd2	1.58055789361133e-32	0.591235399083966	0.208	0.04	2.42046635827639e-28	4	Ncapd2
Selenoh.3	3.03407931605095e-32	0.702964294235697	0.718	0.333	4.64638906460043e-28	4	Selenoh
Cep55	4.13782653831006e-32	0.449089643048634	0.114	0.011	6.33666756076802e-28	4	Cep55
Cdkn2c	5.18597544712171e-32	0.638038251600549	0.211	0.042	7.94180279972219e-28	4	Cdkn2c
Ncapg	9.76354789181166e-32	0.482692764036453	0.148	0.02	1.49518972415204e-27	4	Ncapg
Arhgap19	1.42263771729957e-31	0.493410569497836	0.141	0.018	2.17862740027255e-27	4	Arhgap19
Hist1h3c	8.51340099287732e-31	0.61726212791121	0.164	0.027	1.30374222804923e-26	4	Hist1h3c
Hist1h2ab	9.40256621338722e-31	0.484382160056691	0.121	0.014	1.43990898991812e-26	4	Hist1h2ab
Hist1h2af	9.59059854481753e-31	0.412802606842297	0.121	0.014	1.46870426115336e-26	4	Hist1h2af
Sgo2a	3.59636190879748e-30	0.412253034676087	0.114	0.012	5.50746862713247e-26	4	Sgo2a
Reep4	3.80878675397045e-30	0.507035378386159	0.232	0.051	5.83277603503035e-26	4	Reep4
Slc24a5	9.10967354402935e-30	0.574740850146863	0.322	0.093	1.39505540653266e-25	4	Slc24a5
Spag5	2.88024736374705e-29	0.444890373813907	0.117	0.014	4.41081081284224e-25	4	Spag5
Hist1h3g	1.46537069751241e-28	0.364234764170477	0.111	0.012	2.24406868617051e-24	4	Hist1h3g
Rhno1	1.59788088242808e-28	0.486483280525125	0.195	0.039	2.44699478335037e-24	4	Rhno1
Ckap5	1.93580513069752e-28	0.446195890213387	0.178	0.033	2.96449197715019e-24	4	Ckap5
Miip.2	1.4546800364235e-27	0.424104264069351	0.282	0.075	2.22769700777895e-23	4	Miip
Anln	7.34902109014213e-27	0.411661878226783	0.111	0.013	1.12542908974437e-22	4	Anln
Rbm3.3	1.18040221800972e-26	0.551455553108479	0.973	0.798	1.80766795666008e-22	4	Rbm3
Brd8.2	2.58250961102984e-26	0.582709733729199	0.302	0.091	3.9548552183311e-22	4	Brd8
Hist1h2bk	4.84945459206105e-26	0.516376890657247	0.144	0.024	7.4264547622823e-22	4	Hist1h2bk
Rdm1	5.14120830915443e-26	0.395960736143941	0.148	0.025	7.8732464046391e-22	4	Rdm1
Hmgb3.1	9.47443583210012e-26	0.632989211763125	0.275	0.08	1.45091510332781e-21	4	Hmgb3
Pbk	9.7278247337054e-26	0.517027326958123	0.158	0.03	1.48971907971965e-21	4	Pbk
Dnajc10	1.77195139564591e-25	0.630019570367705	0.621	0.286	2.71356636729214e-21	4	Dnajc10
Hist1h2bc	2.26465397604982e-25	0.665561612393289	0.255	0.071	3.46809109892269e-21	4	Hist1h2bc
Hist1h3d	3.49559502211448e-25	0.384195533669914	0.134	0.022	5.35315421686611e-21	4	Hist1h3d
Hist1h2bn	7.70138423492342e-25	0.422009217710487	0.114	0.016	1.17938998173617e-20	4	Hist1h2bn
Ubald2.1	1.64926230897462e-24	0.528827173959824	0.574	0.251	2.52568029996373e-20	4	Ubald2
Lsm5.3	3.12575960716579e-24	0.571551727474181	0.705	0.344	4.78678826241369e-20	4	Lsm5
Hist2h3b	3.73073869418145e-24	0.403041080276467	0.117	0.017	5.71325323626947e-20	4	Hist2h3b
Rnaseh2c.2	7.13534828971432e-24	0.574787854617509	0.597	0.279	1.09270723708685e-19	4	Rnaseh2c
Cdca4	1.5585149011079e-23	0.4602992893579	0.195	0.047	2.38670971955665e-19	4	Cdca4
Emp3.1	1.58177376856504e-23	0.567231777806745	0.903	0.58	2.4223283491805e-19	4	Emp3
Calm3.1	1.70029083686241e-23	0.641864645773014	0.601	0.285	2.60382538757109e-19	4	Calm3
Arhgap11a	1.89619972171045e-23	0.533407489031563	0.164	0.035	2.90384025382738e-19	4	Arhgap11a
Prdx4.3	5.09842198562913e-23	0.636658722105932	0.419	0.169	7.80772342879246e-19	4	Prdx4
Asf1b.1	7.03447551430922e-23	0.548698526683594	0.205	0.053	1.07725958026131e-18	4	Asf1b
Hist1h3i	1.70521002581736e-22	0.363807492867843	0.121	0.02	2.6113586335367e-18	4	Hist1h3i
Ccnf	1.81054098716771e-22	0.41581125975436	0.104	0.015	2.77266246774862e-18	4	Ccnf
Hist2h2aa1	1.94886662490606e-22	0.442184844239853	0.188	0.045	2.98449434938115e-18	4	Hist2h2aa1
Hist1h2br	1.95409573499111e-22	0.585547456171144	0.188	0.046	2.99250220856539e-18	4	Hist1h2br
Plk4	2.34202063873236e-22	0.496710077339071	0.178	0.042	3.58657040615474e-18	4	Plk4
Hist1h4h	3.14581099065474e-22	0.457491290990229	0.232	0.065	4.81749495108867e-18	4	Hist1h4h
Ran.3	3.8474630600024e-22	0.566741762141384	0.805	0.436	5.89200493008767e-18	4	Ran
Akirin2	4.79578745008848e-22	0.376299704835992	0.255	0.075	7.3442689010655e-18	4	Akirin2
Rps27.1	6.20380832559403e-22	-0.318191807417862	0.997	0.996	9.50051206981469e-18	4	Rps27
Lsm3.3	7.15320592655314e-22	0.543520306523704	0.507	0.225	1.09544195559235e-17	4	Lsm3
Tyrobp.3	9.81383169480342e-22	-0.665757300494986	0.993	0.969	1.5028901857422e-17	4	Tyrobp
Ctcf	1.39523996828224e-21	0.430124784801918	0.322	0.112	2.13667048742742e-17	4	Ctcf
Hnrnpa3.1	1.56662867012338e-21	0.527268986734061	0.701	0.36	2.39913514542694e-17	4	Hnrnpa3
Hist1h1c.2	1.58503566643614e-21	0.493893092630947	0.285	0.093	2.42732361958031e-17	4	Hist1h1c
Lsm6.3	1.88096971600851e-21	0.595489660966942	0.745	0.407	2.88051702309543e-17	4	Lsm6
H1f0	2.60939346316811e-21	0.581920460864254	0.305	0.107	3.99602514949564e-17	4	H1f0
Mis18a	5.65023873097858e-21	0.490045473241455	0.292	0.099	8.6527755926206e-17	4	Mis18a
Cenpm	9.38129988727287e-21	0.493658214816716	0.188	0.049	1.43665226473697e-16	4	Cenpm
Mad2l1	1.08940499862962e-20	0.515048136164981	0.181	0.047	1.66831481490141e-16	4	Mad2l1
Lsm2.3	1.43094443718657e-20	0.515918059964837	0.44	0.188	2.19134831110751e-16	4	Lsm2
Hdgf.2	1.86763073807583e-20	0.50078422616573	0.554	0.257	2.86008971228932e-16	4	Hdgf
Banf1.3	2.27928960575782e-20	0.51906910897809	0.584	0.28	3.49050410225753e-16	4	Banf1
Fbxo5	2.51521205214305e-20	0.458520163927636	0.148	0.033	3.85179573665187e-16	4	Fbxo5
Dek.4	3.79967150975596e-20	0.529438470360083	0.664	0.342	5.81881695004027e-16	4	Dek
Anp32b.3	6.45012160330075e-20	0.567695844563785	0.809	0.488	9.87771622329477e-16	4	Anp32b
Bora	7.93782949784631e-20	0.423428508088882	0.181	0.047	1.21559920930018e-15	4	Bora
Hist1h3e	8.5108829181175e-20	0.504502296728842	0.185	0.049	1.30335661008051e-15	4	Hist1h3e
Ftl1.3	9.81961770123361e-20	-0.562925043574213	0.987	0.972	1.50377625476692e-15	4	Ftl1
Ddx39b.1	1.15029849973283e-19	0.550719017379699	0.721	0.401	1.76156712249086e-15	4	Ddx39b
Anapc15	1.29665187328983e-19	0.365263464604716	0.232	0.07	1.98569267875605e-15	4	Anapc15
Ddx39.3	2.05247763680099e-19	0.470049090575257	0.45	0.197	3.14316425299704e-15	4	Ddx39
Lyz2.3	2.50573847460923e-19	-2.39865993421208	0.49	0.65	3.83728790001658e-15	4	Lyz2
Fam110a	6.04834249193564e-19	0.363241206692866	0.111	0.02	9.26243169215023e-15	4	Fam110a
Ezh2	7.7260475514337e-19	0.498254307048364	0.211	0.064	1.18316692202656e-14	4	Ezh2
Hist1h2bg	1.18396074819238e-18	0.415671963987851	0.158	0.039	1.81311748978181e-14	4	Hist1h2bg
Serinc3.2	2.53927764543453e-18	0.467999858494542	0.792	0.449	3.88864978621844e-14	4	Serinc3
Ly6e.1	5.02488532975736e-18	0.451719726277118	0.883	0.577	7.69510939399042e-14	4	Ly6e
Cdca5	7.31721295988245e-18	0.413553323973797	0.128	0.028	1.1205579926764e-13	4	Cdca5
Cbx3.2	8.14878537194038e-18	0.491398786538054	0.802	0.468	1.24790499185895e-13	4	Cbx3
Ncapd3	1.23458472300315e-17	0.38446809730984	0.134	0.031	1.89064304480702e-13	4	Ncapd3
Ubb.1	1.56971652241201e-17	0.406792438164216	0.987	0.944	2.40386388242175e-13	4	Ubb
Hist1h2ac	1.70049236980583e-17	0.488631367195244	0.178	0.05	2.60413401512065e-13	4	Hist1h2ac
Hist1h2bp	2.24311632975714e-17	0.40305974549676	0.104	0.019	3.43510834739009e-13	4	Hist1h2bp
1700097N02Rik	2.71041132431947e-17	0.528896102065717	0.295	0.113	4.15072390206284e-13	4	1700097N02Rik
Poc1a	3.40502439831185e-17	0.370588573554949	0.141	0.034	5.21445436357477e-13	4	Poc1a
Mpst	4.02818189480026e-17	0.370158577653803	0.191	0.056	6.16875775369712e-13	4	Mpst
Snx3	4.19867902138405e-17	0.333735044052797	0.523	0.247	6.42985705334754e-13	4	Snx3
Hmgn5	4.44045204165511e-17	0.435589905566307	0.232	0.078	6.80010825659063e-13	4	Hmgn5
Smc6.1	7.51437369786943e-17	0.382383715751352	0.279	0.104	1.15075118809172e-12	4	Smc6
Hist1h4n	1.04847180468034e-16	0.429043673276959	0.141	0.035	1.60562972168748e-12	4	Hist1h4n
Ttc5	1.05050916878244e-16	0.333318267705946	0.208	0.065	1.60874974107342e-12	4	Ttc5
Spop	1.10066108473099e-16	0.346293015015895	0.366	0.151	1.68555238515704e-12	4	Spop
Trip13	1.12863275003036e-16	0.343084983127421	0.138	0.034	1.72838819339649e-12	4	Trip13
Hnrnpa2b1.1	1.2060934063483e-16	0.455467239795971	0.671	0.365	1.84701144248179e-12	4	Hnrnpa2b1
H3f3b.2	1.30479665850898e-16	0.415150576251087	0.97	0.822	1.99816560284065e-12	4	H3f3b
Hist1h2bh	2.01005801311041e-16	0.351551088810749	0.101	0.019	3.07820284127729e-12	4	Hist1h2bh
Atp5g2.2	4.39707429975842e-16	0.418443716380993	0.94	0.724	6.73367958265004e-12	4	Atp5g2
Nedd1	5.08510030570784e-16	0.31101048625142	0.114	0.024	7.78732260816098e-12	4	Nedd1
Rangap1	6.89087539590703e-16	0.413920333869877	0.161	0.046	1.0552686581292e-11	4	Rangap1
Eif4e	6.9805208228254e-16	0.364036398742545	0.305	0.122	1.06899695880748e-11	4	Eif4e
Mrpl51.1	7.63387281622129e-16	0.441966204285024	0.513	0.256	1.16905128307613e-11	4	Mrpl51
Tmbim6	9.48529837206922e-16	0.329830498863445	0.554	0.278	1.45257859269868e-11	4	Tmbim6
Nubp1	1.62775103421279e-15	0.352051451567805	0.268	0.102	2.49273793379347e-11	4	Nubp1
Lbr.1	2.11128619199769e-15	0.450055850029841	0.433	0.206	3.23322367442526e-11	4	Lbr
Hist2h2ac	2.29382991596599e-15	0.391691130429004	0.104	0.022	3.51277113331032e-11	4	Hist2h2ac
Psmc1	3.00572641061645e-15	0.306566893693481	0.376	0.162	4.60296942521803e-11	4	Psmc1
Nup37	3.10365643577386e-15	0.332821012274074	0.151	0.042	4.75293946574408e-11	4	Nup37
Brd9	4.25174396173064e-15	0.429705380588229	0.248	0.093	6.5111207029943e-11	4	Brd9
Top1.2	5.66809510959156e-15	0.383222752340326	0.53	0.266	8.68012085082851e-11	4	Top1
Hnrnpul1	6.29641315825505e-15	0.35187988780526	0.366	0.162	9.64232711055179e-11	4	Hnrnpul1
[truncated: 5,573 more rows]
