# Supplementary material for: A pro B cell population forms the apex of the leukemic hierarchy in Hoxa9/Meis1-dependent AML
Source: Leukemia. 2022 Dec 14;37(1):79–90. doi: 10.1038/s41375-022-01775-y (PMC9883166; doi:10.1038/s41375-022-01775-y)
Supplement: Supplementary file 6 — Table S5 [file 41375_2022_1775_MOESM6_ESM.xlsx]

## Sheet: hash04
	cluster	reference_cell_type	reference_id	long_name	identity_score	index	z_score	description
hash04 - donor mouse	0	Stem-Progenitor	SC.LT34F.BM	Long-term reconstituting stem cell	0.453863086	1	2055523293	Phenotype markers: Lineage- cKit+ Sca-1+ flk2- CD34- // Exclusion markers: PI // Tissue: Bone marrow // Age: 9 weeks // Gender: male // Genetic background: C57BL/6J // ImmGen release: v1
	1	Stem-Progenitor	SC.MEP.BM	Megakaryocyte-Erythroid Progenitor	0.592745423	6	1870809014	Phenotype markers: Lineage- Kit+ Sca1- CD34- FcgR-/low // Exclusion markers: PI // Tissue: Bone marrow // Age: 9 weeks // Gender: male // Genetic background: C57BL/6J // ImmGen release: v1
	2	Monocyte	Mo.6C+II+.Bl	Classical Monocytes, MHCII+	0.75903132	11	1775224137	Phenotype markers: CD115+ B220- CD43+ Ly6C+ MHCIIint // Exclusion markers: B220 // Tissue: blood // Age: 6 weeks // Gender: male // Genetic background: C57BL/6J // ImmGen release: v1
	3	Pre-B cell	proB.FrBC.FL	Fr. B/C (Pro-B)	0.655667039	16	1896187892	Phenotype markers: CD19+IgM-CD43+CD24+AA4.1+CD45R+ // Exclusion markers: Ter119, Ly6c, CD11b, GR1, CD3 // Tissue: liver // Age: 15 days // Gender: pooled male and female // Genetic background: C57BL/6J // ImmGen release: v1
	4	Stem-Progenitor	SC.CMP.BM.DR	Common Myeloid Progenitor	0.626507671	21	1732474122	Phenotype markers: Lineage- Kit+ Sca1- CD34+ FcgRlow // Exclusion markers: PI // Tissue: Bone marrow // Age: 9 weeks // Gender: male // Genetic background: C57BL/6J // ImmGen release: v1
	5	Macrophage	MF.103-11b+.SI	Small Intestine Lamina Propria Cd103- Cd11b+ Dendritic Cells	0.45820333	26	187014327	Phenotype markers: CD45+ MHCII+ CD11c-hi CD11b+ CD103- F4/80+ // Exclusion markers: PI CD3 B220 // Tissue: intestine // Age: 7 weeks // Gender: male // Genetic background: C57BL/6J // ImmGen release: v1
	6	Pre-B cell	preB.FrC.BM	Fr. Cprime (Cycling Pre-B)	0.646795668	31	2059973344	Phenotype markers: CD19+ IgM- CD45R+ CD43+ HSA+ // Exclusion markers: CD3 Ter119 Ly6c Cd11b Gr-1 // Tissue: Bone marrow // Age: 6 weeks // Gender: male // Genetic background: C57BL/6J // ImmGen release: v1
	7	Stem-Progenitor	SC.GMP.BM	Granulocyte-Monocyte Progenitor	0.590776982	36	2908128062	Phenotype markers: Lineage- sca1- ckithi CD34+ FcgRhi // Exclusion markers: CD11b TER119 Gr-1 B220 CD3 // Tissue: Bone marrow // Age: 8 weeks // Gender: male // Genetic background: C57BL/6J // ImmGen release: v1
	8	Monocyte	Mo.6C+II+.Bl	Classical Monocytes, MHCII+	0.703583835	41	1816578862	Phenotype markers: CD115+ B220- CD43+ Ly6C+ MHCIIint // Exclusion markers: B220 // Tissue: blood // Age: 6 weeks // Gender: male // Genetic background: C57BL/6J // ImmGen release: v1
	9	Pre-B cell	B.FrE.BM	newly-formed B cell population, Fr. E	0.333243622	46	1981904884	Phenotype markers: CD19+ IgM+ AA4.1+ HSA+ // Exclusion markers: CD3 Ter119 Ly6c Cd11b Gr-1 // Tissue: Bone marrow // Age: 6 weeks // Gender: male // Genetic background: C57BL/6J // ImmGen release: v1
	10	Granulocyte	GN.Arth.BM	Neutrophils, Arthritic	0.759402593	51	4119679859	Phenotype markers: CD11b+ Ly6-G+ // Exclusion markers: NA // Tissue: Bone marrow // Age: 6 weeks // Gender: male // Genetic background: C57BL/6J // ImmGen release: v1
	11	DC	DC.pDC.8+.Sp	Spleen CD8+ Plasmacytoid Dendritic Cell	0.43133097	56	2396106207	Phenotype markers: GR1-PE CD11c-eFluor750 CD8-eFluor480 CD45-APC B220-FITC // Exclusion markers: streptavidin-PECy7, propidium iodide // Tissue: spleen // Age: 6 weeks // Gender: male // Genetic background: C57BL/6J // ImmGen release: v1

## Sheet: hash05
	cluster	reference_cell_type	reference_id	long_name	identity_score	index	z_score	description
hash05 - lin- competent recipient	0	Stem-Progenitor	MLP.BM	Multilineage Progenitor	0.656589383	1	1968006072	Phenotype markers: CD19- IgM- CD43+ CD24- AA4.1+ CD45R- CD117+ IL7R- // Exclusion markers: TER119- Ly6c- CD3- Gr1- CD11b- // Tissue: Bone marrow // Age: 6 weeks // Gender: male // Genetic background: C57BL/6J // ImmGen release: v1
	1	Stem-Progenitor	SC.LT34F.BM	Long-term reconstituting stem cell	0.374275343	6	1895792944	Phenotype markers: Lineage- cKit+ Sca-1+ flk2- CD34- // Exclusion markers: PI // Tissue: Bone marrow // Age: 9 weeks // Gender: male // Genetic background: C57BL/6J // ImmGen release: v1
	2	Pre-B cell	proB.FrBC.FL	Fr. B/C (Pro-B)	0.700330557	11	1836595732	Phenotype markers: CD19+IgM-CD43+CD24+AA4.1+CD45R+ // Exclusion markers: Ter119, Ly6c, CD11b, GR1, CD3 // Tissue: liver // Age: 15 days // Gender: pooled male and female // Genetic background: C57BL/6J // ImmGen release: v1
	3	Pre-B cell	preB.FrD.BM	small pre-B population, Fr. D	0.656828639	16	1867510886	Phenotype markers: CD19+ IgM- CD45R+ CD43- // Exclusion markers: CD3 Ter119 Ly6c Cd11b Gr-1 // Tissue: Bone marrow // Age: 6 weeks // Gender: male // Genetic background: C57BL/6J // ImmGen release: v1
	4	Monocyte	Mo.6C+II-.Bl	Classical Monocytes, MHCII-	0.757721387	21	1785496495	Phenotype markers: Cd115+ B220- CD43+ Ly6C+ MHCII- // Exclusion markers: B220 // Tissue: blood // Age: 6 weeks // Gender: male // Genetic background: C57BL/6J // ImmGen release: v1
	5	DC	DC.pDC.8+.MLN	Mesenteric LN Cd8+ Plasmacytoid Dendritic Cell	0.439736887	26	1696508103	Phenotype markers: B220-FITC CD45-APC CD11c-eFluor780 GR1-PE CD8-eFluor450 // Exclusion markers: PI SA-PECy7 // Tissue: Mesenteric LN // Age: 6 weeks // Gender: male // Genetic background: C57BL/6J // ImmGen release: v1
	6	DC	DC.pDC.8+.MLN	Mesenteric LN Cd8+ Plasmacytoid Dendritic Cell	0.508644499	31	2695282038	Phenotype markers: B220-FITC CD45-APC CD11c-eFluor780 GR1-PE CD8-eFluor450 // Exclusion markers: PI SA-PECy7 // Tissue: Mesenteric LN // Age: 6 weeks // Gender: male // Genetic background: C57BL/6J // ImmGen release: v1
	7	Pre-B cell	B.FrE.BM	newly-formed B cell population, Fr. E	0.351245587	36	2111847027	Phenotype markers: CD19+ IgM+ AA4.1+ HSA+ // Exclusion markers: CD3 Ter119 Ly6c Cd11b Gr-1 // Tissue: Bone marrow // Age: 6 weeks // Gender: male // Genetic background: C57BL/6J // ImmGen release: v1
	8	Macrophage	MF.169+11chi.SLN	Lymph Node Cd169+ Cd11C+ MF (Cd169+ DC)	0.389263125	41	249329932	Phenotype markers: CD11b+ CD169+ CD11chigh // Exclusion markers: B220 CD90 Ly-6G CD103 SiglecF // Tissue: Skin-draining LN // Age: 6 weeks // Gender: male // Genetic background: C57BL/6J // ImmGen release: v1
	9	Macrophage	MF.Medl.SLN	Medullary Sinus MF (Mm)	0.529925689	46	185137397	Phenotype markers: CD11b+ CD169+ F4/80+ // Exclusion markers: B220 CD90 Ly-6G CD103 SiglecF CD11c // Tissue: Skin-draining LN // Age: 6 weeks // Gender: male // Genetic background: C57BL/6J // ImmGen release: v1
	10	DC	DC.103-11b+F4/80lo.Kd	Kidney Cd11b+ F4/80Lo Dendritic Cells (P7, Cd11b Hi)	0.597648055	51	1757080152	Phenotype markers: CD45+ CD11c+ I-A/I-E+ CD11b+ F4/80lo // Exclusion markers: CD3 B220 NKp46 CD103 // Tissue: kidney // Age: 6 weeks // Gender: male // Genetic background: C57BL/6J // ImmGen release: v1
	11	Granulocyte	GN.Arth.BM	Neutrophils, Arthritic	0.783226534	56	3828943646	Phenotype markers: CD11b+ Ly6-G+ // Exclusion markers: NA // Tissue: Bone marrow // Age: 6 weeks // Gender: male // Genetic background: C57BL/6J // ImmGen release: v1

## Sheet: hash06
	cluster	reference_cell_type	reference_id	long_name	identity_score	index	z_score	description
hash06 - lym- competent recipient	0	Granulocyte	GN.Thio.PC	Neutrophils, Thioglycolate	0.40088773	1	174672563	Phenotype markers: CD11b+ Ly6-G+ // Exclusion markers: NA // Tissue: Peritoneal Cavity // Age: 6 weeks // Gender: male // Genetic background: C57BL/6J // ImmGen release: v1
	1	Stem-Progenitor	MLP.FL	Multilineage Progenitor	0.659785876	6	1896914177	Phenotype markers: CD19- IgM- CD43+ CD24intermediate AA4.1+ CD45R- CD117++ IL7R- // Exclusion markers: TER119 Ly6c CD11b GR1 CD3 // Tissue: Fetal Liver // Age: 15 days // Gender: both (pooled) // Genetic background: C57BL/6J // ImmGen release: v1
	2	DC	DC.pDC.8+.Sp	Spleen CD8+ Plasmacytoid Dendritic Cell	0.375822981	11	1546422004	Phenotype markers: GR1-PE CD11c-eFluor750 CD8-eFluor480 CD45-APC B220-FITC // Exclusion markers: streptavidin-PECy7, propidium iodide // Tissue: spleen // Age: 6 weeks // Gender: male // Genetic background: C57BL/6J // ImmGen release: v1
	3	Stem-Progenitor	SC.GMP.BM	Granulocyte-Monocyte Progenitor	0.514227086	16	2187209363	Phenotype markers: Lineage- sca1- ckithi CD34+ FcgRhi // Exclusion markers: CD11b TER119 Gr-1 B220 CD3 // Tissue: Bone marrow // Age: 8 weeks // Gender: male // Genetic background: C57BL/6J // ImmGen release: v1
	4	Pre-B cell	preB.FrD.BM	small pre-B population, Fr. D	0.620337657	21	2037211438	Phenotype markers: CD19+ IgM- CD45R+ CD43- // Exclusion markers: CD3 Ter119 Ly6c Cd11b Gr-1 // Tissue: Bone marrow // Age: 6 weeks // Gender: male // Genetic background: C57BL/6J // ImmGen release: v1
	5	Monocyte	Mo.6C+II-.Bl	Classical Monocytes, MHCII-	0.741730162	26	1862004742	Phenotype markers: Cd115+ B220- CD43+ Ly6C+ MHCII- // Exclusion markers: B220 // Tissue: blood // Age: 6 weeks // Gender: male // Genetic background: C57BL/6J // ImmGen release: v1
	6	Pre-B cell	proB.FrBC.FL	Fr. B/C (Pro-B)	0.571535642	31	1931455316	Phenotype markers: CD19+IgM-CD43+CD24+AA4.1+CD45R+ // Exclusion markers: Ter119, Ly6c, CD11b, GR1, CD3 // Tissue: liver // Age: 15 days // Gender: pooled male and female // Genetic background: C57BL/6J // ImmGen release: v1
	7	DC	DC.pDC.8+.SLN	Skin Draining LN Cd8+ Plasmacytoid Dendritic Cell	0.292412067	36	2560935134	Phenotype markers: B220-FITC CD45-APC CD11c-eFluor780 GR1-PE CD8-eFluor450 // Exclusion markers: PI SA-PECy7 // Tissue: Skin LN // Age: 6 weeks // Gender: male // Genetic background: C57BL/6J // ImmGen release: v1
	8	DC	DC.103+11b-.Lu	Lung CD103+ Dendritic Cells	0.640844411	41	2030112673	Phenotype markers: CD11chi CD11b low CD103+ MHCII+ SiglecF- // Exclusion markers: Positive CD11c selection // Tissue: lung // Age: 6 weeks // Gender: male // Genetic background: C57BL/6J // ImmGen release: v1
	9	Monocyte	Mo.6C+II-.Bl	Classical Monocytes, MHCII-	0.706883286	46	184634823	Phenotype markers: Cd115+ B220- CD43+ Ly6C+ MHCII- // Exclusion markers: B220 // Tissue: blood // Age: 6 weeks // Gender: male // Genetic background: C57BL/6J // ImmGen release: v1
	10	Pre-B cell	proB.FrBC.BM	pro-B stage cell population, Fr. B &amp; Fr. C	0.546558954	51	1587603872	Phenotype markers: CD19+ IgM- CD43+ AA4.1+ CD45R+ // Exclusion markers: Ter119 Ly6c CD3 Gr1 CD11b // Tissue: Bone marrow // Age: 6 weeks // Gender: male // Genetic background: C57BL/6J // ImmGen release: v1
	11	Granulocyte	GN.Arth.BM	Neutrophils, Arthritic	0.602895753	56	3227765437	Phenotype markers: CD11b+ Ly6-G+ // Exclusion markers: NA // Tissue: Bone marrow // Age: 6 weeks // Gender: male // Genetic background: C57BL/6J // ImmGen release: v1
